# Supplementary material for: MaizeCODE reveals bi-directionally expressed enhancers that harbor molecular signatures of maize domestication
Source: Nat Commun. 2024 Dec 30;15:10854. doi: 10.1038/s41467-024-55195-w (PMC11685423; doi:10.1038/s41467-024-55195-w)
Supplement: Supplementary file 4 — Supplementary Data 1 [file 41467_2024_55195_MOESM4_ESM.xlsx]

## Sheet: Supp_Data_1_B73
Chr	Start	Stop	GID	logFC	Strand	logCPM	PValue	FDR	Samples	DEG
chr1	190191	198832	Zm00001eb000070	-9.59645	-	-0.291066	5.32469e-10	2.69823e-09	B73_cn_vs_B73_ears	DOWN
chr1	2288851	2293806	Zm00001eb000570	-2.33203	+	6.20324	1.70881e-58	8.40152e-57	B73_cn_vs_B73_ears	DOWN
chr1	4786100	4791613	Zm00001eb001590	-2.62795	+	4.03042	6.33648e-47	2.22399e-45	B73_cn_vs_B73_ears	DOWN
chr1	4932247	4948340	Zm00001eb001670	-5.82199	-	4.10994	6.81431e-151	2.12187e-148	B73_cn_vs_B73_ears	DOWN
chr1	9043694	9047104	Zm00001eb003400	-4.7655	+	2.80689	5.9588e-63	3.22333e-61	B73_cn_vs_B73_ears	DOWN
chr1	10193331	10194462	Zm00001eb003750	-2.28727	+	3.15607	2.08593e-23	2.80526e-22	B73_cn_vs_B73_ears	DOWN
chr1	12434129	12438763	Zm00001eb004540	-2.01061	-	4.21378	2.50373e-41	7.31775e-40	B73_cn_vs_B73_ears	DOWN
chr1	14480448	14500094	Zm00001eb005210	-8.11423	+	2.32278	4.16352e-87	3.90438e-85	B73_cn_vs_B73_ears	DOWN
chr1	15933654	15936919	Zm00001eb005690	-2.0155	-	4.32654	7.00561e-44	2.21841e-42	B73_cn_vs_B73_ears	DOWN
chr1	17430552	17431417	Zm00001eb006090	-2.26316	-	0.5629	5.24726e-09	2.40645e-08	B73_cn_vs_B73_ears	DOWN
chr1	22032704	22049520	Zm00001eb007550	-2.42397	+	0.15592	1.75064e-06	6.01069e-06	B73_cn_vs_B73_ears	DOWN
chr1	22649191	22651959	Zm00001eb007670	-2.08855	-	1.72587	1.39043e-07	5.44514e-07	B73_cn_vs_B73_ears	DOWN
chr1	23433553	23435122	Zm00001eb007950	-10.0478	+	2.24722	7.30704e-78	5.79978e-76	B73_cn_vs_B73_ears	DOWN
chr1	24454647	24455472	Zm00001eb008150	-2.74127	+	3.44271	4.21723e-27	6.94427e-26	B73_cn_vs_B73_ears	DOWN
chr1	25396584	25400926	Zm00001eb008360	-2.11298	+	5.30635	5.61603e-48	2.04501e-46	B73_cn_vs_B73_ears	DOWN
chr1	25484946	25488153	Zm00001eb008380	-4.28062	+	2.91968	1.20472e-74	8.81334e-73	B73_cn_vs_B73_ears	DOWN
chr1	25937677	25945369	Zm00001eb008580	-2.37226	+	2.10411	6.29428e-23	8.23682e-22	B73_cn_vs_B73_ears	DOWN
chr1	26535247	26540374	Zm00001eb008680	-2.7881	+	1.4925	2.14657e-17	2.02156e-16	B73_cn_vs_B73_ears	DOWN
chr1	26638226	26647909	Zm00001eb008690	-10.5776	-	3.99941	6.0826e-200	3.69336e-197	B73_cn_vs_B73_ears	DOWN
chr1	30240145	30243963	Zm00001eb009640	-2.20952	+	4.63019	7.19579e-23	9.38621e-22	B73_cn_vs_B73_ears	DOWN
chr1	33112847	33116276	Zm00001eb010420	-2.25421	+	4.01241	2.32972e-26	3.67668e-25	B73_cn_vs_B73_ears	DOWN
chr1	33308706	33313044	Zm00001eb010460	-2.21569	+	3.39821	5.36938e-27	8.73486e-26	B73_cn_vs_B73_ears	DOWN
chr1	33311576	33312827	Zm00001eb010470	-2.61861	-	-0.569098	2.46767e-11	1.41958e-10	B73_cn_vs_B73_ears	DOWN
chr1	35609329	35615551	Zm00001eb011060	-2.13793	-	1.25936	3.55053e-14	2.63073e-13	B73_cn_vs_B73_ears	DOWN
chr1	36743810	36746116	Zm00001eb011320	-6.76135	+	-0.0669041	4.349e-34	9.62009e-33	B73_cn_vs_B73_ears	DOWN
chr1	39067263	39069418	Zm00001eb012040	-3.30286	-	3.46692	1.8405e-07	7.10572e-07	B73_cn_vs_B73_ears	DOWN
chr1	41857393	41859775	Zm00001eb012680	-3.09325	-	-0.384774	1.11531e-15	9.31203e-15	B73_cn_vs_B73_ears	DOWN
chr1	46289066	46291074	Zm00001eb013830	-2.04375	+	-0.420349	1.26759e-06	4.43173e-06	B73_cn_vs_B73_ears	DOWN
chr1	50923428	50929384	Zm00001eb015020	-6.17076	-	1.02605	1.10971e-31	2.25734e-30	B73_cn_vs_B73_ears	DOWN
chr1	70580785	70595429	Zm00001eb019480	-2.23703	+	-1.56606	4.17559e-05	0.00011923	B73_cn_vs_B73_ears	DOWN
chr1	71245447	71251400	Zm00001eb019600	-3.54058	-	0.195404	2.18956e-22	2.79014e-21	B73_cn_vs_B73_ears	DOWN
chr1	71565468	71567768	Zm00001eb019640	-3.53363	-	-1.16855	0.00209397	0.00451789	B73_cn_vs_B73_ears	DOWN
chr1	73893511	73898512	Zm00001eb020090	-4.09992	-	4.04191	1.96292e-129	4.54052e-127	B73_cn_vs_B73_ears	DOWN
chr1	74333944	74340271	Zm00001eb020140	-2.9584	-	1.06656	3.53239e-17	3.27711e-16	B73_cn_vs_B73_ears	DOWN
chr1	80821276	80826062	Zm00001eb021270	-4.10741	-	4.19156	1.81691e-87	1.71708e-85	B73_cn_vs_B73_ears	DOWN
chr1	86933459	86935960	Zm00001eb022630	-2.73521	-	1.30084	3.99147e-11	2.26348e-10	B73_cn_vs_B73_ears	DOWN
chr1	88750444	88755351	Zm00001eb022860	-2.17612	+	2.17019	3.67327e-24	5.14809e-23	B73_cn_vs_B73_ears	DOWN
chr1	89275100	89278297	Zm00001eb022960	-5.21839	+	1.15844	0.00479636	0.00965793	B73_cn_vs_B73_ears	DOWN
chr1	114624864	114643228	Zm00001eb025930	-2.51058	+	-1.00375	9.19857e-09	4.12433e-08	B73_cn_vs_B73_ears	DOWN
chr1	118172184	118178579	Zm00001eb026240	-8.63896	-	7.54508	8.38479e-27	1.34957e-25	B73_cn_vs_B73_ears	DOWN
chr1	158489105	158497246	Zm00001eb029260	-2.42166	+	9.24195	5.24866e-22	6.5374e-21	B73_cn_vs_B73_ears	DOWN
chr1	159089528	159096986	Zm00001eb029370	-3.2214	-	1.51292	9.28225e-24	1.27299e-22	B73_cn_vs_B73_ears	DOWN
chr1	160706232	160710253	Zm00001eb029530	-2.431	+	2.66154	1.13093e-26	1.81068e-25	B73_cn_vs_B73_ears	DOWN
chr1	168954997	168957929	Zm00001eb030510	-3.82616	+	3.24665	1.31256e-87	1.25017e-85	B73_cn_vs_B73_ears	DOWN
chr1	179365726	179367780	Zm00001eb032040	-3.91589	+	-1.09035	1.86368e-06	6.36997e-06	B73_cn_vs_B73_ears	DOWN
chr1	183678989	183683291	Zm00001eb032790	-2.93209	-	1.49161	2.25532e-30	4.33364e-29	B73_cn_vs_B73_ears	DOWN
chr1	187894312	187897983	Zm00001eb033930	-2.05898	+	-1.62374	0.000209157	0.00053311	B73_cn_vs_B73_ears	DOWN
chr1	187921515	187927144	Zm00001eb033960	-2.1802	-	7.10758	3.06336e-63	1.67574e-61	B73_cn_vs_B73_ears	DOWN
chr1	188359286	188369776	Zm00001eb034120	-3.59533	+	1.79794	6.21938e-43	1.91939e-41	B73_cn_vs_B73_ears	DOWN
chr1	192381439	192385655	Zm00001eb035030	-2.35702	-	1.73812	3.835e-09	1.77926e-08	B73_cn_vs_B73_ears	DOWN
chr1	193111035	193114021	Zm00001eb035180	-5.0216	-	2.33872	1.32759e-70	8.66791e-69	B73_cn_vs_B73_ears	DOWN
chr1	198352953	198361048	Zm00001eb036590	-8.64147	+	3.33656	8.60792e-142	2.27249e-139	B73_cn_vs_B73_ears	DOWN
chr1	204249070	204249773	Zm00001eb038200	-3.21978	+	1.65906	2.74664e-28	4.79241e-27	B73_cn_vs_B73_ears	DOWN
chr1	207004210	207005368	Zm00001eb038780	-2.1629	+	-1.04065	5.3867e-06	1.73633e-05	B73_cn_vs_B73_ears	DOWN
chr1	211762641	211763737	Zm00001eb040140	-2.24139	-	1.57883	3.32296e-07	1.24377e-06	B73_cn_vs_B73_ears	DOWN
chr1	212020260	212022274	Zm00001eb040220	-4.0139	+	-1.0036	1.64266e-15	1.34878e-14	B73_cn_vs_B73_ears	DOWN
chr1	217338976	217341228	Zm00001eb041280	-4.10792	-	2.34751	2.1524e-05	6.40185e-05	B73_cn_vs_B73_ears	DOWN
chr1	217367848	217369516	Zm00001eb041290	-3.73214	+	2.06563	2.6734e-28	4.67133e-27	B73_cn_vs_B73_ears	DOWN
chr1	219194729	219195928	Zm00001eb041640	-5.20455	-	-1.00685	1.19869e-15	9.97731e-15	B73_cn_vs_B73_ears	DOWN
chr1	224904595	224908518	Zm00001eb042640	-2.22734	-	2.00488	2.31856e-22	2.94525e-21	B73_cn_vs_B73_ears	DOWN
chr1	227278314	227281876	Zm00001eb043050	-4.46887	+	2.0357	2.24906e-23	3.01963e-22	B73_cn_vs_B73_ears	DOWN
chr1	228828091	228830213	Zm00001eb043550	-3.64856	+	3.57896	3.71546e-29	6.77995e-28	B73_cn_vs_B73_ears	DOWN
chr1	235396863	235416257	Zm00001eb045380	-2.27466	-	2.64749	1.31875e-21	1.60517e-20	B73_cn_vs_B73_ears	DOWN
chr1	238004518	238008137	Zm00001eb045940	-5.05471	-	9.26394	0.00820964	0.0157737	B73_cn_vs_B73_ears	DOWN
chr1	249176453	249177538	Zm00001eb048520	-4.72472	+	-1.53404	6.6377e-07	2.39229e-06	B73_cn_vs_B73_ears	DOWN
chr1	250832352	250839543	Zm00001eb048830	-3.29613	-	3.14379	2.0371e-68	1.24942e-66	B73_cn_vs_B73_ears	DOWN
chr1	251227168	251237806	Zm00001eb048890	-2.7513	-	5.31878	6.85698e-20	7.60121e-19	B73_cn_vs_B73_ears	DOWN
chr1	251834093	251836375	Zm00001eb049020	-3.50662	+	-1.05034	2.63813e-06	8.85013e-06	B73_cn_vs_B73_ears	DOWN
chr1	251908485	251910358	Zm00001eb049070	-2.9281	-	0.00898196	2.60857e-12	1.6525e-11	B73_cn_vs_B73_ears	DOWN
chr1	252119021	252123528	Zm00001eb049150	-2.55203	+	7.60733	2.28289e-35	5.30083e-34	B73_cn_vs_B73_ears	DOWN
chr1	254679405	254683038	Zm00001eb049880	-4.23548	+	-1.39304	5.42991e-08	2.2349e-07	B73_cn_vs_B73_ears	DOWN
chr1	256227421	256232945	Zm00001eb050240	-2.8071	+	1.5171	4.75051e-10	2.41584e-09	B73_cn_vs_B73_ears	DOWN
chr1	259013630	259022846	Zm00001eb050860	-2.07827	-	0.194444	1.35281e-08	5.95452e-08	B73_cn_vs_B73_ears	DOWN
chr1	260696094	260705322	Zm00001eb051310	-2.09897	-	0.098646	7.98648e-09	3.59747e-08	B73_cn_vs_B73_ears	DOWN
chr1	260876136	260878512	Zm00001eb051340	-2.09821	-	-0.443427	3.65374e-07	1.35899e-06	B73_cn_vs_B73_ears	DOWN
chr1	261028188	261029535	Zm00001eb051380	-2.25361	+	0.41826	7.3694e-09	3.33269e-08	B73_cn_vs_B73_ears	DOWN
chr1	261563017	261566259	Zm00001eb051520	-3.98312	+	-0.49079	1.52735e-08	6.69245e-08	B73_cn_vs_B73_ears	DOWN
chr1	261920940	261926451	Zm00001eb051650	-2.92331	-	-0.665858	0.000153314	0.000399666	B73_cn_vs_B73_ears	DOWN
chr1	262172123	262176312	Zm00001eb051730	-6.70871	+	-0.697205	2.05431e-19	2.21461e-18	B73_cn_vs_B73_ears	DOWN
chr1	262291383	262296059	Zm00001eb051740	-2.44566	+	0.846648	5.97416e-14	4.34172e-13	B73_cn_vs_B73_ears	DOWN
chr1	262595447	262595825	Zm00001eb051810	-5.13682	+	0.158136	6.4409e-25	9.41255e-24	B73_cn_vs_B73_ears	DOWN
chr1	264886589	264888963	Zm00001eb052440	-5.77777	+	-0.0098326	1.5515e-09	7.49608e-09	B73_cn_vs_B73_ears	DOWN
chr1	265918236	265920262	Zm00001eb052820	-5.35403	+	2.67381	0.00520231	0.0103995	B73_cn_vs_B73_ears	DOWN
chr1	268828478	268836474	Zm00001eb053460	-2.4958	-	5.06983	3.43098e-77	2.70557e-75	B73_cn_vs_B73_ears	DOWN
chr1	270219258	270221485	Zm00001eb053840	-3.56745	+	2.81721	2.19084e-50	8.62417e-49	B73_cn_vs_B73_ears	DOWN
chr1	270280007	270282273	Zm00001eb053860	-2.6828	+	0.00360828	4.63163e-12	2.86606e-11	B73_cn_vs_B73_ears	DOWN
chr1	272330563	272332648	Zm00001eb054440	-8.01223	+	3.15413	2.19354e-172	1.00522e-169	B73_cn_vs_B73_ears	DOWN
chr1	272335217	272340809	Zm00001eb054450	-11.2669	-	1.07344	1.51642e-59	7.67309e-58	B73_cn_vs_B73_ears	DOWN
chr1	276783459	276785043	Zm00001eb055630	-2.4049	-	-1.29168	0.000128326	0.000339444	B73_cn_vs_B73_ears	DOWN
chr1	276956213	276957918	Zm00001eb055680	-3.34597	+	-0.50976	1.92837e-12	1.23578e-11	B73_cn_vs_B73_ears	DOWN
chr1	276959971	276962727	Zm00001eb055690	-3.47915	-	-1.45772	3.88533e-10	1.99297e-09	B73_cn_vs_B73_ears	DOWN
chr1	277813596	277815366	Zm00001eb055900	-3.67081	-	1.23607	1.96609e-17	1.85662e-16	B73_cn_vs_B73_ears	DOWN
chr1	277841313	277849102	Zm00001eb055920	-3.04512	-	4.90068	2.30631e-58	1.12935e-56	B73_cn_vs_B73_ears	DOWN
chr1	278112197	278134198	Zm00001eb055940	-4.5202	-	4.71548	2.28935e-118	4.21241e-116	B73_cn_vs_B73_ears	DOWN
chr1	278287403	278289891	Zm00001eb055950	-3.93299	-	-1.05704	3.08084e-06	1.02448e-05	B73_cn_vs_B73_ears	DOWN
chr1	283849413	283879346	Zm00001eb057540	-11.5771	-	3.70024	5.69923e-252	6.29195e-249	B73_cn_vs_B73_ears	DOWN
chr1	284016820	284026495	Zm00001eb057560	-11.4992	-	3.73084	6.98504e-251	7.3762e-248	B73_cn_vs_B73_ears	DOWN
chr1	285451723	285454336	Zm00001eb058020	-3.5529	+	0.172241	2.86752e-20	3.23635e-19	B73_cn_vs_B73_ears	DOWN
chr1	286695757	286698656	Zm00001eb058360	-3.87518	+	0.242231	1.37153e-20	1.5795e-19	B73_cn_vs_B73_ears	DOWN
chr1	287157639	287159294	Zm00001eb058480	-3.07167	-	1.25738	1.81947e-12	1.16754e-11	B73_cn_vs_B73_ears	DOWN
chr1	288574815	288583883	Zm00001eb058930	-3.78547	+	2.53976	5.59791e-53	2.37696e-51	B73_cn_vs_B73_ears	DOWN
chr1	289957536	289976913	Zm00001eb059270	-4.53782	+	4.08863	2.35077e-150	7.22729e-148	B73_cn_vs_B73_ears	DOWN
chr1	290385256	290386856	Zm00001eb059450	-2.23255	-	1.18685	9.95371e-20	1.09293e-18	B73_cn_vs_B73_ears	DOWN
chr1	291997542	291998211	Zm00001eb059880	-2.19224	+	1.96048	2.00041e-20	2.28747e-19	B73_cn_vs_B73_ears	DOWN
chr1	291998604	292000343	Zm00001eb059890	-2.32656	+	2.39804	2.38258e-21	2.86052e-20	B73_cn_vs_B73_ears	DOWN
chr1	296517990	296518860	Zm00001eb061320	-4.65958	-	-0.178814	4.45687e-22	5.57408e-21	B73_cn_vs_B73_ears	DOWN
chr1	297575791	297585017	Zm00001eb061770	-5.40464	-	3.24525	1.02979e-34	2.33753e-33	B73_cn_vs_B73_ears	DOWN
chr1	298408179	298424189	Zm00001eb062000	-4.04632	+	-0.297557	5.1791e-18	5.07218e-17	B73_cn_vs_B73_ears	DOWN
chr1	299104398	299108781	Zm00001eb062190	-5.52845	+	0.266116	2.77578e-07	1.05062e-06	B73_cn_vs_B73_ears	DOWN
chr1	307270823	307272706	Zm00001eb065260	-2.51002	+	-1.43573	8.06732e-06	2.53544e-05	B73_cn_vs_B73_ears	DOWN
chr10	2223316	2225630	Zm00001eb405590	-2.43986	-	1.18339	9.79546e-08	3.90981e-07	B73_cn_vs_B73_ears	DOWN
chr10	2312813	2317359	Zm00001eb405630	-2.11548	+	4.58443	5.80413e-65	3.29371e-63	B73_cn_vs_B73_ears	DOWN
chr10	3441767	3447157	Zm00001eb405960	-2.09497	-	-1.55574	0.000151754	0.000396025	B73_cn_vs_B73_ears	DOWN
chr10	3568883	3570955	Zm00001eb406030	-3.61539	+	-0.163914	3.28913e-15	2.64e-14	B73_cn_vs_B73_ears	DOWN
chr10	10484938	10488963	Zm00001eb408260	-3.75547	+	2.69595	4.86455e-28	8.36166e-27	B73_cn_vs_B73_ears	DOWN
chr10	11625426	11627331	Zm00001eb408440	-2.45997	-	0.301041	9.96844e-14	7.1147e-13	B73_cn_vs_B73_ears	DOWN
chr10	17797464	17802982	Zm00001eb409460	-3.08381	+	-1.1917	1.27909e-10	6.91446e-10	B73_cn_vs_B73_ears	DOWN
chr10	21821914	21823519	Zm00001eb409910	-3.60297	-	-0.995696	1.27278e-06	4.4486e-06	B73_cn_vs_B73_ears	DOWN
chr10	31343908	31348202	Zm00001eb411130	-6.64427	+	1.93046	6.75188e-44	2.14086e-42	B73_cn_vs_B73_ears	DOWN
chr10	60900375	60901325	Zm00001eb413330	-5.66626	+	-1.03002	6.6105e-20	7.33132e-19	B73_cn_vs_B73_ears	DOWN
chr10	61847775	61848262	Zm00001eb413490	-2.23004	-	-0.654151	7.38318e-06	2.33402e-05	B73_cn_vs_B73_ears	DOWN
chr10	74223059	74236767	Zm00001eb415030	-8.1131	-	2.41611	3.44242e-56	1.5956e-54	B73_cn_vs_B73_ears	DOWN
chr10	78418160	78424863	Zm00001eb415620	-2.32675	+	3.46921	4.5855e-46	1.56203e-44	B73_cn_vs_B73_ears	DOWN
chr10	87038205	87038861	Zm00001eb417160	-4.49649	+	4.34285	2.24481e-168	9.91306e-166	B73_cn_vs_B73_ears	DOWN
chr10	105842368	105847780	Zm00001eb420190	-4.98893	-	1.82222	8.80028e-37	2.15248e-35	B73_cn_vs_B73_ears	DOWN
chr10	112969966	112978011	Zm00001eb421270	-2.77895	-	-2.0288	8.74798e-06	2.73732e-05	B73_cn_vs_B73_ears	DOWN
chr10	113692488	113713389	Zm00001eb421380	-2.4483	-	-1.11236	5.044e-05	0.000142039	B73_cn_vs_B73_ears	DOWN
chr10	117694063	117699389	Zm00001eb422140	-2.07922	-	3.5297	2.17825e-23	2.9278e-22	B73_cn_vs_B73_ears	DOWN
chr10	121861444	121862372	Zm00001eb423170	-8.51832	+	-1.37393	1.05229e-18	1.07795e-17	B73_cn_vs_B73_ears	DOWN
chr10	127266335	127271591	Zm00001eb424710	-2.30586	-	3.3174	3.68525e-41	1.07194e-39	B73_cn_vs_B73_ears	DOWN
chr10	130128478	130132030	Zm00001eb425700	-2.53075	-	0.398214	5.97923e-15	4.7098e-14	B73_cn_vs_B73_ears	DOWN
chr10	132883797	132884399	Zm00001eb426570	-4.0312	+	2.00295	4.08134e-05	0.000116621	B73_cn_vs_B73_ears	DOWN
chr10	134447057	134450957	Zm00001eb426930	-4.16012	+	1.55642	1.9971e-38	5.23253e-37	B73_cn_vs_B73_ears	DOWN
chr10	134670646	134672067	Zm00001eb427040	-2.67155	-	1.12173	5.7707e-13	3.859e-12	B73_cn_vs_B73_ears	DOWN
chr10	135326382	135328253	Zm00001eb427380	-3.04199	+	-0.965669	7.53535e-06	2.37872e-05	B73_cn_vs_B73_ears	DOWN
chr10	136001277	136006411	Zm00001eb427590	-2.67521	-	0.460595	3.02981e-07	1.14019e-06	B73_cn_vs_B73_ears	DOWN
chr10	136640689	136645214	Zm00001eb427800	-2.88656	-	1.67627	1.17367e-34	2.6542e-33	B73_cn_vs_B73_ears	DOWN
chr10	137948736	137950424	Zm00001eb428290	-2.49878	+	-0.101306	5.15677e-06	1.66797e-05	B73_cn_vs_B73_ears	DOWN
chr10	138102797	138110420	Zm00001eb428330	-3.31405	-	2.63538	7.61818e-43	2.34215e-41	B73_cn_vs_B73_ears	DOWN
chr10	138737930	138740119	Zm00001eb428520	-4.22222	-	2.12596	5.82965e-68	3.49606e-66	B73_cn_vs_B73_ears	DOWN
chr10	138914036	138916530	Zm00001eb428560	-2.37982	-	1.19757	3.11202e-08	1.3175e-07	B73_cn_vs_B73_ears	DOWN
chr10	139559889	139566977	Zm00001eb428740	-2.87949	+	1.44077	2.16172e-20	2.46497e-19	B73_cn_vs_B73_ears	DOWN
chr10	141761532	141762742	Zm00001eb429690	-3.50052	+	-0.879431	1.12319e-13	7.98127e-13	B73_cn_vs_B73_ears	DOWN
chr10	141790407	141793368	Zm00001eb429720	-4.41988	-	-0.680071	1.40015e-12	9.06123e-12	B73_cn_vs_B73_ears	DOWN
chr10	142822215	142826354	Zm00001eb430130	-3.73599	+	1.03409	6.25492e-17	5.68136e-16	B73_cn_vs_B73_ears	DOWN
chr10	143018174	143021366	Zm00001eb430240	-4.42612	+	0.799427	4.90295e-28	8.42171e-27	B73_cn_vs_B73_ears	DOWN
chr10	146906612	146917198	Zm00001eb431870	-2.52383	+	3.91741	2.78668e-57	1.32972e-55	B73_cn_vs_B73_ears	DOWN
chr10	147212498	147215324	Zm00001eb431980	-2.57253	+	9.67469	1.59378e-23	2.16015e-22	B73_cn_vs_B73_ears	DOWN
chr10	150079331	150081672	Zm00001eb433470	-2.12565	-	3.33547	5.43067e-41	1.57211e-39	B73_cn_vs_B73_ears	DOWN
chr2	2378236	2384214	Zm00001eb066580	-2.17253	+	3.51939	3.52686e-41	1.0271e-39	B73_cn_vs_B73_ears	DOWN
chr2	3862802	3863760	Zm00001eb067430	-2.43043	-	1.04857	5.29325e-10	2.68286e-09	B73_cn_vs_B73_ears	DOWN
chr2	6047086	6047964	Zm00001eb068610	-4.1739	+	-1.02677	9.10482e-13	5.99127e-12	B73_cn_vs_B73_ears	DOWN
chr2	7149736	7150323	Zm00001eb069310	-2.34325	+	2.07776	1.77283e-10	9.42609e-10	B73_cn_vs_B73_ears	DOWN
chr2	7152073	7152775	Zm00001eb069320	-2.30066	+	2.59801	4.73372e-11	2.6614e-10	B73_cn_vs_B73_ears	DOWN
chr2	7156799	7157042	Zm00001eb069330	-2.18423	+	1.82651	6.38436e-05	0.000177134	B73_cn_vs_B73_ears	DOWN
chr2	8096468	8101524	Zm00001eb069670	-4.06547	+	-0.60451	1.16195e-08	5.14895e-08	B73_cn_vs_B73_ears	DOWN
chr2	11567049	11571807	Zm00001eb071290	-2.69878	-	1.23647	8.09529e-16	6.81756e-15	B73_cn_vs_B73_ears	DOWN
chr2	12852242	12855115	Zm00001eb071910	-4.02537	+	-1.68089	7.72167e-09	3.48271e-08	B73_cn_vs_B73_ears	DOWN
chr2	12855799	12859013	Zm00001eb071920	-2.65867	-	0.996487	3.44156e-08	1.44968e-07	B73_cn_vs_B73_ears	DOWN
chr2	12953744	12967696	Zm00001eb071940	-3.65571	-	4.94533	3.24278e-68	1.9641e-66	B73_cn_vs_B73_ears	DOWN
chr2	13157707	13164476	Zm00001eb071990	-3.49779	-	1.49951	1.35831e-20	1.56502e-19	B73_cn_vs_B73_ears	DOWN
chr2	13315754	13319662	Zm00001eb072020	-6.17964	-	2.53427	1.73668e-72	1.20172e-70	B73_cn_vs_B73_ears	DOWN
chr2	15339220	15347241	Zm00001eb072860	-2.01902	+	4.5436	1.36292e-44	4.43733e-43	B73_cn_vs_B73_ears	DOWN
chr2	15774136	15777049	Zm00001eb073030	-2.85613	+	-1.44136	0.00116388	0.00261621	B73_cn_vs_B73_ears	DOWN
chr2	17397429	17401066	Zm00001eb073640	-4.17228	+	0.553695	2.97377e-28	5.17756e-27	B73_cn_vs_B73_ears	DOWN
chr2	19037138	19041780	Zm00001eb073990	-2.07382	+	2.58088	7.02237e-24	9.68537e-23	B73_cn_vs_B73_ears	DOWN
chr2	20174775	20177792	Zm00001eb074400	-3.05897	-	0.362562	1.49832e-17	1.42153e-16	B73_cn_vs_B73_ears	DOWN
chr2	20628873	20629275	Zm00001eb074480	-2.0177	-	3.12106	8.41014e-17	7.53747e-16	B73_cn_vs_B73_ears	DOWN
chr2	22732338	22734449	Zm00001eb075100	-2.39919	-	-0.508081	5.6182e-07	2.04029e-06	B73_cn_vs_B73_ears	DOWN
chr2	22962931	22967728	Zm00001eb075170	-2.76764	-	2.18906	6.30371e-28	1.07366e-26	B73_cn_vs_B73_ears	DOWN
chr2	23669995	23680673	Zm00001eb075380	-2.10354	+	2.98768	3.36358e-23	4.47888e-22	B73_cn_vs_B73_ears	DOWN
chr2	24208197	24210460	Zm00001eb075520	-2.10326	+	0.0822264	2.81883e-08	1.19943e-07	B73_cn_vs_B73_ears	DOWN
chr2	24441781	24443806	Zm00001eb075640	-3.36122	-	-0.979249	7.0733e-06	2.24254e-05	B73_cn_vs_B73_ears	DOWN
chr2	27286645	27291764	Zm00001eb076480	-6.30674	+	1.55752	4.9718e-21	5.8477e-20	B73_cn_vs_B73_ears	DOWN
chr2	28997594	28998606	Zm00001eb076960	-2.877	-	-1.98902	3.08085e-06	1.02448e-05	B73_cn_vs_B73_ears	DOWN
chr2	29313960	29326593	Zm00001eb077100	-2.28138	-	0.626702	1.4043e-10	7.54929e-10	B73_cn_vs_B73_ears	DOWN
chr2	30792218	30796053	Zm00001eb077640	-2.18698	-	3.78553	1.78535e-29	3.29503e-28	B73_cn_vs_B73_ears	DOWN
chr2	31909704	31911368	Zm00001eb077910	-3.1171	+	-0.590598	1.78939e-10	9.51207e-10	B73_cn_vs_B73_ears	DOWN
chr2	37829737	37839826	Zm00001eb079180	-2.07544	-	3.08284	9.84474e-35	2.23675e-33	B73_cn_vs_B73_ears	DOWN
chr2	40120411	40131111	Zm00001eb079870	-2.41128	+	2.70109	3.58248e-33	7.65944e-32	B73_cn_vs_B73_ears	DOWN
chr2	40372799	40378260	Zm00001eb079950	-4.71354	+	3.6713	2.2311e-120	4.3007e-118	B73_cn_vs_B73_ears	DOWN
chr2	41038770	41043337	Zm00001eb080110	-4.06511	-	4.26338	2.06784e-59	1.04415e-57	B73_cn_vs_B73_ears	DOWN
chr2	42240298	42240868	Zm00001eb080410	-2.12357	+	2.93142	1.2772e-23	1.74176e-22	B73_cn_vs_B73_ears	DOWN
chr2	47798315	47802673	Zm00001eb081780	-2.13295	+	-1.45803	1.61592e-05	4.89187e-05	B73_cn_vs_B73_ears	DOWN
chr2	48448134	48449169	Zm00001eb081940	-9.97022	-	-0.125885	1.35529e-36	3.30494e-35	B73_cn_vs_B73_ears	DOWN
chr2	48987249	48990338	Zm00001eb082060	-3.00007	-	2.86117	5.4059e-47	1.90288e-45	B73_cn_vs_B73_ears	DOWN
chr2	49388327	49393822	Zm00001eb082150	-2.37654	-	6.52218	1.09822e-97	1.33368e-95	B73_cn_vs_B73_ears	DOWN
chr2	51644164	51645656	Zm00001eb082590	-4.18826	+	1.64513	1.591e-24	2.27039e-23	B73_cn_vs_B73_ears	DOWN
chr2	56329190	56331750	Zm00001eb083290	-5.61394	-	-1.76908	2.33523e-12	1.48477e-11	B73_cn_vs_B73_ears	DOWN
chr2	56708318	56710094	Zm00001eb083400	-2.18721	-	4.46897	8.33293e-20	9.19956e-19	B73_cn_vs_B73_ears	DOWN
chr2	59778083	59779751	Zm00001eb084030	-9.18643	+	1.29727	9.75819e-72	6.63885e-70	B73_cn_vs_B73_ears	DOWN
chr2	59926279	59927430	Zm00001eb084040	-3.87231	-	0.271725	5.17752e-27	8.44537e-26	B73_cn_vs_B73_ears	DOWN
chr2	69437919	69438968	Zm00001eb085190	-2.04377	-	1.0015	3.93867e-09	1.82527e-08	B73_cn_vs_B73_ears	DOWN
chr2	70032593	70035666	Zm00001eb085220	-2.92586	-	0.673961	1.1237e-06	3.95254e-06	B73_cn_vs_B73_ears	DOWN
chr2	80167728	80168783	Zm00001eb086070	-2.91707	+	-0.748018	2.44066e-08	1.04641e-07	B73_cn_vs_B73_ears	DOWN
chr2	82876998	82880263	Zm00001eb086370	-3.67602	-	-0.279545	3.90774e-19	4.11941e-18	B73_cn_vs_B73_ears	DOWN
chr2	89233234	89237084	Zm00001eb086870	-8.15992	+	1.47316	4.998e-69	3.13673e-67	B73_cn_vs_B73_ears	DOWN
chr2	106146524	106150716	Zm00001eb088070	-5.37914	+	2.59887	0.00287815	0.00605653	B73_cn_vs_B73_ears	DOWN
chr2	110437121	110450135	Zm00001eb088520	-2.54305	-	1.3836	5.49807e-20	6.11714e-19	B73_cn_vs_B73_ears	DOWN
chr2	110475220	110508799	Zm00001eb088530	-3.59513	-	3.98767	4.64924e-57	2.19263e-55	B73_cn_vs_B73_ears	DOWN
chr2	110505242	110506486	Zm00001eb088540	-4.89756	+	0.205015	1.61402e-31	3.25457e-30	B73_cn_vs_B73_ears	DOWN
chr2	157594080	157607319	Zm00001eb094200	-2.36897	-	-0.626653	1.16972e-08	5.18237e-08	B73_cn_vs_B73_ears	DOWN
chr2	162040564	162042941	Zm00001eb094860	-2.54465	-	0.303148	5.11634e-11	2.86723e-10	B73_cn_vs_B73_ears	DOWN
chr2	177327181	177347485	Zm00001eb097580	-2.37936	-	4.1475	9.16888e-37	2.24038e-35	B73_cn_vs_B73_ears	DOWN
chr2	177335726	177336895	Zm00001eb097590	-2.8908	+	-0.905708	1.29215e-07	5.07416e-07	B73_cn_vs_B73_ears	DOWN
chr2	178334042	178335784	Zm00001eb097850	-4.07069	-	-0.198175	2.6882e-17	2.51894e-16	B73_cn_vs_B73_ears	DOWN
chr2	184951016	184952475	Zm00001eb099370	-6.001	+	-1.49186	1.02607e-15	8.59054e-15	B73_cn_vs_B73_ears	DOWN
chr2	185475112	185477057	Zm00001eb099440	-2.38552	+	0.00523719	3.07897e-05	8.94307e-05	B73_cn_vs_B73_ears	DOWN
chr2	191325454	191328642	Zm00001eb100780	-2.09362	-	-1.65354	5.6711e-05	0.000158577	B73_cn_vs_B73_ears	DOWN
chr2	191651870	191653018	Zm00001eb100860	-5.05198	-	3.1377	2.13057e-70	1.38362e-68	B73_cn_vs_B73_ears	DOWN
chr2	192294714	192295919	Zm00001eb101040	-2.37547	+	-0.580522	1.20229e-05	3.70282e-05	B73_cn_vs_B73_ears	DOWN
chr2	198112102	198117286	Zm00001eb102440	-2.32509	+	0.776571	5.51112e-12	3.39043e-11	B73_cn_vs_B73_ears	DOWN
chr2	198178731	198186981	Zm00001eb102450	-7.63838	+	3.06177	3.39954e-153	1.07231e-150	B73_cn_vs_B73_ears	DOWN
chr2	199196182	199207743	Zm00001eb102640	-2.04475	-	-0.11398	0.000148316	0.000387762	B73_cn_vs_B73_ears	DOWN
chr2	201434661	201437001	Zm00001eb103310	-2.77562	-	0.221289	6.64923e-14	4.82079e-13	B73_cn_vs_B73_ears	DOWN
chr2	202814855	202820752	Zm00001eb103810	-2.00893	+	11.9274	9.8072e-30	1.82108e-28	B73_cn_vs_B73_ears	DOWN
chr2	205184085	205188184	Zm00001eb104720	-2.77383	+	0.340656	1.48883e-12	9.6223e-12	B73_cn_vs_B73_ears	DOWN
chr2	205487351	205493917	Zm00001eb104820	-4.45511	+	0.520708	4.46423e-23	5.9024e-22	B73_cn_vs_B73_ears	DOWN
chr2	208616084	208618440	Zm00001eb105640	-3.86312	-	0.875829	4.54514e-20	5.07551e-19	B73_cn_vs_B73_ears	DOWN
chr2	209827867	209828840	Zm00001eb105970	-2.81931	-	-0.548882	1.55951e-07	6.07401e-07	B73_cn_vs_B73_ears	DOWN
chr2	210559145	210562223	Zm00001eb106320	-2.59745	+	1.43662	1.29106e-21	1.57338e-20	B73_cn_vs_B73_ears	DOWN
chr2	210828888	210835136	Zm00001eb106470	-2.4027	-	8.98718	1.41132e-49	5.41518e-48	B73_cn_vs_B73_ears	DOWN
chr2	211044948	211048108	Zm00001eb106620	-2.0958	+	0.498899	1.30619e-10	7.05776e-10	B73_cn_vs_B73_ears	DOWN
chr2	211063595	211067826	Zm00001eb106640	-3.01267	+	4.49198	3.79721e-119	7.14935e-117	B73_cn_vs_B73_ears	DOWN
chr2	211490604	211493497	Zm00001eb106760	-2.09742	+	2.34338	2.55936e-27	4.2635e-26	B73_cn_vs_B73_ears	DOWN
chr2	215831452	215832347	Zm00001eb108300	-2.74238	+	3.46502	2.55251e-12	1.61741e-11	B73_cn_vs_B73_ears	DOWN
chr2	219117311	219120067	Zm00001eb109670	-4.47286	+	6.28247	6.44446e-12	3.93077e-11	B73_cn_vs_B73_ears	DOWN
chr2	223360811	223365767	Zm00001eb111380	-3.2474	-	-1.61293	8.01438e-08	3.23613e-07	B73_cn_vs_B73_ears	DOWN
chr2	224168357	224170195	Zm00001eb111700	-4.12147	-	0.45996	3.58097e-21	4.2572e-20	B73_cn_vs_B73_ears	DOWN
chr2	225460448	225498202	Zm00001eb112080	-2.94752	+	1.7131	1.5001e-36	3.65075e-35	B73_cn_vs_B73_ears	DOWN
chr2	228695478	228697026	Zm00001eb112930	-2.76375	+	0.81235	8.69882e-05	0.000236169	B73_cn_vs_B73_ears	DOWN
chr2	229526544	229526880	Zm00001eb113160	-2.75623	+	-0.836109	7.22953e-08	2.93287e-07	B73_cn_vs_B73_ears	DOWN
chr2	231729660	231732996	Zm00001eb113950	-2.99575	-	4.78003	2.62691e-102	3.54458e-100	B73_cn_vs_B73_ears	DOWN
chr2	231793967	231817158	Zm00001eb113970	-2.64259	-	5.05662	1.87878e-112	3.1042e-110	B73_cn_vs_B73_ears	DOWN
chr2	232645414	232647814	Zm00001eb114180	-3.49863	+	-0.478572	3.44753e-14	2.55675e-13	B73_cn_vs_B73_ears	DOWN
chr2	236784050	236786059	Zm00001eb115740	-2.30182	+	0.831509	2.08273e-07	7.98634e-07	B73_cn_vs_B73_ears	DOWN
chr2	242181725	242190866	Zm00001eb118060	-5.77535	-	-1.39583	2.15452e-12	1.37527e-11	B73_cn_vs_B73_ears	DOWN
chr2	242277538	242286715	Zm00001eb118120	-11.2435	-	4.00463	6.79937e-270	9.7143e-267	B73_cn_vs_B73_ears	DOWN
chr3	2275824	2277351	Zm00001eb119420	-2.61031	-	0.716778	4.54842e-13	3.06867e-12	B73_cn_vs_B73_ears	DOWN
chr3	2434694	2436527	Zm00001eb119470	-2.43818	+	1.27553	3.39851e-12	2.13125e-11	B73_cn_vs_B73_ears	DOWN
chr3	3484440	3488040	Zm00001eb119960	-3.12162	-	-1.23285	3.73523e-07	1.38781e-06	B73_cn_vs_B73_ears	DOWN
chr3	4070448	4072570	Zm00001eb120250	-8.44057	+	-1.37807	3.62511e-19	3.83144e-18	B73_cn_vs_B73_ears	DOWN
chr3	4209626	4222197	Zm00001eb120310	-5.68452	+	4.34909	5.27078e-181	2.90947e-178	B73_cn_vs_B73_ears	DOWN
chr3	4936786	4946417	Zm00001eb120710	-2.19159	-	0.78202	7.58316e-10	3.78193e-09	B73_cn_vs_B73_ears	DOWN
chr3	6610408	6612316	Zm00001eb121270	-3.00375	+	3.04638	2.17921e-31	4.37066e-30	B73_cn_vs_B73_ears	DOWN
chr3	8819781	8820963	Zm00001eb121900	-2.15976	+	1.62195	3.45338e-06	1.14167e-05	B73_cn_vs_B73_ears	DOWN
chr3	11935213	11948906	Zm00001eb122800	-2.01357	-	0.13117	5.06707e-06	1.64005e-05	B73_cn_vs_B73_ears	DOWN
chr3	12830056	12832763	Zm00001eb123060	-2.51224	+	1.70264	3.99288e-21	4.72148e-20	B73_cn_vs_B73_ears	DOWN
chr3	13659656	13663094	Zm00001eb123300	-2.40648	-	-0.841957	0.00150942	0.00333613	B73_cn_vs_B73_ears	DOWN
chr3	16484226	16485407	Zm00001eb124040	-5.63334	+	-1.26674	0.000892634	0.00204685	B73_cn_vs_B73_ears	DOWN
chr3	18341388	18345288	Zm00001eb124580	-2.01001	-	0.981477	6.55168e-15	5.14475e-14	B73_cn_vs_B73_ears	DOWN
chr3	20213240	20228469	Zm00001eb124880	-2.15373	-	-0.800769	4.41008e-08	1.83726e-07	B73_cn_vs_B73_ears	DOWN
chr3	23049416	23057160	Zm00001eb125400	-2.33054	+	1.42706	1.0165e-19	1.11512e-18	B73_cn_vs_B73_ears	DOWN
chr3	23249736	23251975	Zm00001eb125440	-4.59167	-	-0.901803	1.77001e-15	1.44796e-14	B73_cn_vs_B73_ears	DOWN
chr3	24294075	24306678	Zm00001eb125620	-7.38775	-	2.01745	9.86428e-82	8.46586e-80	B73_cn_vs_B73_ears	DOWN
chr3	25195903	25197273	Zm00001eb125780	-3.99552	-	4.22412	5.75103e-148	1.6829e-145	B73_cn_vs_B73_ears	DOWN
chr3	29171217	29179940	Zm00001eb126420	-3.62218	-	5.51192	1.8894e-20	2.16257e-19	B73_cn_vs_B73_ears	DOWN
chr3	30127708	30129637	Zm00001eb126660	-2.93728	-	-1.76255	7.15894e-07	2.56909e-06	B73_cn_vs_B73_ears	DOWN
chr3	41764462	41766522	Zm00001eb128610	-5.13377	-	9.50239	1.2308e-46	4.28275e-45	B73_cn_vs_B73_ears	DOWN
chr3	45547335	45562491	Zm00001eb129050	-2.33843	-	1.59849	3.22652e-19	3.4386e-18	B73_cn_vs_B73_ears	DOWN
chr3	57748583	57770449	Zm00001eb130650	-2.88317	-	2.95863	1.05829e-28	1.88306e-27	B73_cn_vs_B73_ears	DOWN
chr3	59241518	59246165	Zm00001eb130850	-2.65246	-	12.0223	1.1747e-20	1.36056e-19	B73_cn_vs_B73_ears	DOWN
chr3	76780328	76781642	Zm00001eb132140	-2.04624	+	-1.33528	6.25329e-06	1.99816e-05	B73_cn_vs_B73_ears	DOWN
chr3	99729341	99729689	Zm00001eb133460	-5.43638	-	-1.95087	3.16229e-11	1.80804e-10	B73_cn_vs_B73_ears	DOWN
chr3	111924125	111932993	Zm00001eb134650	-2.96633	-	0.988902	2.18243e-20	2.48625e-19	B73_cn_vs_B73_ears	DOWN
chr3	120488561	120489635	Zm00001eb135670	-2.79871	-	0.143378	1.74965e-08	7.61024e-08	B73_cn_vs_B73_ears	DOWN
chr3	127147754	127151521	Zm00001eb136330	-2.15729	+	1.07099	6.22468e-07	2.25145e-06	B73_cn_vs_B73_ears	DOWN
chr3	127967020	127967870	Zm00001eb136500	-3.5079	-	-1.36584	1.28546e-06	4.48775e-06	B73_cn_vs_B73_ears	DOWN
chr3	138185403	138189381	Zm00001eb138340	-4.35722	-	-0.732609	3.30096e-16	2.8491e-15	B73_cn_vs_B73_ears	DOWN
chr3	138200829	138204545	Zm00001eb138350	-5.82127	+	-0.497517	1.83946e-17	1.74178e-16	B73_cn_vs_B73_ears	DOWN
chr3	138523236	138525758	Zm00001eb138370	-3.80436	+	2.05506	1.00531e-49	3.89426e-48	B73_cn_vs_B73_ears	DOWN
chr3	138838257	138844010	Zm00001eb138380	-7.01609	-	2.0008	2.27056e-54	1.00086e-52	B73_cn_vs_B73_ears	DOWN
chr3	138856524	138857809	Zm00001eb138390	-2.98475	+	-0.923715	1.64068e-07	6.36869e-07	B73_cn_vs_B73_ears	DOWN
chr3	149472707	149476155	Zm00001eb140540	-2.0794	-	1.37293	2.90542e-08	1.23419e-07	B73_cn_vs_B73_ears	DOWN
chr3	156572890	156573925	Zm00001eb142030	-3.79414	+	-0.207812	3.33925e-12	2.09624e-11	B73_cn_vs_B73_ears	DOWN
chr3	161172046	161199909	Zm00001eb143080	-3.18465	-	2.97853	3.14462e-56	1.46036e-54	B73_cn_vs_B73_ears	DOWN
chr3	163772613	163780073	Zm00001eb143420	-4.18114	-	6.54533	1.68245e-227	1.4594e-224	B73_cn_vs_B73_ears	DOWN
chr3	173667873	173669545	Zm00001eb145090	-4.30637	+	-0.128076	3.357e-22	4.22899e-21	B73_cn_vs_B73_ears	DOWN
chr3	174244163	174246978	Zm00001eb145230	-3.53772	-	-0.520398	4.43176e-14	3.25783e-13	B73_cn_vs_B73_ears	DOWN
chr3	174500282	174504483	Zm00001eb145330	-2.48185	-	1.97025	7.75608e-21	9.05567e-20	B73_cn_vs_B73_ears	DOWN
chr3	174999522	175004860	Zm00001eb145460	-4.77802	-	1.03212	1.55322e-07	6.05186e-07	B73_cn_vs_B73_ears	DOWN
chr3	175346770	175371670	Zm00001eb145560	-2.00566	+	1.42441	1.24029e-07	4.88155e-07	B73_cn_vs_B73_ears	DOWN
chr3	176074771	176077395	Zm00001eb145660	-3.33099	+	3.86399	3.03991e-100	3.9483e-98	B73_cn_vs_B73_ears	DOWN
chr3	176361072	176364810	Zm00001eb145730	-2.11804	+	4.97866	5.72396e-56	2.64303e-54	B73_cn_vs_B73_ears	DOWN
chr3	185093947	185095922	Zm00001eb148130	-2.04369	-	1.3487	3.01912e-10	1.56618e-09	B73_cn_vs_B73_ears	DOWN
chr3	186066610	186067930	Zm00001eb148360	-2.22578	+	-0.42106	3.07577e-09	1.44022e-08	B73_cn_vs_B73_ears	DOWN
chr3	186157565	186160956	Zm00001eb148390	-5.22452	+	0.176432	0.00507604	0.0101671	B73_cn_vs_B73_ears	DOWN
chr3	186289074	186290248	Zm00001eb148440	-3.01507	-	0.261764	9.44959e-12	5.66975e-11	B73_cn_vs_B73_ears	DOWN
chr3	188190175	188191189	Zm00001eb148990	-6.20068	+	0.685743	2.39353e-34	5.3334e-33	B73_cn_vs_B73_ears	DOWN
chr3	189443976	189445513	Zm00001eb149450	-3.99365	+	-0.047412	7.71548e-20	8.5334e-19	B73_cn_vs_B73_ears	DOWN
chr3	198970928	198973330	Zm00001eb152070	-2.51759	+	0.057044	3.23312e-05	9.3684e-05	B73_cn_vs_B73_ears	DOWN
chr3	199529261	199532894	Zm00001eb152200	-4.98661	-	8.04397	7.04244e-25	1.02362e-23	B73_cn_vs_B73_ears	DOWN
chr3	201275363	201279055	Zm00001eb152820	-4.04174	+	2.52335	1.54187e-75	1.15583e-73	B73_cn_vs_B73_ears	DOWN
chr3	205888092	205889643	Zm00001eb154090	-2.31767	-	-0.682669	2.76074e-05	8.07768e-05	B73_cn_vs_B73_ears	DOWN
chr3	206546997	206551605	Zm00001eb154380	-5.24974	+	4.06346	1.13704e-105	1.67372e-103	B73_cn_vs_B73_ears	DOWN
chr3	210733162	210736225	Zm00001eb155650	-2.48038	+	0.473578	1.45525e-13	1.02569e-12	B73_cn_vs_B73_ears	DOWN
chr3	210739190	210741141	Zm00001eb155660	-2.67004	-	0.2768	7.04963e-07	2.53361e-06	B73_cn_vs_B73_ears	DOWN
chr3	216169989	216175023	Zm00001eb157360	-4.41572	+	-0.898049	2.26505e-13	1.57136e-12	B73_cn_vs_B73_ears	DOWN
chr3	217594424	217595398	Zm00001eb157800	-3.41333	+	-0.162753	3.84654e-13	2.61182e-12	B73_cn_vs_B73_ears	DOWN
chr3	218456534	218462539	Zm00001eb158020	-8.98373	-	0.710316	1.02229e-23	1.4012e-22	B73_cn_vs_B73_ears	DOWN
chr3	220199587	220202000	Zm00001eb158550	-3.31166	-	0.373051	4.65608e-21	5.48433e-20	B73_cn_vs_B73_ears	DOWN
chr3	220265102	220267012	Zm00001eb158580	-3.3197	-	-0.00501336	1.0184e-11	6.08034e-11	B73_cn_vs_B73_ears	DOWN
chr3	220267693	220269370	Zm00001eb158590	-2.58988	-	-0.364785	2.87629e-11	1.64918e-10	B73_cn_vs_B73_ears	DOWN
chr3	220272956	220273795	Zm00001eb158600	-6.54467	-	0.0117712	1.15644e-06	4.06301e-06	B73_cn_vs_B73_ears	DOWN
chr3	220898111	220901131	Zm00001eb158790	-4.86781	-	5.4881	0.0162002	0.0291532	B73_cn_vs_B73_ears	DOWN
chr3	221793314	221796290	Zm00001eb159030	-2.9793	-	0.73591	0.00027507	0.000688467	B73_cn_vs_B73_ears	DOWN
chr3	221956824	221958154	Zm00001eb159090	-3.62947	+	-0.56425	1.04245e-14	8.09177e-14	B73_cn_vs_B73_ears	DOWN
chr3	222587405	222592562	Zm00001eb159270	-2.40435	-	-0.51705	1.31031e-06	4.56859e-06	B73_cn_vs_B73_ears	DOWN
chr3	226274873	226282406	Zm00001eb160410	-2.4065	-	-0.964769	7.42753e-08	3.00967e-07	B73_cn_vs_B73_ears	DOWN
chr3	226283763	226287486	Zm00001eb160430	-2.9416	+	11.5876	4.67789e-24	6.49609e-23	B73_cn_vs_B73_ears	DOWN
chr3	226455073	226460821	Zm00001eb160470	-3.44528	+	4.45632	3.53537e-70	2.27764e-68	B73_cn_vs_B73_ears	DOWN
chr3	229383793	229386907	Zm00001eb161560	-4.36265	+	0.906312	3.43162e-06	1.13505e-05	B73_cn_vs_B73_ears	DOWN
chr3	233604013	233624180	Zm00001eb162880	-2.57438	-	3.01339	1.09499e-38	2.89706e-37	B73_cn_vs_B73_ears	DOWN
chr3	234726546	234728822	Zm00001eb163060	-2.12013	+	-1.13843	0.000167012	0.00043259	B73_cn_vs_B73_ears	DOWN
chr3	235350575	235359970	Zm00001eb163290	-3.35658	+	4.01488	7.45546e-73	5.21839e-71	B73_cn_vs_B73_ears	DOWN
chr3	235455860	235460581	Zm00001eb163340	-5.39174	+	1.65205	4.11581e-34	9.11257e-33	B73_cn_vs_B73_ears	DOWN
chr3	235520027	235522646	Zm00001eb163390	-2.48458	-	-0.845479	1.97793e-06	6.74055e-06	B73_cn_vs_B73_ears	DOWN
chr3	235971877	235975122	Zm00001eb163580	-3.54356	+	0.934245	1.41881e-31	2.86929e-30	B73_cn_vs_B73_ears	DOWN
chr4	1831788	1834185	Zm00001eb164730	-2.83897	+	0.69957	0.000451383	0.00108881	B73_cn_vs_B73_ears	DOWN
chr4	3691949	3693312	Zm00001eb165470	-8.50881	-	-1.12927	3.6646e-11	2.08201e-10	B73_cn_vs_B73_ears	DOWN
chr4	5731199	5735711	Zm00001eb166340	-2.40569	+	2.0842	3.11945e-16	2.69819e-15	B73_cn_vs_B73_ears	DOWN
chr4	5745428	5745791	Zm00001eb166370	-2.43201	+	0.764566	5.81214e-13	3.88457e-12	B73_cn_vs_B73_ears	DOWN
chr4	8311372	8316600	Zm00001eb167510	-5.3935	+	-1.6082	1.535e-11	8.98363e-11	B73_cn_vs_B73_ears	DOWN
chr4	8464979	8467192	Zm00001eb167560	-2.21307	-	-0.0947935	4.50881e-08	1.8771e-07	B73_cn_vs_B73_ears	DOWN
chr4	11065536	11067727	Zm00001eb167810	-2.19099	+	0.286952	4.04007e-11	2.28837e-10	B73_cn_vs_B73_ears	DOWN
chr4	12317573	12320379	Zm00001eb168120	-3.13887	-	3.0774	5.4918e-45	1.8025e-43	B73_cn_vs_B73_ears	DOWN
chr4	23523847	23526225	Zm00001eb170170	-2.03391	-	0.910559	9.57056e-10	4.72267e-09	B73_cn_vs_B73_ears	DOWN
chr4	25420463	25426332	Zm00001eb170540	-2.06184	-	6.27119	1.13557e-48	4.23017e-47	B73_cn_vs_B73_ears	DOWN
chr4	26906978	26910908	Zm00001eb170750	-2.21716	+	-1.31858	1.07213e-05	3.32058e-05	B73_cn_vs_B73_ears	DOWN
chr4	31042903	31044391	Zm00001eb171740	-3.09651	+	-1.95215	1.5229e-06	5.26822e-06	B73_cn_vs_B73_ears	DOWN
chr4	31717172	31720553	Zm00001eb171840	-3.02798	+	2.55863	3.25986e-14	2.42423e-13	B73_cn_vs_B73_ears	DOWN
chr4	33993781	33999188	Zm00001eb172350	-2.18656	+	1.62942	8.72384e-24	1.19912e-22	B73_cn_vs_B73_ears	DOWN
chr4	34451946	34485749	Zm00001eb172450	-2.54958	+	3.30323	1.71319e-14	1.30438e-13	B73_cn_vs_B73_ears	DOWN
chr4	41590852	41592077	Zm00001eb174180	-2.00723	-	0.58798	1.9766e-11	1.14549e-10	B73_cn_vs_B73_ears	DOWN
chr4	41779943	41781174	Zm00001eb174220	-7.53811	+	-2.11492	3.46576e-11	1.97366e-10	B73_cn_vs_B73_ears	DOWN
chr4	46647931	46652896	Zm00001eb175150	-5.7148	+	0.957649	2.75916e-34	6.13686e-33	B73_cn_vs_B73_ears	DOWN
chr4	46651093	46651755	Zm00001eb175160	-4.94847	-	-1.20038	1.60586e-14	1.22542e-13	B73_cn_vs_B73_ears	DOWN
chr4	46913638	46928303	Zm00001eb175190	-3.54128	-	1.07052	2.83642e-22	3.58994e-21	B73_cn_vs_B73_ears	DOWN
chr4	48728060	48733736	Zm00001eb175460	-2.42194	+	3.50905	1.3217e-47	4.74172e-46	B73_cn_vs_B73_ears	DOWN
chr4	50769556	50774379	Zm00001eb175610	-2.31995	-	4.9492	5.43161e-76	4.13552e-74	B73_cn_vs_B73_ears	DOWN
chr4	52384229	52384988	Zm00001eb175820	-2.70094	+	0.814512	0.000101033	0.000271719	B73_cn_vs_B73_ears	DOWN
chr4	52404048	52407142	Zm00001eb175830	-3.19833	+	1.29821	1.63249e-17	1.54701e-16	B73_cn_vs_B73_ears	DOWN
chr4	57946565	57948788	Zm00001eb176420	-5.36723	+	4.22125	0.00214005	0.00460589	B73_cn_vs_B73_ears	DOWN
chr4	60544767	60550403	Zm00001eb176720	-4.21181	-	1.5627	6.41664e-17	5.82389e-16	B73_cn_vs_B73_ears	DOWN
chr4	64687618	64691037	Zm00001eb177070	-2.18428	-	1.00915	1.23475e-17	1.17652e-16	B73_cn_vs_B73_ears	DOWN
chr4	69899853	69908295	Zm00001eb177760	-4.07316	-	2.364	1.08091e-70	7.07633e-69	B73_cn_vs_B73_ears	DOWN
chr4	77609206	77612011	Zm00001eb178710	-3.56967	-	0.896921	4.96862e-25	7.34945e-24	B73_cn_vs_B73_ears	DOWN
chr4	77897200	77899042	Zm00001eb178750	-2.08492	-	0.742726	2.36773e-10	1.23912e-09	B73_cn_vs_B73_ears	DOWN
chr4	83674353	83681636	Zm00001eb179360	-4.14273	-	-0.978058	3.29153e-13	2.25006e-12	B73_cn_vs_B73_ears	DOWN
chr4	88731756	88733343	Zm00001eb179960	-3.85509	+	-0.840627	4.24161e-12	2.63344e-11	B73_cn_vs_B73_ears	DOWN
chr4	99448845	99458538	Zm00001eb180810	-2.81919	+	3.84774	4.87787e-26	7.5799e-25	B73_cn_vs_B73_ears	DOWN
chr4	102524757	102527515	Zm00001eb181080	-2.31709	-	-0.961217	4.89788e-08	2.0283e-07	B73_cn_vs_B73_ears	DOWN
chr4	131802828	131803056	Zm00001eb183290	-5.36503	+	-1.13128	0.00269791	0.00570145	B73_cn_vs_B73_ears	DOWN
chr4	144585694	144587405	Zm00001eb184780	-2.37598	+	2.0049	7.48482e-21	8.74838e-20	B73_cn_vs_B73_ears	DOWN
chr4	146643380	146650583	Zm00001eb185000	-2.6992	+	6.60771	5.28645e-05	0.00014847	B73_cn_vs_B73_ears	DOWN
chr4	156131746	156137269	Zm00001eb186260	-2.56637	+	-0.681931	0.0110498	0.0206222	B73_cn_vs_B73_ears	DOWN
chr4	156613657	156616634	Zm00001eb186290	-3.32504	-	7.04912	3.66565e-55	1.66414e-53	B73_cn_vs_B73_ears	DOWN
chr4	158907240	158910837	Zm00001eb186860	-2.0567	+	-0.149769	2.75249e-05	8.05743e-05	B73_cn_vs_B73_ears	DOWN
chr4	160277208	160277526	Zm00001eb187080	-2.05635	+	0.083101	0.000353821	0.000869182	B73_cn_vs_B73_ears	DOWN
chr4	160278114	160288523	Zm00001eb187100	-2.48697	-	-1.81766	2.37631e-05	7.02225e-05	B73_cn_vs_B73_ears	DOWN
chr4	161397039	161404345	Zm00001eb187330	-5.5743	+	0.631707	1.8237e-45	6.07601e-44	B73_cn_vs_B73_ears	DOWN
chr4	162262989	162266771	Zm00001eb187610	-2.3869	+	0.467106	8.06009e-11	4.43104e-10	B73_cn_vs_B73_ears	DOWN
chr4	164079871	164084191	Zm00001eb188100	-2.23984	-	2.35473	9.61121e-16	8.06067e-15	B73_cn_vs_B73_ears	DOWN
chr4	165022152	165028940	Zm00001eb188340	-2.82127	-	4.53224	3.34422e-63	1.82527e-61	B73_cn_vs_B73_ears	DOWN
chr4	165504496	165505724	Zm00001eb188510	-3.02519	+	2.60568	4.24279e-41	1.23117e-39	B73_cn_vs_B73_ears	DOWN
chr4	167405846	167414713	Zm00001eb188990	-2.62937	-	1.55514	1.29965e-13	9.20018e-13	B73_cn_vs_B73_ears	DOWN
chr4	168035563	168037747	Zm00001eb189100	-3.05734	-	1.26082	1.15544e-08	5.12105e-08	B73_cn_vs_B73_ears	DOWN
chr4	172054003	172055114	Zm00001eb190230	-2.31389	+	0.314836	5.51312e-14	4.01989e-13	B73_cn_vs_B73_ears	DOWN
chr4	179858032	179864523	Zm00001eb192580	-2.0406	-	4.79207	4.81797e-27	7.88005e-26	B73_cn_vs_B73_ears	DOWN
chr4	180288927	180294917	Zm00001eb192710	-2.16952	+	9.69779	3.61998e-14	2.68055e-13	B73_cn_vs_B73_ears	DOWN
chr4	182167380	182170098	Zm00001eb193180	-2.069	+	2.54245	3.37722e-14	2.50767e-13	B73_cn_vs_B73_ears	DOWN
chr4	182459885	182462668	Zm00001eb193320	-2.00941	+	0.102315	1.48304e-11	8.69211e-11	B73_cn_vs_B73_ears	DOWN
chr4	188733698	188736791	Zm00001eb194960	-3.82586	-	-1.79807	2.30381e-08	9.90354e-08	B73_cn_vs_B73_ears	DOWN
chr4	190773287	190777529	Zm00001eb195700	-2.22251	-	4.67405	1.96786e-56	9.1914e-55	B73_cn_vs_B73_ears	DOWN
chr4	190911494	190915285	Zm00001eb195760	-2.55847	-	2.61162	3.49297e-22	4.38889e-21	B73_cn_vs_B73_ears	DOWN
chr4	192065940	192069149	Zm00001eb196240	-2.89649	-	2.48595	3.84874e-38	9.96568e-37	B73_cn_vs_B73_ears	DOWN
chr4	196233586	196234314	Zm00001eb197430	-3.72048	+	-1.24918	2.41166e-12	1.53096e-11	B73_cn_vs_B73_ears	DOWN
chr4	203253022	203254086	Zm00001eb199180	-4.81341	+	1.45311	1.03408e-13	7.37179e-13	B73_cn_vs_B73_ears	DOWN
chr4	204536822	204567346	Zm00001eb199620	-5.1499	-	3.11905	6.65386e-81	5.59201e-79	B73_cn_vs_B73_ears	DOWN
chr4	206280519	206281879	Zm00001eb200000	-3.98483	+	2.3005	5.11107e-51	2.03171e-49	B73_cn_vs_B73_ears	DOWN
chr4	207895785	207900330	Zm00001eb200460	-2.59519	-	4.24993	9.48379e-25	1.37027e-23	B73_cn_vs_B73_ears	DOWN
chr4	208191858	208194605	Zm00001eb200530	-2.71873	-	0.626887	2.37582e-10	1.24282e-09	B73_cn_vs_B73_ears	DOWN
chr4	209343252	209344732	Zm00001eb200690	-2.69916	+	-1.10846	1.9096e-07	7.35379e-07	B73_cn_vs_B73_ears	DOWN
chr4	217165703	217172390	Zm00001eb201810	-3.08298	-	3.27656	1.05238e-70	6.90815e-69	B73_cn_vs_B73_ears	DOWN
chr4	221491821	221513177	Zm00001eb202450	-2.12508	+	6.6475	1.62429e-26	2.58525e-25	B73_cn_vs_B73_ears	DOWN
chr4	223001066	223002634	Zm00001eb202660	-3.79297	-	-1.15677	5.26694e-13	3.53282e-12	B73_cn_vs_B73_ears	DOWN
chr4	226196215	226250726	Zm00001eb203130	-3.23108	-	4.36053	1.91353e-111	3.09839e-109	B73_cn_vs_B73_ears	DOWN
chr4	232066551	232069400	Zm00001eb204160	-2.08125	-	2.81401	4.58209e-22	5.72184e-21	B73_cn_vs_B73_ears	DOWN
chr4	241579131	241581551	Zm00001eb205860	-2.9028	-	6.5077	0.0225559	0.0394809	B73_cn_vs_B73_ears	DOWN
chr4	243377186	243384578	Zm00001eb206610	-3.17724	+	4.6856	1.22687e-49	4.73738e-48	B73_cn_vs_B73_ears	DOWN
chr4	243859191	243862929	Zm00001eb206830	-9.10212	-	1.18813	5.77847e-35	1.3203e-33	B73_cn_vs_B73_ears	DOWN
chr4	244596332	244597572	Zm00001eb207240	-2.01446	+	-0.0287249	1.67604e-08	7.31023e-08	B73_cn_vs_B73_ears	DOWN
chr4	248874629	248879735	Zm00001eb209620	-2.70722	+	-0.420447	1.60278e-09	7.7346e-09	B73_cn_vs_B73_ears	DOWN
chr5	745208	757203	Zm00001eb210340	-7.89098	-	1.37949	1.76985e-71	1.18746e-69	B73_cn_vs_B73_ears	DOWN
chr5	1117555	1118434	Zm00001eb210480	-5.36418	+	0.170288	0.00319184	0.00665379	B73_cn_vs_B73_ears	DOWN
chr5	1648333	1663524	Zm00001eb210970	-4.57316	+	1.03312	1.5535e-36	3.76938e-35	B73_cn_vs_B73_ears	DOWN
chr5	2451247	2453855	Zm00001eb211490	-2.69705	+	3.72607	6.05222e-53	2.56538e-51	B73_cn_vs_B73_ears	DOWN
chr5	4285588	4294337	Zm00001eb212800	-4.3855	+	0.562259	5.76708e-36	1.37459e-34	B73_cn_vs_B73_ears	DOWN
chr5	5537734	5540348	Zm00001eb213620	-2.09435	-	-1.85825	9.28338e-05	0.000251225	B73_cn_vs_B73_ears	DOWN
chr5	6733870	6757193	Zm00001eb214220	-2.33777	+	2.05123	1.6012e-11	9.35757e-11	B73_cn_vs_B73_ears	DOWN
chr5	6786447	6787188	Zm00001eb214250	-2.35689	-	2.19888	1.76663e-05	5.31499e-05	B73_cn_vs_B73_ears	DOWN
chr5	6983015	6987589	Zm00001eb214440	-2.37749	-	-1.01266	3.64122e-05	0.000104821	B73_cn_vs_B73_ears	DOWN
chr5	7042485	7046073	Zm00001eb214500	-2.79222	+	1.89094	1.77762e-28	3.13088e-27	B73_cn_vs_B73_ears	DOWN
chr5	7374461	7380892	Zm00001eb214740	-12.9454	+	2.65442	3.8621e-144	1.0308e-141	B73_cn_vs_B73_ears	DOWN
chr5	7421919	7440267	Zm00001eb214750	-13.8224	+	3.49643	2.18069e-214	1.65514e-211	B73_cn_vs_B73_ears	DOWN
chr5	8157319	8170685	Zm00001eb215060	-3.8631	+	1.42374	8.51732e-14	6.11133e-13	B73_cn_vs_B73_ears	DOWN
chr5	9215761	9227654	Zm00001eb215560	-2.82726	-	3.67841	5.67031e-48	2.06168e-46	B73_cn_vs_B73_ears	DOWN
chr5	10282217	10285248	Zm00001eb215830	-3.19179	-	-1.27075	0.00860243	0.016449	B73_cn_vs_B73_ears	DOWN
chr5	12822112	12825408	Zm00001eb216840	-2.6742	+	-0.146566	6.39322e-09	2.91384e-08	B73_cn_vs_B73_ears	DOWN
chr5	13604262	13610246	Zm00001eb217090	-2.35904	+	1.47048	7.91845e-20	8.74594e-19	B73_cn_vs_B73_ears	DOWN
chr5	15107963	15110138	Zm00001eb217780	-2.92951	-	2.13651	1.29097e-31	2.61948e-30	B73_cn_vs_B73_ears	DOWN
chr5	15268421	15269639	Zm00001eb217890	-2.31072	-	-1.34193	3.45411e-06	1.14172e-05	B73_cn_vs_B73_ears	DOWN
chr5	18522425	18528023	Zm00001eb218810	-2.33887	+	3.82399	8.33319e-59	4.13899e-57	B73_cn_vs_B73_ears	DOWN
chr5	18633689	18639011	Zm00001eb218820	-2.18098	+	2.47081	7.05477e-19	7.31312e-18	B73_cn_vs_B73_ears	DOWN
chr5	18780387	18784450	Zm00001eb218920	-2.38039	-	2.55904	1.31026e-26	2.09365e-25	B73_cn_vs_B73_ears	DOWN
chr5	19107436	19109291	Zm00001eb219040	-4.7323	+	4.62801	1.82994e-62	9.70426e-61	B73_cn_vs_B73_ears	DOWN
chr5	24519843	24527390	Zm00001eb220660	-4.96889	+	0.852213	8.07496e-44	2.55038e-42	B73_cn_vs_B73_ears	DOWN
chr5	27384848	27385957	Zm00001eb221270	-4.63879	-	-1.85562	4.4921e-09	2.07146e-08	B73_cn_vs_B73_ears	DOWN
chr5	31418222	31422474	Zm00001eb222030	-2.31226	-	0.119484	4.42451e-07	1.62723e-06	B73_cn_vs_B73_ears	DOWN
chr5	33768410	33769200	Zm00001eb222620	-5.14461	-	0.335367	1.908e-28	3.35565e-27	B73_cn_vs_B73_ears	DOWN
chr5	46142384	46148508	Zm00001eb224940	-2.03575	+	5.84001	6.91802e-63	3.71736e-61	B73_cn_vs_B73_ears	DOWN
chr5	51567489	51567800	Zm00001eb225710	-5.93581	+	-1.11073	0.000228166	0.000578223	B73_cn_vs_B73_ears	DOWN
chr5	51568012	51572421	Zm00001eb225720	-2.00028	-	2.76332	2.49108e-21	2.98635e-20	B73_cn_vs_B73_ears	DOWN
chr5	52475008	52480360	Zm00001eb225850	-3.81198	-	0.50668	3.47995e-22	4.3748e-21	B73_cn_vs_B73_ears	DOWN
chr5	52627124	52642869	Zm00001eb225880	-2.88389	-	-0.181965	1.59581e-08	6.97733e-08	B73_cn_vs_B73_ears	DOWN
chr5	66705221	66710941	Zm00001eb228770	-3.9387	+	2.91155	2.65271e-58	1.29636e-56	B73_cn_vs_B73_ears	DOWN
chr5	90865286	90868501	Zm00001eb233670	-5.91095	+	2.34893	7.13559e-69	4.45525e-67	B73_cn_vs_B73_ears	DOWN
chr5	101616809	101621419	Zm00001eb234750	-3.3388	-	1.16793	1.20317e-09	5.87508e-09	B73_cn_vs_B73_ears	DOWN
chr5	101707703	101710573	Zm00001eb234770	-2.94969	-	6.92098	2.22456e-38	5.80968e-37	B73_cn_vs_B73_ears	DOWN
chr5	119270287	119270878	Zm00001eb235890	-2.13977	+	3.11582	0.00056786	0.00134886	B73_cn_vs_B73_ears	DOWN
chr5	138572075	138580548	Zm00001eb237510	-2.28825	+	3.40409	6.50265e-52	2.65439e-50	B73_cn_vs_B73_ears	DOWN
chr5	168139384	168142816	Zm00001eb241930	-2.65618	+	1.40898	2.47803e-12	1.57144e-11	B73_cn_vs_B73_ears	DOWN
chr5	168447310	168448389	Zm00001eb241980	-2.35286	-	-0.376719	2.10801e-09	1.00608e-08	B73_cn_vs_B73_ears	DOWN
chr5	171752835	171770230	Zm00001eb242610	-3.12138	-	9.94995	2.42734e-68	1.48129e-66	B73_cn_vs_B73_ears	DOWN
chr5	182466733	182473319	Zm00001eb245630	-2.99782	-	10.3103	1.28186e-07	5.03701e-07	B73_cn_vs_B73_ears	DOWN
chr5	183503181	183503669	Zm00001eb245880	-4.73259	-	1.00863	1.13839e-34	2.57922e-33	B73_cn_vs_B73_ears	DOWN
chr5	183840643	183849294	Zm00001eb245990	-2.89526	+	0.487418	2.35183e-16	2.04809e-15	B73_cn_vs_B73_ears	DOWN
chr5	185747444	185749421	Zm00001eb246480	-3.80896	-	1.23127	9.56253e-33	2.00047e-31	B73_cn_vs_B73_ears	DOWN
chr5	187874209	187878453	Zm00001eb247050	-2.39502	+	2.99308	5.90255e-30	1.10448e-28	B73_cn_vs_B73_ears	DOWN
chr5	190265676	190267097	Zm00001eb247580	-2.27899	+	-0.317562	7.43229e-06	2.34893e-05	B73_cn_vs_B73_ears	DOWN
chr5	192938819	192940623	Zm00001eb248550	-3.18803	-	9.68643	0.000160526	0.000417125	B73_cn_vs_B73_ears	DOWN
chr5	193010372	193012573	Zm00001eb248590	-2.62212	+	0.976736	3.60802e-19	3.81836e-18	B73_cn_vs_B73_ears	DOWN
chr5	194582626	194586282	Zm00001eb248920	-3.06277	+	3.15416	4.83041e-69	3.05524e-67	B73_cn_vs_B73_ears	DOWN
chr5	197223384	197250382	Zm00001eb249850	-3.15626	-	7.59397	1.60293e-70	1.04375e-68	B73_cn_vs_B73_ears	DOWN
chr5	198019143	198023378	Zm00001eb250070	-2.66248	+	4.46352	1.72261e-54	7.6348e-53	B73_cn_vs_B73_ears	DOWN
chr5	198645744	198648933	Zm00001eb250280	-2.39718	+	-0.17205	6.56562e-12	4.00266e-11	B73_cn_vs_B73_ears	DOWN
chr5	199254384	199255954	Zm00001eb250420	-2.73999	-	0.441848	5.87462e-07	2.12928e-06	B73_cn_vs_B73_ears	DOWN
chr5	204040632	204041830	Zm00001eb250620	-2.46794	+	-0.154046	2.66558e-05	7.81902e-05	B73_cn_vs_B73_ears	DOWN
chr5	204450189	204457692	Zm00001eb250710	-12.7687	+	2.60541	2.1873e-117	3.9352e-115	B73_cn_vs_B73_ears	DOWN
chr5	205523735	205535606	Zm00001eb250930	-2.05277	+	2.76317	5.651e-15	4.46201e-14	B73_cn_vs_B73_ears	DOWN
chr5	207261822	207267131	Zm00001eb251390	-2.67068	+	1.13061	3.87133e-18	3.82534e-17	B73_cn_vs_B73_ears	DOWN
chr5	209723714	209726184	Zm00001eb252310	-3.16108	+	-0.462281	1.58527e-15	1.30342e-14	B73_cn_vs_B73_ears	DOWN
chr5	210468744	210474044	Zm00001eb252590	-3.29996	-	2.07213	3.48175e-21	4.14127e-20	B73_cn_vs_B73_ears	DOWN
chr5	213552161	213566468	Zm00001eb253860	-3.74448	+	5.98447	3.10167e-150	9.41668e-148	B73_cn_vs_B73_ears	DOWN
chr5	216372927	216374780	Zm00001eb255100	-5.31471	+	1.30809	2.90371e-55	1.3207e-53	B73_cn_vs_B73_ears	DOWN
chr5	216638642	216641169	Zm00001eb255270	-7.53583	+	4.11788	2.14069e-13	1.49063e-12	B73_cn_vs_B73_ears	DOWN
chr5	217295753	217304448	Zm00001eb255530	-2.30071	+	3.52713	3.70492e-55	1.67882e-53	B73_cn_vs_B73_ears	DOWN
chr5	218987327	218991358	Zm00001eb256190	-2.06976	-	3.32597	9.86014e-18	9.46573e-17	B73_cn_vs_B73_ears	DOWN
chr5	219434615	219444330	Zm00001eb256400	-7.95391	+	2.98904	1.00219e-59	5.10297e-58	B73_cn_vs_B73_ears	DOWN
chr5	220633018	220634115	Zm00001eb257130	-2.75464	+	-0.281334	1.0342e-07	4.11712e-07	B73_cn_vs_B73_ears	DOWN
chr5	221397892	221401846	Zm00001eb257490	-3.66804	+	1.12712	4.53762e-06	1.47754e-05	B73_cn_vs_B73_ears	DOWN
chr5	222906079	222907801	Zm00001eb258250	-4.62045	+	2.32208	2.22112e-14	1.67692e-13	B73_cn_vs_B73_ears	DOWN
chr5	223417982	223419046	Zm00001eb258430	-3.3088	-	2.76456	0.00426873	0.00868989	B73_cn_vs_B73_ears	DOWN
chr6	9293892	9296185	Zm00001eb260830	-4.38426	+	0.42223	2.2351e-14	1.68695e-13	B73_cn_vs_B73_ears	DOWN
chr6	27980127	27982420	Zm00001eb264380	-4.44421	+	1.5929	3.02849e-38	7.87537e-37	B73_cn_vs_B73_ears	DOWN
chr6	37925712	37927851	Zm00001eb265710	-3.71823	+	-1.26042	3.88359e-11	2.20333e-10	B73_cn_vs_B73_ears	DOWN
chr6	61497569	61498497	Zm00001eb268230	-5.05664	-	5.91269	0.00826185	0.0158577	B73_cn_vs_B73_ears	DOWN
chr6	61498995	61501142	Zm00001eb268240	-2.45999	-	6.03898	0.0139828	0.0255254	B73_cn_vs_B73_ears	DOWN
chr6	69485339	69490393	Zm00001eb269110	-3.50268	+	1.33968	1.82571e-14	1.38658e-13	B73_cn_vs_B73_ears	DOWN
chr6	88014949	88016976	Zm00001eb271380	-3.91236	+	-1.84168	5.65799e-09	2.58748e-08	B73_cn_vs_B73_ears	DOWN
chr6	94458036	94462787	Zm00001eb272490	-4.56777	+	1.97002	1.83177e-52	7.61815e-51	B73_cn_vs_B73_ears	DOWN
chr6	98697021	98701235	Zm00001eb273480	-2.21342	+	0.404085	2.93635e-07	1.10708e-06	B73_cn_vs_B73_ears	DOWN
chr6	100769514	100782660	Zm00001eb273760	-2.23478	+	5.13719	3.84285e-27	6.34502e-26	B73_cn_vs_B73_ears	DOWN
chr6	103159796	103161555	Zm00001eb274310	-2.11085	-	-0.61985	5.63845e-05	0.0001577	B73_cn_vs_B73_ears	DOWN
chr6	105429427	105431419	Zm00001eb274980	-2.85116	+	2.65675	6.73779e-41	1.94356e-39	B73_cn_vs_B73_ears	DOWN
chr6	107606384	107607277	Zm00001eb275580	-2.20513	-	-0.870549	0.00532478	0.0106268	B73_cn_vs_B73_ears	DOWN
chr6	112876515	112882738	Zm00001eb276780	-4.59484	-	-1.19225	7.95993e-16	6.71521e-15	B73_cn_vs_B73_ears	DOWN
chr6	113822768	113844705	Zm00001eb277110	-2.40839	+	1.52357	1.74352e-21	2.11205e-20	B73_cn_vs_B73_ears	DOWN
chr6	114595549	114598755	Zm00001eb277370	-2.78968	-	7.10804	1.32589e-26	2.11586e-25	B73_cn_vs_B73_ears	DOWN
chr6	119817632	119825053	Zm00001eb278640	-2.24365	-	7.71784	6.97888e-56	3.21029e-54	B73_cn_vs_B73_ears	DOWN
chr6	128970105	128973410	Zm00001eb280690	-2.42728	+	3.42882	7.19211e-14	5.19268e-13	B73_cn_vs_B73_ears	DOWN
chr6	133659413	133662441	Zm00001eb281740	-2.71695	+	0.335133	3.85352e-17	3.56393e-16	B73_cn_vs_B73_ears	DOWN
chr6	134864317	134870289	Zm00001eb282100	-2.19321	+	3.85753	4.44179e-39	1.19339e-37	B73_cn_vs_B73_ears	DOWN
chr6	135630536	135634598	Zm00001eb282350	-2.1256	+	-0.917985	0.000118268	0.000314484	B73_cn_vs_B73_ears	DOWN
chr6	142692208	142700746	Zm00001eb284010	-5.1392	+	1.89442	1.43768e-60	7.44526e-59	B73_cn_vs_B73_ears	DOWN
chr6	143601464	143603339	Zm00001eb284250	-3.61234	+	1.4043	2.36629e-11	1.36384e-10	B73_cn_vs_B73_ears	DOWN
chr6	145520875	145522196	Zm00001eb284730	-3.1001	-	-0.808955	3.96943e-10	2.0331e-09	B73_cn_vs_B73_ears	DOWN
chr6	147694174	147696517	Zm00001eb285250	-2.2005	+	-1.20489	1.47804e-05	4.49689e-05	B73_cn_vs_B73_ears	DOWN
chr6	154167746	154169173	Zm00001eb287060	-2.15424	+	-0.709912	1.18136e-06	4.14456e-06	B73_cn_vs_B73_ears	DOWN
chr6	160326126	160327219	Zm00001eb288860	-6.07634	+	1.09575	4.0462e-47	1.4284e-45	B73_cn_vs_B73_ears	DOWN
chr6	160846113	160848557	Zm00001eb289010	-4.66935	+	2.47868	1.25479e-25	1.91194e-24	B73_cn_vs_B73_ears	DOWN
chr6	160973508	160993668	Zm00001eb289030	-2.01604	-	6.42909	2.46879e-57	1.18268e-55	B73_cn_vs_B73_ears	DOWN
chr6	166417845	166421186	Zm00001eb291010	-6.03339	-	0.526623	6.40455e-05	0.000177674	B73_cn_vs_B73_ears	DOWN
chr6	167842121	167843446	Zm00001eb291720	-4.49085	-	-1.56604	1.99161e-12	1.27429e-11	B73_cn_vs_B73_ears	DOWN
chr6	169285403	169289705	Zm00001eb292390	-3.05636	-	6.92869	3.43024e-09	1.59911e-08	B73_cn_vs_B73_ears	DOWN
chr6	170653011	170658073	Zm00001eb293040	-3.31142	-	-1.23353	9.88473e-08	3.9435e-07	B73_cn_vs_B73_ears	DOWN
chr6	171610374	171612059	Zm00001eb293570	-2.14732	-	0.422274	3.52797e-10	1.81926e-09	B73_cn_vs_B73_ears	DOWN
chr6	172586417	172591314	Zm00001eb293960	-2.80315	+	1.16066	7.41597e-12	4.50185e-11	B73_cn_vs_B73_ears	DOWN
chr6	173524719	173527466	Zm00001eb294530	-3.55391	+	0.373064	2.15631e-19	2.32148e-18	B73_cn_vs_B73_ears	DOWN
chr6	173631380	173634298	Zm00001eb294590	-2.15956	-	0.938832	1.41336e-13	9.97611e-13	B73_cn_vs_B73_ears	DOWN
chr6	173637330	173643240	Zm00001eb294600	-2.48974	-	5.86785	1.59621e-47	5.7013e-46	B73_cn_vs_B73_ears	DOWN
chr6	174531168	174533398	Zm00001eb295060	-2.83627	+	-1.05725	1.36572e-08	6.00808e-08	B73_cn_vs_B73_ears	DOWN
chr6	175184561	175186121	Zm00001eb295400	-9.89155	-	1.38258	1.14181e-42	3.47088e-41	B73_cn_vs_B73_ears	DOWN
chr6	176084527	176089143	Zm00001eb295920	-4.74925	+	-1.3708	3.74175e-14	2.76819e-13	B73_cn_vs_B73_ears	DOWN
chr6	176152120	176155898	Zm00001eb295980	-3.28989	-	-0.688968	3.96345e-13	2.68789e-12	B73_cn_vs_B73_ears	DOWN
chr6	176343838	176347482	Zm00001eb296080	-3.01268	-	4.70722	1.58578e-81	1.35618e-79	B73_cn_vs_B73_ears	DOWN
chr6	176611273	176616970	Zm00001eb296190	-3.19607	+	1.35148	3.88671e-25	5.77373e-24	B73_cn_vs_B73_ears	DOWN
chr6	179095557	179098370	Zm00001eb297390	-2.25466	+	3.85789	4.65368e-40	1.29472e-38	B73_cn_vs_B73_ears	DOWN
chr7	1023364	1027444	Zm00001eb298170	-5.93186	+	-1.45792	1.94866e-12	1.24747e-11	B73_cn_vs_B73_ears	DOWN
chr7	2156720	2168013	Zm00001eb298680	-12.6685	+	4.54239	0	0	B73_cn_vs_B73_ears	DOWN
chr7	2648378	2649552	Zm00001eb298970	-2.22767	+	1.09905	2.06907e-15	1.68129e-14	B73_cn_vs_B73_ears	DOWN
chr7	3781683	3787877	Zm00001eb299420	-2.29927	+	4.5012	8.28299e-69	5.1452e-67	B73_cn_vs_B73_ears	DOWN
chr7	4711837	4713001	Zm00001eb299680	-4.46223	-	-0.674235	1.51696e-05	4.61126e-05	B73_cn_vs_B73_ears	DOWN
chr7	4851725	4852746	Zm00001eb299740	-4.40789	-	0.57919	1.71998e-29	3.1768e-28	B73_cn_vs_B73_ears	DOWN
chr7	5566868	5567780	Zm00001eb300050	-3.29361	+	-1.94854	7.09044e-07	2.5464e-06	B73_cn_vs_B73_ears	DOWN
chr7	12025452	12036420	Zm00001eb301770	-2.33726	+	4.21701	1.3672e-31	2.76722e-30	B73_cn_vs_B73_ears	DOWN
chr7	23474267	23477052	Zm00001eb303940	-2.63368	-	-1.2316	6.35707e-05	0.000176458	B73_cn_vs_B73_ears	DOWN
chr7	23582878	23585473	Zm00001eb303970	-3.31828	+	-1.2345	0.00560314	0.0111357	B73_cn_vs_B73_ears	DOWN
chr7	25046880	25047518	Zm00001eb304240	-3.64241	+	7.73456	0.00876105	0.0167234	B73_cn_vs_B73_ears	DOWN
chr7	25701227	25701863	Zm00001eb304330	-2.46963	+	-1.41373	0.0261095	0.0450405	B73_cn_vs_B73_ears	DOWN
chr7	35887578	35894935	Zm00001eb305810	-2.076	-	6.92181	3.28823e-53	1.40113e-51	B73_cn_vs_B73_ears	DOWN
chr7	38704474	38710571	Zm00001eb306050	-3.33743	-	0.0284365	4.02061e-17	3.70598e-16	B73_cn_vs_B73_ears	DOWN
chr7	40786738	40797896	Zm00001eb306240	-7.62487	-	1.80261	1.02554e-74	7.54797e-73	B73_cn_vs_B73_ears	DOWN
chr7	41822414	41824097	Zm00001eb306330	-2.16527	+	1.87743	2.59958e-18	2.59509e-17	B73_cn_vs_B73_ears	DOWN
chr7	47333021	47337696	Zm00001eb306870	-2.59086	+	3.16193	1.31019e-31	2.65624e-30	B73_cn_vs_B73_ears	DOWN
chr7	51534432	51537423	Zm00001eb307320	-2.90101	+	0.97021	5.97779e-18	5.83321e-17	B73_cn_vs_B73_ears	DOWN
chr7	75322047	75324917	Zm00001eb308440	-3.56101	-	-0.362117	1.64914e-14	1.25759e-13	B73_cn_vs_B73_ears	DOWN
chr7	89898256	89901361	Zm00001eb309590	-2.27686	-	3.15319	1.07926e-23	1.4768e-22	B73_cn_vs_B73_ears	DOWN
chr7	93421326	93422962	Zm00001eb309920	-3.12771	+	-0.254859	0.0014883	0.00329246	B73_cn_vs_B73_ears	DOWN
chr7	104914607	104916550	Zm00001eb311190	-4.86904	+	-1.54156	0.0174984	0.0312962	B73_cn_vs_B73_ears	DOWN
chr7	105456402	105458144	Zm00001eb311270	-4.10685	-	1.15442	4.29142e-21	5.06463e-20	B73_cn_vs_B73_ears	DOWN
chr7	105762136	105765376	Zm00001eb311340	-5.17115	-	0.677394	5.51726e-10	2.7929e-09	B73_cn_vs_B73_ears	DOWN
chr7	114296213	114308888	Zm00001eb312270	-4.02159	-	1.16746	3.18478e-20	3.58775e-19	B73_cn_vs_B73_ears	DOWN
chr7	114958642	114959398	Zm00001eb312340	-11.2162	+	1.01303	1.56475e-50	6.16958e-49	B73_cn_vs_B73_ears	DOWN
chr7	117519066	117520778	Zm00001eb312620	-2.14187	-	0.645836	4.05844e-07	1.50032e-06	B73_cn_vs_B73_ears	DOWN
chr7	128986363	128988622	Zm00001eb314510	-3.38748	-	1.72695	5.00494e-05	0.000141037	B73_cn_vs_B73_ears	DOWN
chr7	129057783	129059854	Zm00001eb314520	-2.43565	+	-0.745745	2.51825e-05	7.41461e-05	B73_cn_vs_B73_ears	DOWN
chr7	131298212	131301153	Zm00001eb314900	-2.45275	-	-1.27495	2.35737e-06	7.95992e-06	B73_cn_vs_B73_ears	DOWN
chr7	132920293	132921526	Zm00001eb315330	-2.0986	+	-0.763874	3.01023e-05	8.76122e-05	B73_cn_vs_B73_ears	DOWN
chr7	133042096	133064037	Zm00001eb315400	-2.16005	-	3.53413	6.12794e-18	5.96774e-17	B73_cn_vs_B73_ears	DOWN
chr7	134826874	134831421	Zm00001eb315770	-2.4258	-	3.08606	1.76652e-30	3.41602e-29	B73_cn_vs_B73_ears	DOWN
chr7	135973410	135974544	Zm00001eb316060	-7.44198	-	-1.67013	3.3913e-10	1.75027e-09	B73_cn_vs_B73_ears	DOWN
chr7	136313503	136318667	Zm00001eb316170	-2.30048	+	-0.809365	4.34346e-07	1.59961e-06	B73_cn_vs_B73_ears	DOWN
chr7	138499841	138510542	Zm00001eb316720	-2.27156	-	1.91981	0.00257556	0.00546096	B73_cn_vs_B73_ears	DOWN
chr7	138540579	138544227	Zm00001eb316740	-3.33234	-	3.00323	1.98664e-37	4.97951e-36	B73_cn_vs_B73_ears	DOWN
chr7	139269669	139277367	Zm00001eb316950	-2.06832	-	3.54524	1.08839e-10	5.91912e-10	B73_cn_vs_B73_ears	DOWN
chr7	139616725	139618528	Zm00001eb317110	-3.00404	-	-0.847059	1.11737e-06	3.93202e-06	B73_cn_vs_B73_ears	DOWN
chr7	140572303	140631396	Zm00001eb317200	-5.11619	+	-0.452564	9.64837e-22	1.18234e-20	B73_cn_vs_B73_ears	DOWN
chr7	142963673	142975139	Zm00001eb317770	-9.86803	+	2.67601	1.43832e-69	9.19317e-68	B73_cn_vs_B73_ears	DOWN
chr7	143190806	143193514	Zm00001eb317830	-2.1323	-	0.860605	4.4178e-06	1.44045e-05	B73_cn_vs_B73_ears	DOWN
chr7	143196677	143198542	Zm00001eb317850	-5.27289	-	-0.433617	6.49018e-10	3.26026e-09	B73_cn_vs_B73_ears	DOWN
chr7	143665748	143674689	Zm00001eb317980	-2.85148	-	-0.592788	2.74901e-08	1.17158e-07	B73_cn_vs_B73_ears	DOWN
chr7	145107431	145112668	Zm00001eb318340	-3.66915	+	3.75295	3.34977e-124	7.07471e-122	B73_cn_vs_B73_ears	DOWN
chr7	146192744	146196218	Zm00001eb318590	-2.10009	-	2.78601	2.012e-23	2.70884e-22	B73_cn_vs_B73_ears	DOWN
chr7	149063305	149065181	Zm00001eb319530	-2.40156	-	0.6306	1.02381e-09	5.03263e-09	B73_cn_vs_B73_ears	DOWN
chr7	153914867	153926926	Zm00001eb321160	-2.57685	+	-0.420504	1.58996e-10	8.49846e-10	B73_cn_vs_B73_ears	DOWN
chr7	160246767	160248815	Zm00001eb322280	-7.51486	-	3.41935	1.95289e-147	5.64664e-145	B73_cn_vs_B73_ears	DOWN
chr7	162185106	162185811	Zm00001eb322670	-2.59494	+	-0.914663	0.000459908	0.00110838	B73_cn_vs_B73_ears	DOWN
chr7	165046234	165047818	Zm00001eb323630	-2.16121	-	-1.06764	0.000291445	0.000725269	B73_cn_vs_B73_ears	DOWN
chr7	165085574	165090491	Zm00001eb323640	-3.0232	-	-2.00808	2.50195e-06	8.42352e-06	B73_cn_vs_B73_ears	DOWN
chr7	166114387	166117265	Zm00001eb324000	-2.22234	-	0.267845	3.08641e-08	1.30757e-07	B73_cn_vs_B73_ears	DOWN
chr7	168502907	168504676	Zm00001eb324980	-6.2607	+	-1.32246	1.38079e-17	1.31156e-16	B73_cn_vs_B73_ears	DOWN
chr7	169771528	169773221	Zm00001eb325630	-4.04164	+	-0.401257	2.84495e-06	9.51111e-06	B73_cn_vs_B73_ears	DOWN
chr7	170703411	170704702	Zm00001eb325870	-3.42893	+	-0.698653	0.00306448	0.00641031	B73_cn_vs_B73_ears	DOWN
chr7	172867103	172869516	Zm00001eb326900	-2.4702	-	0.756262	4.39573e-11	2.48114e-10	B73_cn_vs_B73_ears	DOWN
chr7	173083275	173085286	Zm00001eb326950	-3.73875	+	0.850732	1.83664e-23	2.47824e-22	B73_cn_vs_B73_ears	DOWN
chr7	173406643	173412313	Zm00001eb327040	-11.3887	+	3.58351	1.27736e-177	6.33154e-175	B73_cn_vs_B73_ears	DOWN
chr7	173410982	173411797	Zm00001eb327050	-9.16723	-	-0.773183	5.74061e-23	7.52445e-22	B73_cn_vs_B73_ears	DOWN
chr7	174111434	174117074	Zm00001eb327230	-2.44149	-	1.50751	6.19756e-15	4.87771e-14	B73_cn_vs_B73_ears	DOWN
chr7	175045662	175049014	Zm00001eb327700	-2.63268	+	-1.83878	3.34094e-06	1.10687e-05	B73_cn_vs_B73_ears	DOWN
chr7	175982696	175987207	Zm00001eb327910	-10.9656	-	1.61729	3.2876e-68	1.9863e-66	B73_cn_vs_B73_ears	DOWN
chr7	176134108	176148221	Zm00001eb327960	-3.09661	+	3.01038	1.43598e-36	3.4982e-35	B73_cn_vs_B73_ears	DOWN
chr7	177249889	177254567	Zm00001eb328570	-5.46304	-	0.256876	2.49017e-26	3.9248e-25	B73_cn_vs_B73_ears	DOWN
chr7	181333224	181334753	Zm00001eb330200	-5.07914	-	-0.806753	3.24762e-16	2.80605e-15	B73_cn_vs_B73_ears	DOWN
chr7	182226979	182230661	Zm00001eb330700	-5.8397	-	4.04758	0.000151613	0.000395698	B73_cn_vs_B73_ears	DOWN
chr7	182932190	182934361	Zm00001eb331080	-3.47675	-	-0.771979	1.8765e-11	1.08879e-10	B73_cn_vs_B73_ears	DOWN
chr7	183251170	183253887	Zm00001eb331250	-3.33979	-	1.2715	9.11406e-25	1.3192e-23	B73_cn_vs_B73_ears	DOWN
chr8	998309	1002807	Zm00001eb332310	-3.53645	-	1.67424	1.64175e-26	2.61131e-25	B73_cn_vs_B73_ears	DOWN
chr8	1824594	1826681	Zm00001eb332560	-2.11836	+	0.607044	1.33777e-06	4.65632e-06	B73_cn_vs_B73_ears	DOWN
chr8	2819566	2842510	Zm00001eb332820	-2.50969	-	0.865843	2.69815e-10	1.40508e-09	B73_cn_vs_B73_ears	DOWN
chr8	5456316	5473304	Zm00001eb333510	-2.60945	+	4.18454	2.05989e-88	2.01736e-86	B73_cn_vs_B73_ears	DOWN
chr8	6603090	6604499	Zm00001eb333860	-2.0999	+	-0.0388662	4.83422e-08	2.00364e-07	B73_cn_vs_B73_ears	DOWN
chr8	11303302	11305097	Zm00001eb334930	-2.37801	+	-0.973839	1.64536e-05	4.97727e-05	B73_cn_vs_B73_ears	DOWN
chr8	12022077	12024023	Zm00001eb335100	-8.22996	+	-1.59688	1.36685e-14	1.04958e-13	B73_cn_vs_B73_ears	DOWN
chr8	18799418	18816629	Zm00001eb336880	-3.37788	+	4.26733	1.20484e-103	1.70135e-101	B73_cn_vs_B73_ears	DOWN
chr8	23440184	23444748	Zm00001eb338020	-2.32982	-	3.23156	3.07726e-45	1.0155e-43	B73_cn_vs_B73_ears	DOWN
chr8	23596207	23605214	Zm00001eb338060	-4.7268	-	0.241507	3.52332e-17	3.26994e-16	B73_cn_vs_B73_ears	DOWN
chr8	25775269	25780631	Zm00001eb338620	-2.44906	+	0.214624	1.48159e-08	6.49662e-08	B73_cn_vs_B73_ears	DOWN
chr8	25781707	25783223	Zm00001eb338630	-5.22548	-	-0.847909	0.0082443	0.0158302	B73_cn_vs_B73_ears	DOWN
chr8	25987418	25996478	Zm00001eb338650	-8.48251	+	0.747962	7.15947e-54	3.12189e-52	B73_cn_vs_B73_ears	DOWN
chr8	26823092	26823691	Zm00001eb338790	-2.86295	-	0.204265	1.62178e-07	6.29935e-07	B73_cn_vs_B73_ears	DOWN
chr8	27826450	27828787	Zm00001eb338980	-3.7703	-	6.81481	6.15361e-18	5.99034e-17	B73_cn_vs_B73_ears	DOWN
chr8	28015877	28017611	Zm00001eb339040	-2.81674	-	0.504152	3.67816e-11	2.08922e-10	B73_cn_vs_B73_ears	DOWN
chr8	28402740	28409150	Zm00001eb339080	-2.38845	-	8.16949	0.000236386	0.000597746	B73_cn_vs_B73_ears	DOWN
chr8	40541166	40550675	Zm00001eb340630	-3.07996	-	-0.0593153	6.11779e-09	2.79198e-08	B73_cn_vs_B73_ears	DOWN
chr8	42048032	42056164	Zm00001eb340800	-2.25231	+	1.62898	8.95156e-22	1.10084e-20	B73_cn_vs_B73_ears	DOWN
chr8	42407791	42408557	Zm00001eb340850	-2.02134	+	-0.93582	3.10336e-07	1.16606e-06	B73_cn_vs_B73_ears	DOWN
chr8	58165915	58170583	Zm00001eb341910	-5.33602	+	6.6287	3.70084e-37	9.17204e-36	B73_cn_vs_B73_ears	DOWN
chr8	61360282	61361670	Zm00001eb342110	-2.34803	-	-0.173511	2.30963e-09	1.09777e-08	B73_cn_vs_B73_ears	DOWN
chr8	61598155	61601925	Zm00001eb342120	-2.94779	-	2.32783	1.34211e-46	4.65008e-45	B73_cn_vs_B73_ears	DOWN
chr8	64561690	64566418	Zm00001eb342570	-2.11589	-	-1.04295	6.01789e-06	1.92776e-05	B73_cn_vs_B73_ears	DOWN
chr8	73966392	73969285	Zm00001eb344210	-2.62373	-	-0.397228	1.80404e-11	1.04874e-10	B73_cn_vs_B73_ears	DOWN
chr8	75289580	75291368	Zm00001eb344540	-3.899	-	-1.4801	4.27884e-09	1.97763e-08	B73_cn_vs_B73_ears	DOWN
chr8	81956439	81958847	Zm00001eb345750	-3.26749	-	3.58815	9.9635e-38	2.53662e-36	B73_cn_vs_B73_ears	DOWN
chr8	93000027	93001851	Zm00001eb347090	-2.57164	+	-0.646586	2.86867e-08	1.21979e-07	B73_cn_vs_B73_ears	DOWN
chr8	105082397	105085355	Zm00001eb349060	-6.39574	+	-0.0823488	3.62154e-30	6.87725e-29	B73_cn_vs_B73_ears	DOWN
chr8	105125372	105128615	Zm00001eb349070	-5.25973	+	1.08221	7.01488e-34	1.53355e-32	B73_cn_vs_B73_ears	DOWN
chr8	106910108	106913576	Zm00001eb349430	-2.18195	-	6.60458	2.17292e-53	9.29151e-52	B73_cn_vs_B73_ears	DOWN
chr8	108335654	108338817	Zm00001eb349620	-3.20794	+	-1.06065	6.8346e-08	2.78241e-07	B73_cn_vs_B73_ears	DOWN
chr8	110879639	110881587	Zm00001eb350000	-3.15451	+	-0.18415	1.84464e-17	1.74601e-16	B73_cn_vs_B73_ears	DOWN
chr8	113023086	113029086	Zm00001eb350330	-3.08651	-	0.673603	4.38997e-05	0.000124823	B73_cn_vs_B73_ears	DOWN
chr8	120129246	120130718	Zm00001eb351590	-2.83256	-	-0.320689	8.14569e-08	3.28588e-07	B73_cn_vs_B73_ears	DOWN
chr8	122904215	122907342	Zm00001eb352430	-2.78031	+	9.2444	0.00269467	0.00569559	B73_cn_vs_B73_ears	DOWN
chr8	122929178	122930283	Zm00001eb352450	-6.83994	+	-0.811722	2.9322e-16	2.54075e-15	B73_cn_vs_B73_ears	DOWN
chr8	122980935	122983977	Zm00001eb352470	-3.68404	-	1.54516	2.33096e-28	4.09063e-27	B73_cn_vs_B73_ears	DOWN
chr8	123666563	123667902	Zm00001eb352570	-3.78178	-	-0.193137	2.23918e-16	1.95279e-15	B73_cn_vs_B73_ears	DOWN
chr8	124938990	124949836	Zm00001eb352810	-2.12707	+	1.00768	1.30356e-13	9.22522e-13	B73_cn_vs_B73_ears	DOWN
chr8	127202931	127264739	Zm00001eb353390	-2.7517	-	-1.31746	3.38479e-07	1.26477e-06	B73_cn_vs_B73_ears	DOWN
chr8	127215034	127218197	Zm00001eb353400	-3.24386	+	-1.3318	1.8821e-09	9.0305e-09	B73_cn_vs_B73_ears	DOWN
chr8	129577662	129581745	Zm00001eb353980	-3.40993	-	-0.102816	7.40669e-09	3.3481e-08	B73_cn_vs_B73_ears	DOWN
chr8	133807332	133807678	Zm00001eb354790	-2.30441	-	2.06821	1.1632e-13	8.25592e-13	B73_cn_vs_B73_ears	DOWN
chr8	136902357	136906377	Zm00001eb355610	-2.30329	+	-1.44912	1.47877e-05	4.49855e-05	B73_cn_vs_B73_ears	DOWN
chr8	139031878	139033272	Zm00001eb356310	-2.61985	+	-0.700919	2.33282e-10	1.2219e-09	B73_cn_vs_B73_ears	DOWN
chr8	143935712	143939864	Zm00001eb357450	-3.21134	-	1.71858	6.29866e-29	1.13741e-27	B73_cn_vs_B73_ears	DOWN
chr8	144695125	144696324	Zm00001eb357590	-2.23803	-	0.0773562	0.0155019	0.0280434	B73_cn_vs_B73_ears	DOWN
chr8	150587585	150589002	Zm00001eb359250	-2.42624	-	0.649801	1.77256e-06	6.08079e-06	B73_cn_vs_B73_ears	DOWN
chr8	150659560	150668327	Zm00001eb359260	-3.23591	-	7.55085	2.48955e-06	8.38759e-06	B73_cn_vs_B73_ears	DOWN
chr8	150946659	150952447	Zm00001eb359320	-4.54785	-	9.00016	3.65001e-71	2.42881e-69	B73_cn_vs_B73_ears	DOWN
chr8	151777849	151782663	Zm00001eb359460	-4.62283	+	-0.32438	1.81909e-10	9.6615e-10	B73_cn_vs_B73_ears	DOWN
chr8	153206360	153210079	Zm00001eb359810	-5.62545	+	-0.687425	0.000770187	0.00178529	B73_cn_vs_B73_ears	DOWN
chr8	155530468	155532662	Zm00001eb360550	-2.15964	-	-1.48271	0.0228347	0.0399143	B73_cn_vs_B73_ears	DOWN
chr8	157050478	157060957	Zm00001eb360990	-2.76917	+	4.49013	1.7639e-43	5.49956e-42	B73_cn_vs_B73_ears	DOWN
chr8	157704852	157707190	Zm00001eb361110	-3.58395	+	0.408459	0.000290411	0.000722917	B73_cn_vs_B73_ears	DOWN
chr8	159429987	159431871	Zm00001eb361600	-3.60132	+	0.0575816	2.28204e-22	2.90493e-21	B73_cn_vs_B73_ears	DOWN
chr8	159945055	159948923	Zm00001eb361790	-3.48884	-	3.4034	7.74561e-84	6.9419e-82	B73_cn_vs_B73_ears	DOWN
chr8	160064891	160067121	Zm00001eb361880	-4.99097	+	2.15859	1.04578e-40	2.98824e-39	B73_cn_vs_B73_ears	DOWN
chr8	163737257	163741642	Zm00001eb362670	-2.46309	+	3.25479	1.23445e-31	2.50688e-30	B73_cn_vs_B73_ears	DOWN
chr8	163930113	163931565	Zm00001eb362740	-2.65072	+	0.783332	1.83601e-15	1.50094e-14	B73_cn_vs_B73_ears	DOWN
chr8	168347099	168348977	Zm00001eb364650	-2.08921	-	-0.995022	1.2367e-05	3.80253e-05	B73_cn_vs_B73_ears	DOWN
chr8	173153441	173155014	Zm00001eb366790	-6.08729	-	-0.525353	8.06033e-16	6.79283e-15	B73_cn_vs_B73_ears	DOWN
chr8	173334556	173339272	Zm00001eb366900	-3.10039	-	0.923711	1.59097e-10	8.50196e-10	B73_cn_vs_B73_ears	DOWN
chr8	174699393	174707526	Zm00001eb367740	-2.40246	-	8.31596	1.73061e-18	1.75211e-17	B73_cn_vs_B73_ears	DOWN
chr8	177733279	177738481	Zm00001eb369260	-6.52935	-	1.24446	1.21817e-62	6.50263e-61	B73_cn_vs_B73_ears	DOWN
chr8	178041417	178044740	Zm00001eb369420	-2.87567	+	0.831646	1.33876e-11	7.88643e-11	B73_cn_vs_B73_ears	DOWN
chr8	178077271	178082586	Zm00001eb369470	-2.1855	-	-0.0787779	1.28775e-08	5.68153e-08	B73_cn_vs_B73_ears	DOWN
chr8	178147652	178148822	Zm00001eb369560	-2.08369	-	2.32498	1.07578e-24	1.55157e-23	B73_cn_vs_B73_ears	DOWN
chr8	178210342	178213954	Zm00001eb369590	-2.12958	-	0.832315	0.016004	0.0288593	B73_cn_vs_B73_ears	DOWN
chr8	180089445	180090528	Zm00001eb370570	-3.81553	+	-1.3667	4.83141e-09	2.22161e-08	B73_cn_vs_B73_ears	DOWN
chr8	180340315	180342656	Zm00001eb370660	-2.5847	-	1.25144	1.36254e-12	8.82725e-12	B73_cn_vs_B73_ears	DOWN
chr8	180363772	180366649	Zm00001eb370690	-4.72579	-	-0.265843	6.75421e-26	1.04156e-24	B73_cn_vs_B73_ears	DOWN
chr9	1793423	1801374	Zm00001eb371430	-2.57703	-	-0.249522	6.54443e-10	3.28615e-09	B73_cn_vs_B73_ears	DOWN
chr9	4641268	4644157	Zm00001eb372130	-2.35163	+	2.83036	1.61783e-23	2.1903e-22	B73_cn_vs_B73_ears	DOWN
chr9	12405439	12407777	Zm00001eb373950	-2.21056	-	1.68569	6.02568e-20	6.68883e-19	B73_cn_vs_B73_ears	DOWN
chr9	15480170	15486537	Zm00001eb374870	-2.44337	-	2.90118	4.04587e-12	2.51706e-11	B73_cn_vs_B73_ears	DOWN
chr9	16505873	16507947	Zm00001eb375230	-2.45566	+	-0.215711	9.72762e-10	4.79433e-09	B73_cn_vs_B73_ears	DOWN
chr9	18538641	18544276	Zm00001eb375820	-3.23295	+	3.40341	2.29673e-86	2.13728e-84	B73_cn_vs_B73_ears	DOWN
chr9	18635799	18643092	Zm00001eb375830	-14.3425	+	4.00183	1.2199e-212	8.71436e-210	B73_cn_vs_B73_ears	DOWN
chr9	21098479	21099308	Zm00001eb376870	-2.21319	-	0.0264684	0.00168759	0.00369996	B73_cn_vs_B73_ears	DOWN
chr9	21780972	21787760	Zm00001eb377160	-3.51048	-	1.18734	7.57655e-05	0.000207767	B73_cn_vs_B73_ears	DOWN
chr9	24988655	24991169	Zm00001eb378080	-5.8231	+	-0.29771	1.53709e-19	1.66963e-18	B73_cn_vs_B73_ears	DOWN
chr9	25714997	25716434	Zm00001eb378280	-2.4442	-	5.55272	1.04917e-49	4.05769e-48	B73_cn_vs_B73_ears	DOWN
chr9	39963965	39965630	Zm00001eb380720	-4.86921	+	3.55151	0.017683	0.0315914	B73_cn_vs_B73_ears	DOWN
chr9	41987857	41993814	Zm00001eb380990	-2.29668	-	3.73163	1.34557e-37	3.39721e-36	B73_cn_vs_B73_ears	DOWN
chr9	47331168	47334521	Zm00001eb381570	-3.36821	+	0.185597	4.86871e-14	3.56608e-13	B73_cn_vs_B73_ears	DOWN
chr9	53180988	53216950	Zm00001eb382340	-2.58428	-	3.59161	1.49098e-62	7.94144e-61	B73_cn_vs_B73_ears	DOWN
chr9	66561137	66564524	Zm00001eb383180	-4.86962	+	-1.04807	0.0181688	0.032383	B73_cn_vs_B73_ears	DOWN
chr9	70422277	70423883	Zm00001eb383610	-5.37028	-	0.295161	0.00252022	0.00535202	B73_cn_vs_B73_ears	DOWN
chr9	73636805	73641988	Zm00001eb384030	-6.18979	+	2.97286	2.43556e-33	5.23031e-32	B73_cn_vs_B73_ears	DOWN
chr9	74425953	74429947	Zm00001eb384140	-2.21718	+	2.99132	3.29871e-29	6.03306e-28	B73_cn_vs_B73_ears	DOWN
chr9	91649208	91649877	Zm00001eb385800	-2.69063	-	0.315304	4.26699e-12	2.64852e-11	B73_cn_vs_B73_ears	DOWN
chr9	104850346	104852917	Zm00001eb387960	-2.77829	+	-0.618562	2.98917e-07	1.12577e-06	B73_cn_vs_B73_ears	DOWN
chr9	105417365	105437189	Zm00001eb388070	-3.30972	+	3.07827	1.2362e-42	3.75311e-41	B73_cn_vs_B73_ears	DOWN
chr9	106738324	106742600	Zm00001eb388330	-2.41247	+	-0.215872	0.00137067	0.00304609	B73_cn_vs_B73_ears	DOWN
chr9	111194466	111198677	Zm00001eb389260	-4.0983	-	3.91959	6.57839e-33	1.38936e-31	B73_cn_vs_B73_ears	DOWN
chr9	115331774	115339938	Zm00001eb389920	-2.82615	-	3.78458	1.60139e-53	6.89621e-52	B73_cn_vs_B73_ears	DOWN
chr9	119019006	119020816	Zm00001eb390760	-3.0843	-	0.621647	1.7741e-21	2.14802e-20	B73_cn_vs_B73_ears	DOWN
chr9	121266168	121267014	Zm00001eb391310	-2.08168	-	-0.272523	2.8511e-06	9.53036e-06	B73_cn_vs_B73_ears	DOWN
chr9	123906335	123912950	Zm00001eb392030	-2.34127	+	2.04436	4.69235e-11	2.63998e-10	B73_cn_vs_B73_ears	DOWN
chr9	131078280	131105203	Zm00001eb393670	-4.34573	+	2.21784	2.97205e-64	1.67095e-62	B73_cn_vs_B73_ears	DOWN
chr9	133082738	133087299	Zm00001eb394150	-3.89224	-	0.915814	1.24207e-24	1.78399e-23	B73_cn_vs_B73_ears	DOWN
chr9	135789943	135795597	Zm00001eb394820	-2.6673	+	5.86812	3.38211e-25	5.04264e-24	B73_cn_vs_B73_ears	DOWN
chr9	136327207	136329649	Zm00001eb394970	-2.26792	+	3.24572	3.60823e-24	5.06278e-23	B73_cn_vs_B73_ears	DOWN
chr9	141365040	141367588	Zm00001eb396130	-2.45983	-	3.84018	0.0143535	0.0261431	B73_cn_vs_B73_ears	DOWN
chr9	141959382	141966867	Zm00001eb396310	-4.62985	-	1.5988	1.43536e-44	4.66695e-43	B73_cn_vs_B73_ears	DOWN
chr9	146131161	146134723	Zm00001eb397820	-6.71995	+	-1.32536	1.08508e-06	3.82503e-06	B73_cn_vs_B73_ears	DOWN
chr9	150163591	150165259	Zm00001eb399150	-2.33074	+	-0.100901	4.17582e-07	1.5409e-06	B73_cn_vs_B73_ears	DOWN
chr9	152990889	152999489	Zm00001eb400120	-10.0716	+	3.73991	1.18522e-228	1.06617e-225	B73_cn_vs_B73_ears	DOWN
chr9	154190651	154192059	Zm00001eb400720	-2.80261	-	-0.697114	9.20375e-07	3.27005e-06	B73_cn_vs_B73_ears	DOWN
chr9	154635676	154637674	Zm00001eb400920	-2.6903	-	1.30004	1.68673e-18	1.7091e-17	B73_cn_vs_B73_ears	DOWN
chr9	154655468	154660141	Zm00001eb400930	-2.87591	-	3.6326	2.23392e-76	1.71701e-74	B73_cn_vs_B73_ears	DOWN
chr9	155055248	155058036	Zm00001eb401030	-3.94757	-	0.0881546	2.30471e-16	2.00922e-15	B73_cn_vs_B73_ears	DOWN
chr9	155995798	156001253	Zm00001eb401390	-2.72713	+	0.889359	2.56766e-17	2.40971e-16	B73_cn_vs_B73_ears	DOWN
chr9	157196652	157198514	Zm00001eb401940	-3.50242	+	-0.82875	7.67845e-13	5.08574e-12	B73_cn_vs_B73_ears	DOWN
chr9	157240432	157242172	Zm00001eb401980	-2.28311	+	-0.210206	9.57597e-10	4.72438e-09	B73_cn_vs_B73_ears	DOWN
chr9	158378238	158381451	Zm00001eb402760	-2.04769	+	2.19247	7.25472e-27	1.17156e-25	B73_cn_vs_B73_ears	DOWN
chr9	160077456	160087390	Zm00001eb403690	-4.32619	-	-0.968088	1.20631e-08	5.33579e-08	B73_cn_vs_B73_ears	DOWN
chr9	160090374	160092982	Zm00001eb403700	-4.58051	+	-0.205482	1.07206e-08	4.77241e-08	B73_cn_vs_B73_ears	DOWN
chr9	160200562	160220355	Zm00001eb403750	-5.2944	+	4.76078	5.6408e-157	1.92963e-154	B73_cn_vs_B73_ears	DOWN
scaf_37	52721	54911	Zm00001eb435560	-10.9962	+	0.997356	6.57433e-12	4.00595e-11	B73_cn_vs_B73_ears	DOWN
scaf_37	64187	67802	Zm00001eb435570	-11.7766	-	1.72231	1.64487e-16	1.45328e-15	B73_cn_vs_B73_ears	DOWN
chr1	1601133	1602423	Zm00001eb000370	10.491	-	3.51365	9.19816e-53	3.85846e-51	B73_cn_vs_B73_ears	UP
chr1	1932707	1933552	Zm00001eb000450	3.7027	-	2.43133	1.99694e-17	1.88429e-16	B73_cn_vs_B73_ears	UP
chr1	2553423	2556496	Zm00001eb000600	8.32031	-	0.858266	2.39833e-51	9.59648e-50	B73_cn_vs_B73_ears	UP
chr1	2772157	2773573	Zm00001eb000660	10.7776	-	3.5749	3.16345e-124	6.73981e-122	B73_cn_vs_B73_ears	UP
chr1	3086160	3086776	Zm00001eb000850	8.20221	-	-0.978927	1.17781e-12	7.68585e-12	B73_cn_vs_B73_ears	UP
chr1	3163358	3167829	Zm00001eb000880	7.94105	-	2.65596	7.41852e-48	2.68927e-46	B73_cn_vs_B73_ears	UP
chr1	3370080	3371465	Zm00001eb000990	4.56326	+	1.04895	3.54365e-12	2.21882e-11	B73_cn_vs_B73_ears	UP
chr1	3732741	3735652	Zm00001eb001120	2.34799	+	1.17196	1.28995e-18	1.3142e-17	B73_cn_vs_B73_ears	UP
chr1	3766149	3769278	Zm00001eb001140	4.40133	-	0.427857	2.46209e-25	3.69587e-24	B73_cn_vs_B73_ears	UP
chr1	4672209	4675614	Zm00001eb001560	5.43624	-	2.65958	1.7e-49	6.49207e-48	B73_cn_vs_B73_ears	UP
chr1	4844237	4848250	Zm00001eb001630	2.4808	+	-0.797834	2.6011e-06	8.73796e-06	B73_cn_vs_B73_ears	UP
chr1	5076498	5081101	Zm00001eb001720	4.55888	+	0.970242	5.59893e-45	1.83518e-43	B73_cn_vs_B73_ears	UP
chr1	5615011	5616448	Zm00001eb001950	5.88416	-	1.47394	1.40499e-43	4.40314e-42	B73_cn_vs_B73_ears	UP
chr1	5659148	5666171	Zm00001eb001990	2.0069	-	-0.505054	8.97048e-07	3.19091e-06	B73_cn_vs_B73_ears	UP
chr1	5987620	5991591	Zm00001eb002090	3.22838	+	1.77831	1.33254e-12	8.64906e-12	B73_cn_vs_B73_ears	UP
chr1	6360196	6362989	Zm00001eb002270	4.77374	+	1.92827	6.43423e-42	1.91279e-40	B73_cn_vs_B73_ears	UP
chr1	6750998	6751362	Zm00001eb002390	2.53203	+	4.26019	0.0109184	0.0204084	B73_cn_vs_B73_ears	UP
chr1	7097392	7099916	Zm00001eb002510	6.11244	-	-1.49562	4.3995e-05	0.00012504	B73_cn_vs_B73_ears	UP
chr1	7282396	7288752	Zm00001eb002570	2.606	+	2.66409	3.65346e-20	4.10052e-19	B73_cn_vs_B73_ears	UP
chr1	7298971	7300989	Zm00001eb002590	3.45686	-	0.831636	1.39087e-17	1.32062e-16	B73_cn_vs_B73_ears	UP
chr1	7344152	7348877	Zm00001eb002620	6.6709	+	4.23445	1.99474e-108	2.99063e-106	B73_cn_vs_B73_ears	UP
chr1	7506983	7509465	Zm00001eb002690	2.79172	+	1.06924	1.84261e-10	9.78215e-10	B73_cn_vs_B73_ears	UP
chr1	7666034	7668601	Zm00001eb002760	6.50875	-	-0.113563	1.02258e-29	1.89736e-28	B73_cn_vs_B73_ears	UP
chr1	7779714	7781456	Zm00001eb002780	2.71249	-	3.87624	1.4498e-47	5.18598e-46	B73_cn_vs_B73_ears	UP
chr1	7813647	7815428	Zm00001eb002790	3.85799	-	4.15318	1.58746e-116	2.75401e-114	B73_cn_vs_B73_ears	UP
chr1	7817538	7818734	Zm00001eb002800	7.49633	-	4.35453	1.49916e-277	2.42744e-274	B73_cn_vs_B73_ears	UP
chr1	8064329	8065482	Zm00001eb002950	3.80153	-	3.60043	5.90717e-11	3.28992e-10	B73_cn_vs_B73_ears	UP
chr1	8532020	8535132	Zm00001eb003170	3.34091	-	0.736997	1.09028e-13	7.75654e-13	B73_cn_vs_B73_ears	UP
chr1	8709368	8711596	Zm00001eb003240	13.2278	-	2.89514	5.28232e-123	1.09656e-120	B73_cn_vs_B73_ears	UP
chr1	9816089	9819649	Zm00001eb003660	3.31005	-	3.93623	1.10131e-07	4.37069e-07	B73_cn_vs_B73_ears	UP
chr1	10672310	10674525	Zm00001eb003860	5.82871	-	-0.263869	0.000266775	0.000669433	B73_cn_vs_B73_ears	UP
chr1	10675980	10677669	Zm00001eb003870	2.43078	-	2.32018	0.000662996	0.00155433	B73_cn_vs_B73_ears	UP
chr1	11199761	11200076	Zm00001eb004060	5.14979	-	-1.44218	1.69952e-14	1.29439e-13	B73_cn_vs_B73_ears	UP
chr1	11611293	11613230	Zm00001eb004200	5.48803	+	10.9223	0.00107651	0.00243493	B73_cn_vs_B73_ears	UP
chr1	12259825	12270517	Zm00001eb004430	2.71501	-	2.41649	2.41517e-29	4.44055e-28	B73_cn_vs_B73_ears	UP
chr1	12441875	12448043	Zm00001eb004550	3.67169	-	3.32243	4.81201e-48	1.7575e-46	B73_cn_vs_B73_ears	UP
chr1	13757940	13762067	Zm00001eb005020	8.6152	-	2.11166	1.18807e-103	1.68748e-101	B73_cn_vs_B73_ears	UP
chr1	14726436	14741570	Zm00001eb005330	2.2015	+	4.24522	3.93166e-61	2.04919e-59	B73_cn_vs_B73_ears	UP
chr1	15196462	15201827	Zm00001eb005460	7.25546	-	2.35625	4.97999e-69	3.13352e-67	B73_cn_vs_B73_ears	UP
chr1	15260864	15261631	Zm00001eb005500	6.40401	-	3.95282	1.821e-06	6.23551e-06	B73_cn_vs_B73_ears	UP
chr1	15295151	15298222	Zm00001eb005530	3.71611	+	6.40042	2.71579e-97	3.23339e-95	B73_cn_vs_B73_ears	UP
chr1	15395542	15396037	Zm00001eb005540	4.13906	+	0.236122	4.48281e-19	4.7154e-18	B73_cn_vs_B73_ears	UP
chr1	16639408	16642108	Zm00001eb005850	2.82929	-	0.109425	4.39767e-12	2.72754e-11	B73_cn_vs_B73_ears	UP
chr1	16705143	16706011	Zm00001eb005890	4.40464	+	-1.97186	2.85006e-09	1.34048e-08	B73_cn_vs_B73_ears	UP
chr1	17051275	17052207	Zm00001eb006000	2.24784	+	3.42928	5.45317e-08	2.2441e-07	B73_cn_vs_B73_ears	UP
chr1	17592712	17603976	Zm00001eb006140	3.54138	+	2.18364	9.26848e-41	2.66406e-39	B73_cn_vs_B73_ears	UP
chr1	17699836	17701555	Zm00001eb006170	5.8736	+	-0.732596	0.000671979	0.00157387	B73_cn_vs_B73_ears	UP
chr1	17702237	17703775	Zm00001eb006180	8.27258	-	2.21202	4.4687e-37	1.10189e-35	B73_cn_vs_B73_ears	UP
chr1	17728128	17729248	Zm00001eb006200	3.35886	-	-0.792529	5.08019e-09	2.33335e-08	B73_cn_vs_B73_ears	UP
chr1	17894657	17898803	Zm00001eb006350	10.9768	+	0.826306	2.28786e-38	5.96859e-37	B73_cn_vs_B73_ears	UP
chr1	17981289	17983092	Zm00001eb006410	7.92537	-	-1.82516	7.58455e-14	5.46628e-13	B73_cn_vs_B73_ears	UP
chr1	18027692	18029583	Zm00001eb006420	4.85294	-	-1.56758	0.0177528	0.0317068	B73_cn_vs_B73_ears	UP
chr1	19189227	19196259	Zm00001eb006660	4.62476	+	7.20963	2.6985e-69	1.71125e-67	B73_cn_vs_B73_ears	UP
chr1	19531668	19542035	Zm00001eb006760	3.1495	-	-0.255104	0.0112322	0.0209192	B73_cn_vs_B73_ears	UP
chr1	19575921	19578862	Zm00001eb006770	4.34329	-	4.0148	6.03571e-60	3.08622e-58	B73_cn_vs_B73_ears	UP
chr1	21627750	21630805	Zm00001eb007280	5.79247	+	-1.34738	1.57455e-12	1.0152e-11	B73_cn_vs_B73_ears	UP
chr1	22444523	22449118	Zm00001eb007610	2.98926	-	-0.228197	3.85288e-09	1.78722e-08	B73_cn_vs_B73_ears	UP
chr1	23414731	23417325	Zm00001eb007940	4.77127	+	-0.890769	7.14853e-17	6.45681e-16	B73_cn_vs_B73_ears	UP
chr1	24728566	24733342	Zm00001eb008170	2.90099	+	3.66412	2.02225e-71	1.35307e-69	B73_cn_vs_B73_ears	UP
chr1	26667838	26672526	Zm00001eb008710	7.15448	+	1.51814	2.03535e-58	9.98678e-57	B73_cn_vs_B73_ears	UP
chr1	27020799	27022313	Zm00001eb008770	3.65318	-	0.353571	3.8508e-17	3.56298e-16	B73_cn_vs_B73_ears	UP
chr1	27453259	27455550	Zm00001eb008920	7.17517	-	2.42023	2.10011e-65	1.20018e-63	B73_cn_vs_B73_ears	UP
chr1	27921802	27924732	Zm00001eb009090	9.17506	-	5.8883	1.36514e-85	1.2607e-83	B73_cn_vs_B73_ears	UP
chr1	28861698	28863569	Zm00001eb009340	2.90991	+	1.94272	5.3134e-21	6.2374e-20	B73_cn_vs_B73_ears	UP
chr1	29507708	29511014	Zm00001eb009540	13.1471	-	3.0968	3.49894e-96	4.00859e-94	B73_cn_vs_B73_ears	UP
chr1	29679850	29683545	Zm00001eb009570	2.3406	-	1.30115	5.0691e-07	1.85113e-06	B73_cn_vs_B73_ears	UP
chr1	30516097	30522343	Zm00001eb009730	2.80527	-	-0.141583	1.04433e-09	5.12936e-09	B73_cn_vs_B73_ears	UP
chr1	31241497	31243902	Zm00001eb009940	6.46713	-	1.73333	1.43803e-49	5.50896e-48	B73_cn_vs_B73_ears	UP
chr1	32120737	32124492	Zm00001eb010170	3.22629	-	-1.3965	8.45392e-07	3.0129e-06	B73_cn_vs_B73_ears	UP
chr1	32550010	32554374	Zm00001eb010320	2.32108	-	2.17224	1.63878e-16	1.44842e-15	B73_cn_vs_B73_ears	UP
chr1	32727890	32729614	Zm00001eb010340	2.86108	-	-0.243874	0.000100437	0.000270147	B73_cn_vs_B73_ears	UP
chr1	33205512	33208209	Zm00001eb010440	4.83001	+	0.610354	2.84313e-29	5.21162e-28	B73_cn_vs_B73_ears	UP
chr1	33399885	33400971	Zm00001eb010480	2.37016	-	-0.297313	0.00140713	0.0031234	B73_cn_vs_B73_ears	UP
chr1	33413827	33441246	Zm00001eb010500	4.52711	-	3.82428	6.20845e-64	3.46646e-62	B73_cn_vs_B73_ears	UP
chr1	33461324	33465763	Zm00001eb010540	3.60119	-	1.96479	4.76385e-28	8.19437e-27	B73_cn_vs_B73_ears	UP
chr1	33968770	33972539	Zm00001eb010640	8.55163	-	-0.279215	5.26604e-19	5.49878e-18	B73_cn_vs_B73_ears	UP
chr1	34315983	34331118	Zm00001eb010730	2.89283	-	1.53993	1.43426e-23	1.9461e-22	B73_cn_vs_B73_ears	UP
chr1	34524698	34527048	Zm00001eb010770	4.8504	-	1.72323	5.73423e-09	2.62087e-08	B73_cn_vs_B73_ears	UP
chr1	34743183	34744903	Zm00001eb010830	3.0375	+	-1.15335	1.3912e-07	5.44727e-07	B73_cn_vs_B73_ears	UP
chr1	34925942	34928158	Zm00001eb010960	6.10966	-	0.605374	6.84659e-28	1.16368e-26	B73_cn_vs_B73_ears	UP
chr1	35686191	35691443	Zm00001eb011070	2.26532	+	2.23317	2.03592e-20	2.32589e-19	B73_cn_vs_B73_ears	UP
chr1	36281870	36284154	Zm00001eb011270	2.07708	+	1.08396	0.00616075	0.0121475	B73_cn_vs_B73_ears	UP
chr1	37657314	37658491	Zm00001eb011550	4.43455	-	0.0992054	1.11959e-06	3.93868e-06	B73_cn_vs_B73_ears	UP
chr1	38097913	38103575	Zm00001eb011670	2.11348	-	6.91206	9.27161e-83	8.12957e-81	B73_cn_vs_B73_ears	UP
chr1	38792742	38794651	Zm00001eb011940	4.25834	-	-0.320655	2.7438e-14	2.05303e-13	B73_cn_vs_B73_ears	UP
chr1	38813624	38816781	Zm00001eb011950	3.91215	+	0.816113	4.16098e-19	4.38446e-18	B73_cn_vs_B73_ears	UP
chr1	39038374	39041664	Zm00001eb012020	2.96614	-	3.96215	2.83617e-26	4.4528e-25	B73_cn_vs_B73_ears	UP
chr1	39164648	39171170	Zm00001eb012070	2.32334	+	0.912787	8.98855e-08	3.60551e-07	B73_cn_vs_B73_ears	UP
chr1	39254118	39255617	Zm00001eb012080	5.92681	+	-0.288749	2.45718e-18	2.46204e-17	B73_cn_vs_B73_ears	UP
chr1	39613347	39616186	Zm00001eb012130	3.07695	+	0.703874	2.43701e-21	2.92297e-20	B73_cn_vs_B73_ears	UP
chr1	39861322	39864658	Zm00001eb012250	9.16444	-	-0.581604	1.50324e-20	1.72872e-19	B73_cn_vs_B73_ears	UP
chr1	40355364	40357660	Zm00001eb012320	2.28659	+	0.178749	2.30961e-07	8.8118e-07	B73_cn_vs_B73_ears	UP
chr1	41028684	41031289	Zm00001eb012470	4.12687	+	7.08038	6.72949e-46	2.27958e-44	B73_cn_vs_B73_ears	UP
chr1	41144128	41148458	Zm00001eb012510	2.39514	-	-0.0491179	2.0864e-06	7.09428e-06	B73_cn_vs_B73_ears	UP
chr1	41376152	41377445	Zm00001eb012570	8.15429	-	-1.31238	2.02706e-14	1.53231e-13	B73_cn_vs_B73_ears	UP
chr1	41408751	41413069	Zm00001eb012580	2.249	+	7.82726	2.79765e-82	2.42676e-80	B73_cn_vs_B73_ears	UP
chr1	42030858	42032683	Zm00001eb012750	3.15495	+	1.06663	9.45971e-28	1.6011e-26	B73_cn_vs_B73_ears	UP
chr1	42364142	42367257	Zm00001eb012800	9.36238	+	6.39801	3.90387e-42	1.1677e-40	B73_cn_vs_B73_ears	UP
chr1	42905668	42908540	Zm00001eb012880	5.20243	+	-1.96819	8.574e-10	4.25251e-09	B73_cn_vs_B73_ears	UP
chr1	42966550	42968660	Zm00001eb012930	5.39423	-	0.318372	1.25653e-05	3.85922e-05	B73_cn_vs_B73_ears	UP
chr1	43455704	43455929	Zm00001eb013070	2.16395	+	-0.583795	5e-05	0.000140936	B73_cn_vs_B73_ears	UP
chr1	43531904	43534945	Zm00001eb013100	2.33954	-	-0.952209	0.000181233	0.000466438	B73_cn_vs_B73_ears	UP
chr1	43637142	43640341	Zm00001eb013130	3.53261	-	3.42492	2.85103e-18	2.8426e-17	B73_cn_vs_B73_ears	UP
chr1	43868015	43870902	Zm00001eb013150	3.15747	-	-1.27805	0.0109612	0.0204804	B73_cn_vs_B73_ears	UP
chr1	43985061	43988942	Zm00001eb013180	4.6795	+	1.70203	2.86373e-43	8.88306e-42	B73_cn_vs_B73_ears	UP
chr1	44729548	44735265	Zm00001eb013360	8.83147	+	-0.922539	1.28886e-17	1.22568e-16	B73_cn_vs_B73_ears	UP
chr1	44792026	44793794	Zm00001eb013370	3.90976	-	-0.296896	1.83957e-15	1.50335e-14	B73_cn_vs_B73_ears	UP
chr1	44908934	44912718	Zm00001eb013430	4.56921	-	4.09163	1.87041e-07	7.212e-07	B73_cn_vs_B73_ears	UP
chr1	45131279	45134805	Zm00001eb013440	5.71175	+	1.3968	1.43072e-42	4.32743e-41	B73_cn_vs_B73_ears	UP
chr1	45304088	45305371	Zm00001eb013500	4.36356	+	-0.0393596	1.15817e-24	1.66744e-23	B73_cn_vs_B73_ears	UP
chr1	45592820	45596957	Zm00001eb013600	3.10392	+	10.0808	9.69602e-09	4.33297e-08	B73_cn_vs_B73_ears	UP
chr1	45767328	45775445	Zm00001eb013660	2.13776	-	3.35658	2.54543e-20	2.88624e-19	B73_cn_vs_B73_ears	UP
chr1	45965396	45966925	Zm00001eb013740	3.37553	-	1.46067	2.57353e-09	1.21702e-08	B73_cn_vs_B73_ears	UP
chr1	46071580	46072755	Zm00001eb013780	5.0244	-	2.57467	8.19679e-33	1.71772e-31	B73_cn_vs_B73_ears	UP
chr1	46240248	46243205	Zm00001eb013800	2.32194	+	3.82991	5.76109e-19	6.00538e-18	B73_cn_vs_B73_ears	UP
chr1	46408858	46415042	Zm00001eb013860	2.56618	-	1.01287	3.08013e-14	2.29761e-13	B73_cn_vs_B73_ears	UP
chr1	46961579	46962740	Zm00001eb013990	5.88047	+	1.3331	5.31907e-28	9.11069e-27	B73_cn_vs_B73_ears	UP
chr1	46984480	46985367	Zm00001eb014000	5.04264	+	0.110286	8.04023e-28	1.36274e-26	B73_cn_vs_B73_ears	UP
chr1	47424627	47428248	Zm00001eb014150	2.13395	+	1.28123	7.36872e-12	4.4754e-11	B73_cn_vs_B73_ears	UP
chr1	47526868	47533117	Zm00001eb014160	2.00671	-	4.58808	1.00826e-31	2.05613e-30	B73_cn_vs_B73_ears	UP
chr1	48727844	48729822	Zm00001eb014560	4.86075	-	1.75323	0.0175911	0.0314503	B73_cn_vs_B73_ears	UP
chr1	51187654	51188662	Zm00001eb015080	2.24565	+	2.18961	1.67236e-28	2.94977e-27	B73_cn_vs_B73_ears	UP
chr1	51297897	51300218	Zm00001eb015120	5.59816	-	-0.66203	7.0195e-11	3.88094e-10	B73_cn_vs_B73_ears	UP
chr1	51768621	51769688	Zm00001eb015160	6.5987	+	-1.46831	1.28178e-06	4.47617e-06	B73_cn_vs_B73_ears	UP
chr1	52103070	52104155	Zm00001eb015220	2.57078	+	-1.48636	3.68765e-06	1.21445e-05	B73_cn_vs_B73_ears	UP
chr1	53215073	53221672	Zm00001eb015530	2.85176	-	0.27997	0.000119524	0.000317616	B73_cn_vs_B73_ears	UP
chr1	53479631	53481750	Zm00001eb015570	8.48448	-	0.849186	2.57071e-18	2.57049e-17	B73_cn_vs_B73_ears	UP
chr1	54373698	54379357	Zm00001eb015720	4.46662	+	3.64136	2.04081e-100	2.6649e-98	B73_cn_vs_B73_ears	UP
chr1	54624077	54627195	Zm00001eb015770	4.03938	+	-0.0858883	6.12707e-18	5.96774e-17	B73_cn_vs_B73_ears	UP
chr1	54817289	54824081	Zm00001eb015820	2.31985	-	3.2437	1.47421e-31	2.97885e-30	B73_cn_vs_B73_ears	UP
chr1	55142604	55144246	Zm00001eb015870	2.86971	-	-0.164845	9.40357e-12	5.64354e-11	B73_cn_vs_B73_ears	UP
chr1	55551928	55552849	Zm00001eb015950	4.47654	+	-0.573244	6.47648e-15	5.08735e-14	B73_cn_vs_B73_ears	UP
chr1	56821892	56824778	Zm00001eb016230	3.30193	+	-0.536425	1.08567e-06	3.82654e-06	B73_cn_vs_B73_ears	UP
chr1	59706287	59710432	Zm00001eb016750	3.79571	-	3.11332	1.0952e-52	4.58625e-51	B73_cn_vs_B73_ears	UP
chr1	60830175	60833290	Zm00001eb017030	9.56075	+	3.87655	2.52749e-52	1.04224e-50	B73_cn_vs_B73_ears	UP
chr1	60999406	61003239	Zm00001eb017070	2.02693	+	0.940496	1.22574e-11	7.2576e-11	B73_cn_vs_B73_ears	UP
chr1	61137511	61144018	Zm00001eb017120	10.3785	+	4.30979	3.35591e-232	3.13493e-229	B73_cn_vs_B73_ears	UP
chr1	62276071	62277852	Zm00001eb017400	6.62111	-	2.03204	2.3525e-68	1.43923e-66	B73_cn_vs_B73_ears	UP
chr1	62609896	62610759	Zm00001eb017550	2.72807	+	-0.0768626	1.84861e-07	7.13251e-07	B73_cn_vs_B73_ears	UP
chr1	62696279	62698795	Zm00001eb017620	8.34458	+	0.785523	1.21447e-47	4.36993e-46	B73_cn_vs_B73_ears	UP
chr1	62897750	62900035	Zm00001eb017640	5.86207	+	-0.445503	2.35353e-24	3.33115e-23	B73_cn_vs_B73_ears	UP
chr1	62909117	62912604	Zm00001eb017660	5.03801	+	-1.23114	0.00972337	0.0183683	B73_cn_vs_B73_ears	UP
chr1	64146999	64213112	Zm00001eb018030	4.97571	+	-0.449729	9.82099e-20	1.07884e-18	B73_cn_vs_B73_ears	UP
chr1	64279287	64286990	Zm00001eb018040	11.912	+	1.74925	2.96656e-81	2.5018e-79	B73_cn_vs_B73_ears	UP
chr1	64371136	64372984	Zm00001eb018070	8.30737	-	-1.5499	1.29664e-14	9.99456e-14	B73_cn_vs_B73_ears	UP
chr1	66197695	66199736	Zm00001eb018600	5.38717	+	0.678756	7.38772e-26	1.13781e-24	B73_cn_vs_B73_ears	UP
chr1	66491964	66494310	Zm00001eb018640	8.3363	-	2.03198	1.00915e-19	1.10756e-18	B73_cn_vs_B73_ears	UP
chr1	66575007	66577094	Zm00001eb018660	8.86354	-	4.94255	2.59956e-154	8.53219e-152	B73_cn_vs_B73_ears	UP
chr1	67487622	67492191	Zm00001eb018840	4.12313	+	7.33059	5.46503e-40	1.50664e-38	B73_cn_vs_B73_ears	UP
chr1	67812539	67814282	Zm00001eb018900	13.444	-	3.09605	4.9339e-112	8.09694e-110	B73_cn_vs_B73_ears	UP
chr1	67928722	67931124	Zm00001eb018960	2.12405	+	2.9015	0.0163074	0.0293257	B73_cn_vs_B73_ears	UP
chr1	68153581	68155799	Zm00001eb019030	2.34672	+	-1.28733	0.000137727	0.000362261	B73_cn_vs_B73_ears	UP
chr1	68197489	68201467	Zm00001eb019050	4.60271	+	0.63164	4.17973e-26	6.52845e-25	B73_cn_vs_B73_ears	UP
chr1	68584507	68588390	Zm00001eb019160	4.80227	-	-1.60955	2.80965e-11	1.6125e-10	B73_cn_vs_B73_ears	UP
chr1	69882873	69885085	Zm00001eb019380	3.084	+	8.93945	0.00028007	0.000699614	B73_cn_vs_B73_ears	UP
chr1	70047963	70049778	Zm00001eb019390	2.98248	-	-0.58684	2.71827e-06	9.10512e-06	B73_cn_vs_B73_ears	UP
chr1	70128953	70129685	Zm00001eb019440	7.95834	-	-1.46186	8.75039e-12	5.27238e-11	B73_cn_vs_B73_ears	UP
chr1	70934755	70939330	Zm00001eb019530	2.88767	+	6.84497	2.03043e-47	7.23094e-46	B73_cn_vs_B73_ears	UP
chr1	71687555	71690843	Zm00001eb019680	5.75482	-	3.16455	5.03507e-17	4.5983e-16	B73_cn_vs_B73_ears	UP
chr1	72342719	72343644	Zm00001eb019830	2.84839	-	-0.234904	3.96348e-12	2.4696e-11	B73_cn_vs_B73_ears	UP
chr1	72699165	72717178	Zm00001eb019890	3.1178	+	-0.93907	8.87173e-12	5.33887e-11	B73_cn_vs_B73_ears	UP
chr1	72968907	72970276	Zm00001eb019930	2.25889	-	2.1461	0.000195012	0.000499572	B73_cn_vs_B73_ears	UP
chr1	73511651	73514286	Zm00001eb020060	10.6077	+	0.997621	5.09856e-28	8.73916e-27	B73_cn_vs_B73_ears	UP
chr1	74616760	74619054	Zm00001eb020170	3.05345	-	1.6346	6.49416e-11	3.60197e-10	B73_cn_vs_B73_ears	UP
chr1	75372250	75373209	Zm00001eb020340	5.88079	-	-1.00483	0.000504102	0.00120696	B73_cn_vs_B73_ears	UP
chr1	77051849	77053007	Zm00001eb020600	4.83545	+	-0.267544	7.12286e-26	1.09772e-24	B73_cn_vs_B73_ears	UP
chr1	77452035	77453330	Zm00001eb020680	2.29911	-	2.85064	3.14773e-08	1.33122e-07	B73_cn_vs_B73_ears	UP
chr1	77751706	77752620	Zm00001eb020730	8.9909	+	0.779025	3.80988e-21	4.51387e-20	B73_cn_vs_B73_ears	UP
chr1	77982460	77985837	Zm00001eb020790	10.5482	+	0.787193	2.79228e-23	3.73041e-22	B73_cn_vs_B73_ears	UP
chr1	79160470	79162703	Zm00001eb020970	9.00938	+	0.604703	3.47072e-19	3.68474e-18	B73_cn_vs_B73_ears	UP
chr1	79196750	79198788	Zm00001eb020980	4.87994	+	-0.387599	1.70541e-11	9.93784e-11	B73_cn_vs_B73_ears	UP
chr1	79873518	79874177	Zm00001eb021050	5.21041	-	1.17871	0.00656547	0.0128671	B73_cn_vs_B73_ears	UP
chr1	80065857	80068456	Zm00001eb021090	11.5295	+	1.36618	7.1354e-71	4.6966e-69	B73_cn_vs_B73_ears	UP
chr1	80515471	80520520	Zm00001eb021200	7.63047	+	-0.546257	1.279e-12	8.3193e-12	B73_cn_vs_B73_ears	UP
chr1	80547081	80552360	Zm00001eb021230	2.06188	+	-0.971041	0.000175571	0.000453162	B73_cn_vs_B73_ears	UP
chr1	81467867	81468894	Zm00001eb021420	3.55916	+	-0.0705039	1.1404e-14	8.82388e-14	B73_cn_vs_B73_ears	UP
chr1	81744595	81745066	Zm00001eb021470	6.21337	+	-0.542153	5.80572e-05	0.000162005	B73_cn_vs_B73_ears	UP
chr1	82004638	82008963	Zm00001eb021550	7.43231	-	3.46831	1.08585e-111	1.77001e-109	B73_cn_vs_B73_ears	UP
chr1	82236191	82237296	Zm00001eb021600	7.45436	+	2.54921	3.36872e-11	1.92019e-10	B73_cn_vs_B73_ears	UP
chr1	82344576	82345495	Zm00001eb021630	5.35263	+	-0.290675	0.00305913	0.00640021	B73_cn_vs_B73_ears	UP
chr1	82375977	82377069	Zm00001eb021650	2.93305	+	1.52665	1.04534e-06	3.69191e-06	B73_cn_vs_B73_ears	UP
chr1	82969330	82970616	Zm00001eb021790	3.27718	-	-1.09107	5.38426e-10	2.72728e-09	B73_cn_vs_B73_ears	UP
chr1	83001013	83002302	Zm00001eb021800	4.50566	+	-1.73222	4.10613e-09	1.89961e-08	B73_cn_vs_B73_ears	UP
chr1	83214900	83218010	Zm00001eb021840	2.42622	-	-0.360957	7.0299e-09	3.18549e-08	B73_cn_vs_B73_ears	UP
chr1	84275748	84277491	Zm00001eb022040	4.1761	+	0.631116	3.52093e-23	4.67814e-22	B73_cn_vs_B73_ears	UP
chr1	87026026	87029415	Zm00001eb022660	3.71756	+	0.182812	1.74966e-19	1.89375e-18	B73_cn_vs_B73_ears	UP
chr1	87384845	87386772	Zm00001eb022710	10.4853	+	5.36369	1.54517e-273	2.34556e-270	B73_cn_vs_B73_ears	UP
chr1	88593839	88662212	Zm00001eb022840	7.60962	-	-0.0604339	3.85958e-13	2.61994e-12	B73_cn_vs_B73_ears	UP
chr1	89503488	89506214	Zm00001eb022980	4.20311	+	3.59611	2.20809e-48	8.16288e-47	B73_cn_vs_B73_ears	UP
chr1	89986590	89987430	Zm00001eb023070	12.7764	-	5.10334	3.4826e-93	3.66171e-91	B73_cn_vs_B73_ears	UP
chr1	92056179	92057831	Zm00001eb023330	2.19365	+	0.173599	4.40474e-05	0.000125155	B73_cn_vs_B73_ears	UP
chr1	92292864	92297988	Zm00001eb023350	9.74319	+	-0.330863	3.09553e-28	5.37413e-27	B73_cn_vs_B73_ears	UP
chr1	92565595	92567098	Zm00001eb023400	10.644	+	1.90161	4.34983e-47	1.53336e-45	B73_cn_vs_B73_ears	UP
chr1	92660742	92662553	Zm00001eb023420	10.9726	+	0.857081	1.31288e-34	2.96074e-33	B73_cn_vs_B73_ears	UP
chr1	92988048	92989459	Zm00001eb023460	9.05844	+	3.96889	5.62842e-24	7.78934e-23	B73_cn_vs_B73_ears	UP
chr1	94079627	94083971	Zm00001eb023600	5.92549	+	1.76108	5.29331e-29	9.60149e-28	B73_cn_vs_B73_ears	UP
chr1	94908940	94909989	Zm00001eb023680	5.73728	-	-1.29809	0.000649727	0.00152617	B73_cn_vs_B73_ears	UP
chr1	96168572	96170702	Zm00001eb023840	6.33378	+	-0.345747	0.000145202	0.000380437	B73_cn_vs_B73_ears	UP
chr1	96169568	96171122	Zm00001eb023850	5.29966	-	0.62846	4.94659e-11	2.77851e-10	B73_cn_vs_B73_ears	UP
chr1	98081480	98083510	Zm00001eb024180	2.78138	-	2.46087	4.35507e-30	8.21241e-29	B73_cn_vs_B73_ears	UP
chr1	105021558	105025689	Zm00001eb024970	3.64769	-	-0.152784	1.94956e-07	7.49815e-07	B73_cn_vs_B73_ears	UP
chr1	106843736	106847272	Zm00001eb025140	3.44053	-	-0.988515	2.33793e-09	1.11058e-08	B73_cn_vs_B73_ears	UP
chr1	107074728	107085966	Zm00001eb025160	4.91554	-	-0.931085	4.12267e-17	3.7943e-16	B73_cn_vs_B73_ears	UP
chr1	107564068	107566034	Zm00001eb025220	5.98712	+	-1.52174	4.94644e-14	3.62083e-13	B73_cn_vs_B73_ears	UP
chr1	108499697	108503394	Zm00001eb025400	2.4506	-	1.93121	1.15672e-12	7.55224e-12	B73_cn_vs_B73_ears	UP
chr1	108823407	108826445	Zm00001eb025460	6.16771	+	3.76758	5.8315e-94	6.37998e-92	B73_cn_vs_B73_ears	UP
chr1	109378516	109381395	Zm00001eb025540	8.60432	+	2.24642	3.45844e-38	8.96464e-37	B73_cn_vs_B73_ears	UP
chr1	111255898	111257790	Zm00001eb025650	7.19863	-	-0.359301	6.92115e-17	6.26074e-16	B73_cn_vs_B73_ears	UP
chr1	112107807	112110114	Zm00001eb025690	8.57042	+	3.018	1.26588e-23	1.72728e-22	B73_cn_vs_B73_ears	UP
chr1	112564625	112568342	Zm00001eb025730	6.62502	+	-0.944917	3.35379e-19	3.56641e-18	B73_cn_vs_B73_ears	UP
chr1	112899784	112902771	Zm00001eb025780	5.86176	-	1.57077	2.52816e-25	3.79271e-24	B73_cn_vs_B73_ears	UP
chr1	113620702	113621783	Zm00001eb025830	3.99263	+	-0.245849	2.18216e-20	2.48625e-19	B73_cn_vs_B73_ears	UP
chr1	115179538	115183191	Zm00001eb026010	4.39236	-	1.10949	3.02237e-06	1.00641e-05	B73_cn_vs_B73_ears	UP
chr1	116836776	116840475	Zm00001eb026090	4.05013	+	-0.163417	1.18277e-22	1.52722e-21	B73_cn_vs_B73_ears	UP
chr1	119489145	119502284	Zm00001eb026330	5.41213	-	4.29651	1.45239e-134	3.59955e-132	B73_cn_vs_B73_ears	UP
chr1	121219088	121220509	Zm00001eb026460	5.35463	+	1.4291	0.00249721	0.00530966	B73_cn_vs_B73_ears	UP
chr1	121828086	121829389	Zm00001eb026500	8.17852	-	4.02277	6.341e-98	7.73921e-96	B73_cn_vs_B73_ears	UP
chr1	122026376	122028416	Zm00001eb026530	12.9928	+	3.11692	1.59063e-93	1.7019e-91	B73_cn_vs_B73_ears	UP
chr1	122090600	122091601	Zm00001eb026540	5.46247	-	2.64236	3.92797e-114	6.62517e-112	B73_cn_vs_B73_ears	UP
chr1	123912381	123913569	Zm00001eb026680	2.58822	-	2.69778	1.62462e-27	2.73261e-26	B73_cn_vs_B73_ears	UP
chr1	124029454	124030640	Zm00001eb026690	5.00727	-	4.21732	6.59575e-100	8.52115e-98	B73_cn_vs_B73_ears	UP
chr1	124312196	124329851	Zm00001eb026700	4.66627	-	-0.13799	2.5148e-07	9.55709e-07	B73_cn_vs_B73_ears	UP
chr1	124383939	124387909	Zm00001eb026710	6.5171	-	2.58782	2.17401e-79	1.75423e-77	B73_cn_vs_B73_ears	UP
chr1	126360703	126364311	Zm00001eb026860	6.22224	-	2.51011	7.76511e-44	2.45572e-42	B73_cn_vs_B73_ears	UP
chr1	126913441	126920750	Zm00001eb026930	5.58221	+	2.75608	2.46065e-67	1.46841e-65	B73_cn_vs_B73_ears	UP
chr1	131418851	131422075	Zm00001eb027390	8.48044	-	1.44398	1.23004e-71	8.29868e-70	B73_cn_vs_B73_ears	UP
chr1	140648334	140648729	Zm00001eb027690	6.1813	+	-1.24353	2.56423e-05	7.54169e-05	B73_cn_vs_B73_ears	UP
chr1	141484507	141486547	Zm00001eb027740	8.49382	-	-1.28541	4.92984e-18	4.83977e-17	B73_cn_vs_B73_ears	UP
chr1	143022574	143026347	Zm00001eb027820	3.55333	+	9.21017	4.73969e-117	8.34186e-115	B73_cn_vs_B73_ears	UP
chr1	143509872	143512554	Zm00001eb027860	2.84733	+	2.8373	5.55686e-46	1.88762e-44	B73_cn_vs_B73_ears	UP
chr1	144935897	144938673	Zm00001eb028010	7.85401	+	-0.586467	3.85627e-14	2.84857e-13	B73_cn_vs_B73_ears	UP
chr1	145036856	145039254	Zm00001eb028020	2.13086	+	0.23675	1.1934e-07	4.70975e-07	B73_cn_vs_B73_ears	UP
chr1	146796481	146798252	Zm00001eb028160	2.36303	+	0.396653	1.22476e-09	5.97568e-09	B73_cn_vs_B73_ears	UP
chr1	147320965	147332980	Zm00001eb028190	2.26484	-	0.799589	3.25265e-14	2.4211e-13	B73_cn_vs_B73_ears	UP
chr1	153981850	153984664	Zm00001eb028770	5.98896	-	0.782158	0.000716805	0.00167128	B73_cn_vs_B73_ears	UP
chr1	160890544	160892266	Zm00001eb029590	5.04974	+	0.293799	9.10206e-13	5.99108e-12	B73_cn_vs_B73_ears	UP
chr1	162166575	162171480	Zm00001eb029720	3.8132	-	-0.545942	3.15474e-11	1.80415e-10	B73_cn_vs_B73_ears	UP
chr1	163983813	164059246	Zm00001eb029860	6.80391	+	-0.827875	9.24018e-23	1.19757e-21	B73_cn_vs_B73_ears	UP
chr1	165140908	165142913	Zm00001eb030030	6.39151	-	-0.73155	1.40722e-05	4.29319e-05	B73_cn_vs_B73_ears	UP
chr1	167147645	167158909	Zm00001eb030340	6.82503	-	-0.0354791	1.84558e-07	7.12307e-07	B73_cn_vs_B73_ears	UP
chr1	174624194	174629114	Zm00001eb031210	2.14353	+	3.25003	2.92375e-40	8.1811e-39	B73_cn_vs_B73_ears	UP
chr1	176972515	176976798	Zm00001eb031590	2.85138	-	1.389	8.31251e-22	1.0238e-20	B73_cn_vs_B73_ears	UP
chr1	177011863	177017586	Zm00001eb031610	3.47321	-	-1.07695	7.82104e-13	5.17736e-12	B73_cn_vs_B73_ears	UP
chr1	179711589	179717940	Zm00001eb032110	6.33623	+	1.97886	2.40863e-73	1.71556e-71	B73_cn_vs_B73_ears	UP
chr1	182075420	182076489	Zm00001eb032600	11.2238	-	1.10286	9.79713e-34	2.12838e-32	B73_cn_vs_B73_ears	UP
chr1	182508156	182512987	Zm00001eb032670	5.32606	-	-0.274841	1.72424e-26	2.73537e-25	B73_cn_vs_B73_ears	UP
chr1	183673749	183678231	Zm00001eb032780	3.24551	+	2.14418	1.60405e-31	3.2385e-30	B73_cn_vs_B73_ears	UP
chr1	184066451	184070211	Zm00001eb032940	2.24407	-	0.127661	1.30463e-06	4.55074e-06	B73_cn_vs_B73_ears	UP
chr1	184076821	184078464	Zm00001eb032970	2.22827	-	0.96053	6.68128e-10	3.3514e-09	B73_cn_vs_B73_ears	UP
chr1	184391610	184393452	Zm00001eb033030	6.2997	+	5.32146	5.13324e-186	3.04088e-183	B73_cn_vs_B73_ears	UP
chr1	184483342	184486421	Zm00001eb033080	5.64753	-	0.492617	1.23303e-33	2.66439e-32	B73_cn_vs_B73_ears	UP
chr1	184673368	184677165	Zm00001eb033120	6.91341	-	0.168911	3.70032e-08	1.55302e-07	B73_cn_vs_B73_ears	UP
chr1	184693661	184696350	Zm00001eb033140	5.38642	-	2.38483	2.79825e-49	1.0636e-47	B73_cn_vs_B73_ears	UP
chr1	184760817	184761809	Zm00001eb033160	4.31861	-	-0.888288	7.11348e-16	6.02414e-15	B73_cn_vs_B73_ears	UP
chr1	186167569	186168744	Zm00001eb033440	4.01644	-	0.768707	2.30482e-06	7.79767e-06	B73_cn_vs_B73_ears	UP
chr1	186877560	186880289	Zm00001eb033650	11.0016	+	0.957223	4.88582e-38	1.26107e-36	B73_cn_vs_B73_ears	UP
chr1	187165891	187166510	Zm00001eb033740	5.48299	+	7.22083	0.00113394	0.00255459	B73_cn_vs_B73_ears	UP
chr1	189071957	189073925	Zm00001eb034260	5.47686	+	-1.02886	8.01287e-17	7.1947e-16	B73_cn_vs_B73_ears	UP
chr1	189731647	189734374	Zm00001eb034410	2.6879	-	0.616467	2.14871e-07	8.22761e-07	B73_cn_vs_B73_ears	UP
chr1	191255441	191259386	Zm00001eb034610	6.60048	-	-0.254773	1.52853e-27	2.57633e-26	B73_cn_vs_B73_ears	UP
chr1	191288832	191292355	Zm00001eb034650	3.24059	+	2.71581	1.97226e-32	4.08722e-31	B73_cn_vs_B73_ears	UP
chr1	191776261	191779860	Zm00001eb034800	7.40818	-	-0.437594	5.23641e-08	2.16112e-07	B73_cn_vs_B73_ears	UP
chr1	192282897	192290293	Zm00001eb034990	2.79041	-	5.65784	1.71872e-110	2.72838e-108	B73_cn_vs_B73_ears	UP
chr1	192314950	192320256	Zm00001eb035010	5.05632	+	-0.443745	6.27502e-08	2.56665e-07	B73_cn_vs_B73_ears	UP
chr1	193402569	193404079	Zm00001eb035290	2.68385	+	-0.838949	1.32832e-09	6.45761e-09	B73_cn_vs_B73_ears	UP
chr1	193611574	193613883	Zm00001eb035340	2.8418	+	0.0303176	5.43445e-13	3.63915e-12	B73_cn_vs_B73_ears	UP
chr1	193920586	193923657	Zm00001eb035440	3.69684	+	0.757296	3.43253e-28	5.94646e-27	B73_cn_vs_B73_ears	UP
chr1	194350128	194351740	Zm00001eb035550	7.71895	-	-1.77896	8.18925e-12	4.94408e-11	B73_cn_vs_B73_ears	UP
chr1	194942868	194945336	Zm00001eb035690	4.84455	+	-0.653124	0.0176231	0.0315052	B73_cn_vs_B73_ears	UP
chr1	195605712	195608551	Zm00001eb035780	3.29092	-	5.48958	5.01878e-05	0.000141378	B73_cn_vs_B73_ears	UP
chr1	198212674	198217440	Zm00001eb036580	2.11997	+	3.70111	9.7176e-35	2.20994e-33	B73_cn_vs_B73_ears	UP
chr1	199030468	199033837	Zm00001eb036770	4.28897	+	1.6055	1.14901e-39	3.13211e-38	B73_cn_vs_B73_ears	UP
chr1	199275965	199278911	Zm00001eb036880	2.98975	-	0.600841	3.69018e-08	1.54957e-07	B73_cn_vs_B73_ears	UP
chr1	199512705	199516127	Zm00001eb036920	5.35476	+	2.62168	8.88699e-82	7.65416e-80	B73_cn_vs_B73_ears	UP
chr1	199659691	199667086	Zm00001eb036930	6.25638	-	5.51422	3.20145e-175	1.52464e-172	B73_cn_vs_B73_ears	UP
chr1	200045286	200047969	Zm00001eb036990	2.02873	-	2.54263	2.45612e-22	3.11511e-21	B73_cn_vs_B73_ears	UP
chr1	201946045	201948428	Zm00001eb037570	4.80877	-	3.25836	1.33397e-100	1.75132e-98	B73_cn_vs_B73_ears	UP
chr1	203835318	203841834	Zm00001eb038010	2.03705	+	3.11325	1.07768e-14	8.35183e-14	B73_cn_vs_B73_ears	UP
chr1	204059119	204060169	Zm00001eb038090	3.39134	+	-0.617113	5.23826e-07	1.90945e-06	B73_cn_vs_B73_ears	UP
chr1	204520916	204522999	Zm00001eb038270	2.40328	-	0.596706	0.00641268	0.0125982	B73_cn_vs_B73_ears	UP
chr1	207280268	207282075	Zm00001eb038880	2.97847	+	1.45212	5.22988e-23	6.87356e-22	B73_cn_vs_B73_ears	UP
chr1	207455415	207457972	Zm00001eb038890	2.24073	+	2.11848	5.63627e-15	4.45183e-14	B73_cn_vs_B73_ears	UP
chr1	207972877	207973991	Zm00001eb038960	4.84873	+	10.5163	0.0165094	0.029654	B73_cn_vs_B73_ears	UP
chr1	208201529	208202497	Zm00001eb038990	5.82941	+	11.3395	0.000147303	0.000385458	B73_cn_vs_B73_ears	UP
chr1	208281993	208288348	Zm00001eb039010	15.9042	-	5.44896	1.26502e-101	1.67896e-99	B73_cn_vs_B73_ears	UP
chr1	208749715	208752493	Zm00001eb039270	5.86265	+	1.11814	3.70854e-15	2.96683e-14	B73_cn_vs_B73_ears	UP
chr1	208915828	208917153	Zm00001eb039300	2.0321	-	1.73374	1.22633e-10	6.64251e-10	B73_cn_vs_B73_ears	UP
chr1	210055770	210057636	Zm00001eb039650	3.68001	-	1.54447	0.000695635	0.00162504	B73_cn_vs_B73_ears	UP
chr1	210796121	210801073	Zm00001eb039820	3.45733	-	4.11675	1.13729e-74	8.34515e-73	B73_cn_vs_B73_ears	UP
chr1	210946706	210947774	Zm00001eb039870	5.28857	-	1.66036	1.42644e-10	7.65981e-10	B73_cn_vs_B73_ears	UP
chr1	210952356	210953321	Zm00001eb039880	6.45668	-	2.11663	6.33067e-23	8.27998e-22	B73_cn_vs_B73_ears	UP
chr1	210963164	210964139	Zm00001eb039900	2.83733	-	2.5842	0.00188956	0.00410755	B73_cn_vs_B73_ears	UP
chr1	211682326	211686417	Zm00001eb040120	4.84412	-	0.594197	0.0178462	0.0318572	B73_cn_vs_B73_ears	UP
chr1	211951351	211953019	Zm00001eb040190	3.52259	+	-0.440545	3.79806e-09	1.7628e-08	B73_cn_vs_B73_ears	UP
chr1	212728150	212730302	Zm00001eb040350	5.79464	+	-0.154362	1.04292e-13	7.43048e-13	B73_cn_vs_B73_ears	UP
chr1	213511590	213513483	Zm00001eb040520	6.09559	-	8.63311	2.02416e-05	6.03669e-05	B73_cn_vs_B73_ears	UP
chr1	213598936	213604920	Zm00001eb040550	3.18746	-	1.14747	3.4284e-27	5.68001e-26	B73_cn_vs_B73_ears	UP
chr1	213906536	213908090	Zm00001eb040570	13.417	+	3.08139	1.98001e-159	7.17769e-157	B73_cn_vs_B73_ears	UP
chr1	214917879	214921506	Zm00001eb040800	2.6909	-	5.06075	0.000365712	0.000895584	B73_cn_vs_B73_ears	UP
chr1	216260849	216266094	Zm00001eb041100	6.61576	+	-0.682816	1.48125e-06	5.12853e-06	B73_cn_vs_B73_ears	UP
chr1	216343267	216349212	Zm00001eb041120	2.46172	+	1.85619	4.11924e-22	5.15978e-21	B73_cn_vs_B73_ears	UP
chr1	216360775	216362602	Zm00001eb041140	2.7962	-	2.32661	6.10605e-26	9.4461e-25	B73_cn_vs_B73_ears	UP
chr1	216882559	216883594	Zm00001eb041200	2.5272	-	2.69415	2.76657e-15	2.22941e-14	B73_cn_vs_B73_ears	UP
chr1	217938372	217939870	Zm00001eb041390	4.00246	+	1.49561	1.63922e-11	9.5659e-11	B73_cn_vs_B73_ears	UP
chr1	218541178	218542732	Zm00001eb041460	2.873	-	2.85809	1.54185e-27	2.59697e-26	B73_cn_vs_B73_ears	UP
chr1	218782725	218784769	Zm00001eb041540	4.18822	-	-0.412844	9.00812e-21	1.04734e-19	B73_cn_vs_B73_ears	UP
chr1	219547436	219549217	Zm00001eb041700	7.3001	-	1.0987	1.2951e-46	4.49364e-45	B73_cn_vs_B73_ears	UP
chr1	219883823	219887445	Zm00001eb041800	2.99627	+	0.206296	2.80329e-09	1.32001e-08	B73_cn_vs_B73_ears	UP
chr1	220947559	220948478	Zm00001eb041940	6.18701	-	1.48617	2.93181e-05	8.54835e-05	B73_cn_vs_B73_ears	UP
chr1	221038129	221050996	Zm00001eb041970	2.69558	+	2.4114	9.08133e-35	2.06717e-33	B73_cn_vs_B73_ears	UP
chr1	222104863	222107772	Zm00001eb042160	4.22207	-	1.4764	2.2894e-46	7.86492e-45	B73_cn_vs_B73_ears	UP
chr1	222145709	222146787	Zm00001eb042170	6.98844	-	-1.20087	1.23032e-07	4.84627e-07	B73_cn_vs_B73_ears	UP
chr1	222173631	222174801	Zm00001eb042190	6.53717	+	-0.951136	7.03903e-06	2.23336e-05	B73_cn_vs_B73_ears	UP
chr1	222209769	222220279	Zm00001eb042200	6.1201	+	-0.694555	1.29104e-24	1.85215e-23	B73_cn_vs_B73_ears	UP
chr1	222345772	222347246	Zm00001eb042220	4.83488	-	1.50833	2.14201e-38	5.60012e-37	B73_cn_vs_B73_ears	UP
chr1	223319286	223323802	Zm00001eb042350	2.59546	-	5.32332	7.23995e-36	1.71723e-34	B73_cn_vs_B73_ears	UP
chr1	223715416	223715689	Zm00001eb042410	4.77098	-	0.285934	4.37785e-35	1.00786e-33	B73_cn_vs_B73_ears	UP
chr1	224955735	224959325	Zm00001eb042650	9.10656	+	-0.822121	4.1177e-16	3.5377e-15	B73_cn_vs_B73_ears	UP
chr1	225700178	225703639	Zm00001eb042780	4.12013	-	0.43745	1.92483e-09	9.2228e-09	B73_cn_vs_B73_ears	UP
chr1	226122698	226124455	Zm00001eb042870	5.34044	-	0.615355	0.00286545	0.00603086	B73_cn_vs_B73_ears	UP
chr1	226422580	226426576	Zm00001eb042970	2.55245	+	3.30932	4.46065e-49	1.6823e-47	B73_cn_vs_B73_ears	UP
chr1	227503001	227505303	Zm00001eb043100	2.22304	-	2.98047	3.93193e-20	4.40695e-19	B73_cn_vs_B73_ears	UP
chr1	227586587	227609680	Zm00001eb043120	2.88502	-	0.784245	6.28843e-08	2.5704e-07	B73_cn_vs_B73_ears	UP
chr1	228493835	228494843	Zm00001eb043450	5.27666	+	-0.596002	2.02403e-20	2.3134e-19	B73_cn_vs_B73_ears	UP
chr1	229065288	229069569	Zm00001eb043580	5.06812	+	3.20157	6.0096e-47	2.11232e-45	B73_cn_vs_B73_ears	UP
chr1	229296859	229298587	Zm00001eb043620	3.59496	-	0.366975	0.000874861	0.00200857	B73_cn_vs_B73_ears	UP
chr1	229557797	229560591	Zm00001eb043700	8.19409	+	-0.56735	1.39165e-16	1.23404e-15	B73_cn_vs_B73_ears	UP
chr1	230459838	230462019	Zm00001eb043930	4.27759	-	2.2047	1.98859e-53	8.51832e-52	B73_cn_vs_B73_ears	UP
chr1	230665692	230668789	Zm00001eb043960	2.98486	-	1.1504	1.71103e-10	9.10948e-10	B73_cn_vs_B73_ears	UP
chr1	231056422	231058109	Zm00001eb044060	4.34537	+	2.90793	3.98965e-72	2.72959e-70	B73_cn_vs_B73_ears	UP
chr1	232029322	232032878	Zm00001eb044360	3.2747	+	-0.247004	1.98663e-06	6.76925e-06	B73_cn_vs_B73_ears	UP
chr1	233012925	233016086	Zm00001eb044650	5.19818	-	-0.157545	2.03268e-16	1.78101e-15	B73_cn_vs_B73_ears	UP
chr1	233748729	233760709	Zm00001eb044840	2.41423	-	4.30719	7.28259e-35	1.66084e-33	B73_cn_vs_B73_ears	UP
chr1	233823582	233826868	Zm00001eb044860	2.24155	-	-0.231841	0.00214239	0.00461012	B73_cn_vs_B73_ears	UP
chr1	233920170	233923250	Zm00001eb044900	4.91917	-	-0.333038	9.34737e-20	1.02868e-18	B73_cn_vs_B73_ears	UP
chr1	234149573	234150641	Zm00001eb044960	10.1974	-	2.31453	3.26414e-103	4.58262e-101	B73_cn_vs_B73_ears	UP
chr1	234172860	234174320	Zm00001eb044970	4.35539	+	0.404082	2.01811e-21	2.4386e-20	B73_cn_vs_B73_ears	UP
chr1	235668566	235672246	Zm00001eb045490	3.03098	-	0.783737	3.64522e-18	3.61073e-17	B73_cn_vs_B73_ears	UP
chr1	236550859	236556456	Zm00001eb045670	2.89719	-	5.69658	1.5617e-34	3.50561e-33	B73_cn_vs_B73_ears	UP
chr1	236763934	236764507	Zm00001eb045740	6.23958	+	-0.187233	1.26247e-23	1.7236e-22	B73_cn_vs_B73_ears	UP
chr1	236792939	236795058	Zm00001eb045750	4.62285	+	0.30218	2.9984e-07	1.12907e-06	B73_cn_vs_B73_ears	UP
chr1	237103434	237105033	Zm00001eb045800	6.07048	+	1.2603	1.55948e-36	3.78011e-35	B73_cn_vs_B73_ears	UP
chr1	238210847	238216781	Zm00001eb045990	4.46619	+	-1.28634	1.02252e-12	6.7049e-12	B73_cn_vs_B73_ears	UP
chr1	239333695	239371760	Zm00001eb046280	3.81468	-	0.524893	1.681e-22	2.15338e-21	B73_cn_vs_B73_ears	UP
chr1	239980444	239984756	Zm00001eb046440	5.99628	+	2.59357	8.90903e-64	4.95155e-62	B73_cn_vs_B73_ears	UP
chr1	241029729	241033755	Zm00001eb046740	2.1314	+	7.85208	2.08883e-43	6.49596e-42	B73_cn_vs_B73_ears	UP
chr1	241460169	241461106	Zm00001eb046920	9.30686	+	-0.384349	4.42468e-24	6.15854e-23	B73_cn_vs_B73_ears	UP
chr1	242409084	242410825	Zm00001eb047120	7.66933	+	-1.7703	2.96945e-12	1.87184e-11	B73_cn_vs_B73_ears	UP
chr1	243850570	243851742	Zm00001eb047490	3.4592	-	0.395654	1.72214e-19	1.8648e-18	B73_cn_vs_B73_ears	UP
chr1	244378176	244380387	Zm00001eb047580	4.86077	+	-0.654022	2.24166e-17	2.10783e-16	B73_cn_vs_B73_ears	UP
chr1	244748474	244750622	Zm00001eb047630	8.37615	+	-1.25628	7.74641e-15	6.06136e-14	B73_cn_vs_B73_ears	UP
chr1	246151370	246152311	Zm00001eb047880	2.16036	+	-1.20696	2.55551e-05	7.51705e-05	B73_cn_vs_B73_ears	UP
chr1	246418755	246419832	Zm00001eb047940	8.19171	+	-0.756949	4.50202e-16	3.85561e-15	B73_cn_vs_B73_ears	UP
chr1	246581128	246582699	Zm00001eb047990	3.47757	-	1.80591	9.47854e-43	2.90309e-41	B73_cn_vs_B73_ears	UP
chr1	247088925	247090959	Zm00001eb048130	2.02231	+	-0.193138	6.0213e-08	2.46994e-07	B73_cn_vs_B73_ears	UP
chr1	247150367	247151500	Zm00001eb048140	3.52188	-	0.87039	2.32019e-23	3.11169e-22	B73_cn_vs_B73_ears	UP
chr1	247180167	247187376	Zm00001eb048150	2.26625	+	1.30729	1.57825e-11	9.23229e-11	B73_cn_vs_B73_ears	UP
chr1	248827330	248829718	Zm00001eb048440	2.28601	-	2.45286	1.00442e-09	4.94331e-09	B73_cn_vs_B73_ears	UP
chr1	248906951	248910996	Zm00001eb048470	5.03452	-	10.285	0.0082441	0.0158302	B73_cn_vs_B73_ears	UP
chr1	249520427	249522254	Zm00001eb048560	5.87151	-	-1.30395	5.23894e-11	2.93053e-10	B73_cn_vs_B73_ears	UP
chr1	250297061	250297909	Zm00001eb048670	2.55716	+	-0.0177324	2.00858e-09	9.60323e-09	B73_cn_vs_B73_ears	UP
chr1	250454020	250455836	Zm00001eb048710	10.563	-	5.16855	1.33277e-178	6.8873e-176	B73_cn_vs_B73_ears	UP
chr1	251158466	251161421	Zm00001eb048870	4.06041	-	1.00276	3.36172e-37	8.3401e-36	B73_cn_vs_B73_ears	UP
chr1	252195078	252197373	Zm00001eb049190	3.38809	+	-0.386686	2.55333e-09	1.2084e-08	B73_cn_vs_B73_ears	UP
chr1	254203289	254204385	Zm00001eb049770	2.67601	+	0.75068	3.91102e-07	1.44892e-06	B73_cn_vs_B73_ears	UP
chr1	254266262	254268276	Zm00001eb049790	8.30312	+	-0.910856	3.24831e-18	3.22811e-17	B73_cn_vs_B73_ears	UP
chr1	257330313	257333483	Zm00001eb050530	4.82956	+	0.81184	3.3657e-12	2.1123e-11	B73_cn_vs_B73_ears	UP
chr1	258173766	258175375	Zm00001eb050700	3.00799	+	-1.12121	0.00109919	0.00248207	B73_cn_vs_B73_ears	UP
chr1	258566320	258579264	Zm00001eb050790	2.84385	-	-0.211484	1.58687e-09	7.6609e-09	B73_cn_vs_B73_ears	UP
chr1	259335614	259337851	Zm00001eb050910	3.40851	-	1.54745	8.61894e-18	8.30372e-17	B73_cn_vs_B73_ears	UP
chr1	259622633	259625237	Zm00001eb050970	7.05303	+	0.681417	1.70268e-15	1.39429e-14	B73_cn_vs_B73_ears	UP
chr1	259771125	259772675	Zm00001eb051060	4.33291	-	4.07721	1.14027e-54	5.09095e-53	B73_cn_vs_B73_ears	UP
chr1	259782540	259784813	Zm00001eb051070	4.88125	-	1.90667	1.24128e-24	1.78391e-23	B73_cn_vs_B73_ears	UP
chr1	259964166	259969233	Zm00001eb051130	2.85788	-	2.86162	3.35504e-31	6.67381e-30	B73_cn_vs_B73_ears	UP
chr1	260172981	260178083	Zm00001eb051160	5.48415	+	-0.950736	8.82183e-16	7.414e-15	B73_cn_vs_B73_ears	UP
chr1	261388039	261391682	Zm00001eb051480	2.23463	-	3.27128	1.49813e-05	4.55573e-05	B73_cn_vs_B73_ears	UP
chr1	261790100	261792236	Zm00001eb051620	6.63481	+	-0.934734	1.18477e-22	1.529e-21	B73_cn_vs_B73_ears	UP
chr1	264089184	264092156	Zm00001eb052150	3.40145	-	0.43476	1.28605e-17	1.22348e-16	B73_cn_vs_B73_ears	UP
chr1	264277712	264283426	Zm00001eb052200	7.44942	-	0.663308	9.93468e-11	5.42355e-10	B73_cn_vs_B73_ears	UP
chr1	264504303	264506134	Zm00001eb052250	5.93106	+	0.756203	1.06215e-16	9.48441e-16	B73_cn_vs_B73_ears	UP
chr1	265076194	265080041	Zm00001eb052540	2.5852	-	11.0548	3.19863e-47	1.13248e-45	B73_cn_vs_B73_ears	UP
chr1	265333813	265335992	Zm00001eb052620	8.5884	-	-1.22929	1.5544e-18	1.57765e-17	B73_cn_vs_B73_ears	UP
chr1	265713612	265714958	Zm00001eb052730	3.46015	+	1.17546	1.35121e-21	1.64338e-20	B73_cn_vs_B73_ears	UP
chr1	267108023	267109417	Zm00001eb053040	6.47841	-	1.02476	5.05215e-22	6.29911e-21	B73_cn_vs_B73_ears	UP
chr1	267631579	267651064	Zm00001eb053220	5.3476	+	3.71099	5.68841e-73	3.99307e-71	B73_cn_vs_B73_ears	UP
chr1	269162202	269164828	Zm00001eb053580	4.79608	+	-1.43068	2.01461e-08	8.71895e-08	B73_cn_vs_B73_ears	UP
chr1	269601432	269602721	Zm00001eb053700	12.782	-	2.51797	7.11007e-104	1.01582e-101	B73_cn_vs_B73_ears	UP
chr1	270825135	270829936	Zm00001eb054040	4.20837	+	4.06912	1.54568e-48	5.73153e-47	B73_cn_vs_B73_ears	UP
chr1	271099919	271102956	Zm00001eb054100	5.69952	+	2.43534	3.9362e-54	1.72568e-52	B73_cn_vs_B73_ears	UP
chr1	271116429	271117618	Zm00001eb054140	4.02577	-	2.1044	2.45031e-23	3.28258e-22	B73_cn_vs_B73_ears	UP
chr1	271460483	271466308	Zm00001eb054260	2.40291	-	4.07825	3.94825e-60	2.02738e-58	B73_cn_vs_B73_ears	UP
chr1	273726583	273727530	Zm00001eb054710	3.05772	-	-1.33008	7.29196e-05	0.000200574	B73_cn_vs_B73_ears	UP
chr1	273772109	273774103	Zm00001eb054760	4.48766	+	0.325534	2.29013e-06	7.75122e-06	B73_cn_vs_B73_ears	UP
chr1	273908453	273910772	Zm00001eb054800	4.8842	-	9.1905	4.94062e-16	4.22379e-15	B73_cn_vs_B73_ears	UP
chr1	274482669	274485802	Zm00001eb054990	3.11442	-	4.7291	1.37735e-19	1.50267e-18	B73_cn_vs_B73_ears	UP
chr1	275319478	275321441	Zm00001eb055220	3.7796	+	-0.479704	2.29799e-13	1.59376e-12	B73_cn_vs_B73_ears	UP
chr1	275611079	275613546	Zm00001eb055380	3.33069	+	-0.273758	6.28839e-12	3.84136e-11	B73_cn_vs_B73_ears	UP
chr1	275617365	275620971	Zm00001eb055410	5.89742	-	1.15418	1.98985e-37	4.98243e-36	B73_cn_vs_B73_ears	UP
chr1	276006627	276019136	Zm00001eb055490	2.55837	+	4.06497	5.80103e-39	1.55171e-37	B73_cn_vs_B73_ears	UP
chr1	276169670	276171672	Zm00001eb055540	3.82068	+	-1.70693	1.01848e-09	5.00845e-09	B73_cn_vs_B73_ears	UP
chr1	276586944	276588980	Zm00001eb055610	2.11291	-	-1.06641	1.18177e-05	3.64201e-05	B73_cn_vs_B73_ears	UP
chr1	277470296	277472857	Zm00001eb055830	6.2061	-	2.15527	4.47766e-44	1.43096e-42	B73_cn_vs_B73_ears	UP
chr1	279398463	279399424	Zm00001eb056210	3.01604	+	-1.79046	5.64134e-07	2.04808e-06	B73_cn_vs_B73_ears	UP
chr1	279650785	279661113	Zm00001eb056260	6.20363	-	1.11022	3.70843e-53	1.57742e-51	B73_cn_vs_B73_ears	UP
chr1	280056472	280057228	Zm00001eb056330	5.34689	+	1.03176	3.4542e-12	2.16449e-11	B73_cn_vs_B73_ears	UP
chr1	280298338	280302317	Zm00001eb056390	3.33699	-	6.29926	3.44353e-97	4.07982e-95	B73_cn_vs_B73_ears	UP
chr1	282285612	282287173	Zm00001eb057010	5.60639	+	5.51279	0.000547256	0.00130171	B73_cn_vs_B73_ears	UP
chr1	282772414	282774641	Zm00001eb057170	6.44895	-	-0.398052	4.929e-22	6.14872e-21	B73_cn_vs_B73_ears	UP
chr1	282977862	282982562	Zm00001eb057250	7.88981	+	3.88909	1.26246e-108	1.91641e-106	B73_cn_vs_B73_ears	UP
chr1	284109254	284112808	Zm00001eb057580	2.44257	-	6.96258	2.71691e-89	2.68245e-87	B73_cn_vs_B73_ears	UP
chr1	284753754	284758573	Zm00001eb057740	3.91896	+	0.972298	5.93331e-28	1.01271e-26	B73_cn_vs_B73_ears	UP
chr1	284764855	284766611	Zm00001eb057750	5.79529	+	0.449138	1.16383e-30	2.265e-29	B73_cn_vs_B73_ears	UP
chr1	284774973	284776823	Zm00001eb057770	4.47045	+	-0.775243	8.1842e-16	6.89005e-15	B73_cn_vs_B73_ears	UP
chr1	284858720	284864974	Zm00001eb057810	2.57916	+	9.32078	2.65095e-69	1.6855e-67	B73_cn_vs_B73_ears	UP
chr1	285088635	285094898	Zm00001eb057860	2.57413	+	2.43161	4.10288e-24	5.72048e-23	B73_cn_vs_B73_ears	UP
chr1	285580967	285582950	Zm00001eb058050	5.92356	+	-1.13252	0.00012526	0.000331731	B73_cn_vs_B73_ears	UP
chr1	285739305	285756097	Zm00001eb058100	6.17673	-	2.83962	7.3097e-40	2.01062e-38	B73_cn_vs_B73_ears	UP
chr1	285814589	285816661	Zm00001eb058110	9.04928	+	1.44594	1.12024e-19	1.2267e-18	B73_cn_vs_B73_ears	UP
chr1	286380115	286382781	Zm00001eb058260	3.43607	+	4.08697	4.03003e-36	9.67207e-35	B73_cn_vs_B73_ears	UP
chr1	286711218	286712770	Zm00001eb058370	8.7513	-	0.490801	4.4961e-22	5.62024e-21	B73_cn_vs_B73_ears	UP
chr1	287022468	287024866	Zm00001eb058460	2.23677	+	3.97319	1.2624e-40	3.58609e-39	B73_cn_vs_B73_ears	UP
chr1	287498232	287499432	Zm00001eb058590	6.56629	+	-1.06202	5.20082e-16	4.43842e-15	B73_cn_vs_B73_ears	UP
chr1	287551487	287559426	Zm00001eb058610	6.47427	+	-0.993181	5.52825e-19	5.76762e-18	B73_cn_vs_B73_ears	UP
chr1	288506871	288509069	Zm00001eb058880	5.94986	-	1.1639	1.54117e-17	1.46162e-16	B73_cn_vs_B73_ears	UP
chr1	288661069	288668582	Zm00001eb058940	2.10381	+	3.03499	1.44797e-13	1.02115e-12	B73_cn_vs_B73_ears	UP
chr1	289863707	289867169	Zm00001eb059240	5.07168	-	1.14196	2.34465e-17	2.20298e-16	B73_cn_vs_B73_ears	UP
chr1	289992222	289993770	Zm00001eb059310	2.92712	+	1.69367	1.34768e-09	6.54909e-09	B73_cn_vs_B73_ears	UP
chr1	290528546	290529427	Zm00001eb059500	3.6098	-	-1.62893	0.0012651	0.00282544	B73_cn_vs_B73_ears	UP
chr1	292130634	292131817	Zm00001eb059930	3.92986	-	6.06712	3.83507e-32	7.90044e-31	B73_cn_vs_B73_ears	UP
chr1	292575507	292577204	Zm00001eb060020	2.80191	-	0.789378	6.51126e-10	3.27017e-09	B73_cn_vs_B73_ears	UP
chr1	292771555	292774980	Zm00001eb060130	2.17821	-	3.83588	8.92042e-22	1.09756e-20	B73_cn_vs_B73_ears	UP
chr1	293061566	293063631	Zm00001eb060190	6.47749	-	0.935684	2.50109e-06	8.42296e-06	B73_cn_vs_B73_ears	UP
chr1	293213233	293215239	Zm00001eb060230	7.40493	-	2.88041	2.96386e-54	1.3041e-52	B73_cn_vs_B73_ears	UP
chr1	293264437	293272492	Zm00001eb060250	3.42961	-	6.66963	4.09396e-168	1.74446e-165	B73_cn_vs_B73_ears	UP
chr1	293321912	293329335	Zm00001eb060260	4.30514	-	6.24852	5.3157e-84	4.78176e-82	B73_cn_vs_B73_ears	UP
chr1	294087900	294088976	Zm00001eb060510	2.93651	+	-0.458599	0.00146913	0.00325419	B73_cn_vs_B73_ears	UP
chr1	294100600	294107940	Zm00001eb060520	4.09698	-	5.8698	1.71035e-160	6.29407e-158	B73_cn_vs_B73_ears	UP
chr1	295342582	295346281	Zm00001eb060950	3.46866	-	3.43607	5.4459e-19	5.68415e-18	B73_cn_vs_B73_ears	UP
chr1	295423284	295426271	Zm00001eb060980	2.92964	-	0.289492	3.41751e-17	3.1766e-16	B73_cn_vs_B73_ears	UP
chr1	295605860	295607663	Zm00001eb061030	7.57768	+	0.080618	2.23767e-11	1.29309e-10	B73_cn_vs_B73_ears	UP
chr1	296263754	296264736	Zm00001eb061250	2.97561	+	0.511083	5.386e-08	2.21871e-07	B73_cn_vs_B73_ears	UP
chr1	296823439	296825544	Zm00001eb061400	5.36438	+	1.39862	1.244e-45	4.18481e-44	B73_cn_vs_B73_ears	UP
chr1	297148904	297151559	Zm00001eb061490	4.85033	-	0.966392	6.98782e-45	2.28118e-43	B73_cn_vs_B73_ears	UP
chr1	297415284	297416360	Zm00001eb061670	2.15217	+	-1.33452	2.92976e-06	9.77578e-06	B73_cn_vs_B73_ears	UP
chr1	297462046	297463187	Zm00001eb061730	4.38029	+	2.36962	1.87204e-40	5.27471e-39	B73_cn_vs_B73_ears	UP
chr1	297485981	297488168	Zm00001eb061740	5.21725	+	2.48636	6.07561e-83	5.36598e-81	B73_cn_vs_B73_ears	UP
chr1	297819871	297821881	Zm00001eb061820	2.39104	-	2.28265	7.42539e-13	4.9235e-12	B73_cn_vs_B73_ears	UP
chr1	298006145	298007982	Zm00001eb061920	2.68918	-	1.4528	1.16514e-15	9.71472e-15	B73_cn_vs_B73_ears	UP
chr1	300931908	300934616	Zm00001eb062850	2.2382	-	-1.11766	8.82997e-05	0.000239462	B73_cn_vs_B73_ears	UP
chr1	300994359	300995221	Zm00001eb062880	2.12217	-	1.96679	5.82371e-10	2.94067e-09	B73_cn_vs_B73_ears	UP
chr1	301039903	301042507	Zm00001eb062900	8.72822	-	-0.651556	3.21463e-21	3.83294e-20	B73_cn_vs_B73_ears	UP
chr1	301803280	301804115	Zm00001eb063160	3.27055	+	-0.946612	5.08444e-09	2.33486e-08	B73_cn_vs_B73_ears	UP
chr1	302591252	302592214	Zm00001eb063530	10.0038	-	0.676487	5.79576e-19	6.03893e-18	B73_cn_vs_B73_ears	UP
chr1	303643795	303646369	Zm00001eb063910	6.33234	+	0.254871	1.39711e-05	4.26456e-05	B73_cn_vs_B73_ears	UP
chr1	304323664	304326669	Zm00001eb064230	2.66307	-	0.192356	1.47216e-06	5.09923e-06	B73_cn_vs_B73_ears	UP
chr1	304698622	304700654	Zm00001eb064350	2.92308	-	0.0301224	2.81279e-10	1.46258e-09	B73_cn_vs_B73_ears	UP
chr1	304909963	304911353	Zm00001eb064420	5.26795	+	-0.626325	5.42324e-09	2.48434e-08	B73_cn_vs_B73_ears	UP
chr1	305652139	305654754	Zm00001eb064650	2.64489	+	1.54644	2.75107e-22	3.48374e-21	B73_cn_vs_B73_ears	UP
chr1	305959787	305960884	Zm00001eb064740	2.3093	-	0.113087	5.00263e-05	0.000140988	B73_cn_vs_B73_ears	UP
chr1	305961018	305963708	Zm00001eb064750	2.98176	+	-1.2526	2.36169e-05	6.98244e-05	B73_cn_vs_B73_ears	UP
chr1	306936464	306938682	Zm00001eb065100	3.4436	-	-1.03553	0.000176548	0.000455539	B73_cn_vs_B73_ears	UP
chr1	307017608	307020198	Zm00001eb065120	6.2838	-	0.353044	8.62169e-33	1.8052e-31	B73_cn_vs_B73_ears	UP
chr1	307134993	307136758	Zm00001eb065210	8.16045	+	-1.58731	1.10707e-15	9.24641e-15	B73_cn_vs_B73_ears	UP
chr10	218405	220251	Zm00001eb404760	8.22932	-	1.80013	4.04353e-32	8.31577e-31	B73_cn_vs_B73_ears	UP
chr10	397845	399692	Zm00001eb404780	7.16454	-	2.67354	1.08815e-33	2.35973e-32	B73_cn_vs_B73_ears	UP
chr10	575705	577353	Zm00001eb404790	9.89215	+	3.36377	1.39804e-32	2.91966e-31	B73_cn_vs_B73_ears	UP
chr10	578242	580336	Zm00001eb404800	5.15954	-	2.3247	6.69739e-22	8.29506e-21	B73_cn_vs_B73_ears	UP
chr10	787206	790682	Zm00001eb404880	6.53635	-	2.35111	2.80652e-74	2.03477e-72	B73_cn_vs_B73_ears	UP
chr10	791558	792329	Zm00001eb404890	8.41874	+	-1.31936	1.48953e-16	1.31891e-15	B73_cn_vs_B73_ears	UP
chr10	1253128	1256005	Zm00001eb405030	2.52792	-	3.73764	5.40253e-20	6.01359e-19	B73_cn_vs_B73_ears	UP
chr10	1458361	1464707	Zm00001eb405190	3.20761	-	3.69316	1.03777e-37	2.6393e-36	B73_cn_vs_B73_ears	UP
chr10	1641700	1648836	Zm00001eb405290	5.60956	-	4.78836	1.0731e-165	4.34391e-163	B73_cn_vs_B73_ears	UP
chr10	1771917	1776181	Zm00001eb405370	4.4346	-	0.865995	3.4391e-40	9.58999e-39	B73_cn_vs_B73_ears	UP
chr10	1932832	1934044	Zm00001eb405380	10.0302	-	-0.0594678	5.23073e-39	1.40225e-37	B73_cn_vs_B73_ears	UP
chr10	2008366	2010928	Zm00001eb405450	7.64689	+	1.59624	2.25713e-29	4.15626e-28	B73_cn_vs_B73_ears	UP
chr10	2200476	2201515	Zm00001eb405580	2.02359	+	4.1059	2.78064e-18	2.7747e-17	B73_cn_vs_B73_ears	UP
chr10	3759132	3760129	Zm00001eb406100	5.19699	-	3.34131	5.62192e-35	1.28695e-33	B73_cn_vs_B73_ears	UP
chr10	4198041	4200931	Zm00001eb406400	2.33305	-	-0.134866	6.91525e-11	3.82766e-10	B73_cn_vs_B73_ears	UP
chr10	4429753	4445729	Zm00001eb406530	3.58633	-	4.68067	0.000715914	0.00166937	B73_cn_vs_B73_ears	UP
chr10	4588639	4593178	Zm00001eb406540	5.49284	+	-1.17403	7.42763e-18	7.18734e-17	B73_cn_vs_B73_ears	UP
chr10	4604188	4610207	Zm00001eb406570	4.05346	-	5.4455	6.257e-141	1.6167e-138	B73_cn_vs_B73_ears	UP
chr10	5112334	5114930	Zm00001eb406770	8.48977	-	0.117661	1.42369e-19	1.5513e-18	B73_cn_vs_B73_ears	UP
chr10	5809253	5814003	Zm00001eb406990	3.4224	-	0.803882	4.98697e-18	4.89191e-17	B73_cn_vs_B73_ears	UP
chr10	6543034	6544213	Zm00001eb407150	2.1902	-	1.23925	9.18935e-08	3.6815e-07	B73_cn_vs_B73_ears	UP
chr10	6620289	6624225	Zm00001eb407170	4.43704	+	-1.5351	7.47295e-12	4.53191e-11	B73_cn_vs_B73_ears	UP
chr10	8666595	8667422	Zm00001eb407710	3.85186	-	4.41482	4.07945e-10	2.08857e-09	B73_cn_vs_B73_ears	UP
chr10	9413955	9418541	Zm00001eb407860	3.63336	-	1.39604	7.4749e-12	4.53196e-11	B73_cn_vs_B73_ears	UP
chr10	9740689	9743607	Zm00001eb407930	3.87538	+	-0.332068	3.91357e-17	3.6128e-16	B73_cn_vs_B73_ears	UP
chr10	10046906	10048855	Zm00001eb408010	14.2776	-	5.13582	1.23457e-261	1.66585e-258	B73_cn_vs_B73_ears	UP
chr10	10412393	10413278	Zm00001eb408210	4.74247	-	-0.0331773	1.6946e-26	2.69185e-25	B73_cn_vs_B73_ears	UP
chr10	10954953	10957199	Zm00001eb408350	6.92915	+	0.854573	6.31794e-44	2.00851e-42	B73_cn_vs_B73_ears	UP
chr10	11067242	11069685	Zm00001eb408360	2.57565	-	2.09546	1.53778e-13	1.08197e-12	B73_cn_vs_B73_ears	UP
chr10	13444341	13448757	Zm00001eb408720	2.16649	+	1.00018	8.9077e-16	7.4784e-15	B73_cn_vs_B73_ears	UP
chr10	13500867	13503675	Zm00001eb408750	2.75959	-	-1.12524	1.20186e-06	4.21222e-06	B73_cn_vs_B73_ears	UP
chr10	14827731	14830329	Zm00001eb408920	6.09983	+	0.758677	2.40219e-47	8.52989e-46	B73_cn_vs_B73_ears	UP
chr10	15846330	15847637	Zm00001eb409090	5.3283	+	0.761145	3.7503e-36	9.00962e-35	B73_cn_vs_B73_ears	UP
chr10	16173981	16175237	Zm00001eb409190	4.54923	-	-0.744235	2.74307e-17	2.56739e-16	B73_cn_vs_B73_ears	UP
chr10	16342692	16457991	Zm00001eb409220	6.73332	+	-0.931521	2.72025e-14	2.03666e-13	B73_cn_vs_B73_ears	UP
chr10	19269569	19271539	Zm00001eb409690	8.32607	-	-0.422029	4.12796e-11	2.33543e-10	B73_cn_vs_B73_ears	UP
chr10	19438631	19439598	Zm00001eb409710	8.22188	+	-1.27419	6.30118e-14	4.57665e-13	B73_cn_vs_B73_ears	UP
chr10	19718523	19722048	Zm00001eb409750	7.62554	-	0.0511933	1.81589e-30	3.5059e-29	B73_cn_vs_B73_ears	UP
chr10	24957414	24960834	Zm00001eb410370	2.30749	-	8.56806	0.00507296	0.0101627	B73_cn_vs_B73_ears	UP
chr10	25373466	25374314	Zm00001eb410450	8.47354	-	-1.38872	2.57193e-18	2.57066e-17	B73_cn_vs_B73_ears	UP
chr10	25584024	25584963	Zm00001eb410490	6.7965	+	-0.849642	1.35664e-23	1.84594e-22	B73_cn_vs_B73_ears	UP
chr10	26879836	26883826	Zm00001eb410710	8.94285	+	-0.99578	2.31132e-14	1.74123e-13	B73_cn_vs_B73_ears	UP
chr10	27927294	27930182	Zm00001eb410860	2.42224	+	2.48143	3.77997e-18	3.73963e-17	B73_cn_vs_B73_ears	UP
chr10	28129204	28134407	Zm00001eb410900	6.04099	+	2.94759	3.68041e-68	2.21811e-66	B73_cn_vs_B73_ears	UP
chr10	29058974	29062146	Zm00001eb410950	4.45824	+	-0.237032	4.52051e-17	4.14161e-16	B73_cn_vs_B73_ears	UP
chr10	29670141	29671562	Zm00001eb410960	2.74041	+	0.701979	3.75599e-17	3.48056e-16	B73_cn_vs_B73_ears	UP
chr10	29756991	29758089	Zm00001eb410980	4.75493	+	-1.65004	3.94237e-09	1.82664e-08	B73_cn_vs_B73_ears	UP
chr10	29989353	29991464	Zm00001eb411000	2.11602	+	3.11428	2.82901e-12	1.78702e-11	B73_cn_vs_B73_ears	UP
chr10	30076328	30079924	Zm00001eb411020	3.6843	+	5.67629	2.89577e-19	3.09426e-18	B73_cn_vs_B73_ears	UP
chr10	33937177	33941414	Zm00001eb411300	9.36286	+	3.12556	1.31474e-149	3.94226e-147	B73_cn_vs_B73_ears	UP
chr10	34811275	34816392	Zm00001eb411380	12.1423	+	10.827	0	0	B73_cn_vs_B73_ears	UP
chr10	35311719	35315618	Zm00001eb411430	2.21121	-	2.51655	2.63438e-23	3.52334e-22	B73_cn_vs_B73_ears	UP
chr10	37515647	37517235	Zm00001eb411600	5.56543	+	0.470884	5.02926e-28	8.62647e-27	B73_cn_vs_B73_ears	UP
chr10	39278793	39284254	Zm00001eb411730	5.78193	+	0.654368	2.82837e-21	3.38068e-20	B73_cn_vs_B73_ears	UP
chr10	40927856	40929383	Zm00001eb411900	6.75667	-	-0.89828	1.84164e-18	1.85909e-17	B73_cn_vs_B73_ears	UP
chr10	41070920	41073022	Zm00001eb411910	6.01409	-	2.93839	1.12968e-37	2.86405e-36	B73_cn_vs_B73_ears	UP
chr10	49165872	49168504	Zm00001eb412420	9.41753	+	-0.619409	2.34322e-24	3.31848e-23	B73_cn_vs_B73_ears	UP
chr10	50783115	50794973	Zm00001eb412510	6.43914	-	0.428404	4.90143e-06	1.58982e-05	B73_cn_vs_B73_ears	UP
chr10	53697914	53700282	Zm00001eb412730	7.35364	+	-1.07134	3.06146e-10	1.58644e-09	B73_cn_vs_B73_ears	UP
chr10	55395909	55399716	Zm00001eb412910	4.66608	+	1.78594	1.65296e-55	7.56064e-54	B73_cn_vs_B73_ears	UP
chr10	56564913	56568205	Zm00001eb412960	8.59215	-	-0.154449	4.44913e-11	2.51011e-10	B73_cn_vs_B73_ears	UP
chr10	56730597	56733742	Zm00001eb412980	5.90856	-	-0.278873	7.96374e-15	6.2234e-14	B73_cn_vs_B73_ears	UP
chr10	60683955	60686272	Zm00001eb413300	2.70754	+	5.41561	7.11181e-14	5.13624e-13	B73_cn_vs_B73_ears	UP
chr10	61909762	61911002	Zm00001eb413520	7.37669	-	-0.729029	2.04555e-10	1.08123e-09	B73_cn_vs_B73_ears	UP
chr10	63284121	63290520	Zm00001eb413610	7.60093	+	-1.19773	7.38911e-12	4.48667e-11	B73_cn_vs_B73_ears	UP
chr10	63380947	63385071	Zm00001eb413630	5.29332	-	7.75644	1.16388e-234	1.13073e-231	B73_cn_vs_B73_ears	UP
chr10	64631314	64636746	Zm00001eb413720	5.25524	-	-1.857	2.14482e-10	1.1305e-09	B73_cn_vs_B73_ears	UP
chr10	65552331	65555718	Zm00001eb413850	8.19595	-	5.96036	1.78929e-131	4.3028e-129	B73_cn_vs_B73_ears	UP
chr10	66492565	66493957	Zm00001eb413920	3.86851	+	-1.1077	4.38399e-09	2.02488e-08	B73_cn_vs_B73_ears	UP
chr10	70151122	70152560	Zm00001eb414360	7.8926	-	3.14545	2.26835e-83	2.01809e-81	B73_cn_vs_B73_ears	UP
chr10	70204664	70206459	Zm00001eb414390	7.06762	-	3.07455	1.82011e-89	1.80436e-87	B73_cn_vs_B73_ears	UP
chr10	70620938	70627663	Zm00001eb414490	3.11034	-	-0.77443	1.41405e-11	8.30982e-11	B73_cn_vs_B73_ears	UP
chr10	71080121	71084710	Zm00001eb414540	2.10745	+	3.74802	3.74923e-10	1.92641e-09	B73_cn_vs_B73_ears	UP
chr10	74853057	74855877	Zm00001eb415070	6.1945	-	0.295069	1.39404e-12	9.02413e-12	B73_cn_vs_B73_ears	UP
chr10	76032531	76037513	Zm00001eb415250	7.47155	-	1.53149	8.89879e-63	4.76065e-61	B73_cn_vs_B73_ears	UP
chr10	76272404	76281826	Zm00001eb415270	2.00535	-	0.508507	1.6036e-09	7.73702e-09	B73_cn_vs_B73_ears	UP
chr10	77643104	77645967	Zm00001eb415470	3.04588	-	2.05454	6.34754e-28	1.08037e-26	B73_cn_vs_B73_ears	UP
chr10	77822413	77824753	Zm00001eb415520	5.99279	+	-0.765935	0.000268836	0.000674117	B73_cn_vs_B73_ears	UP
chr10	78507233	78514046	Zm00001eb415630	3.52445	+	5.23477	2.49843e-68	1.52085e-66	B73_cn_vs_B73_ears	UP
chr10	78831847	78833205	Zm00001eb415680	6.8019	+	-0.693858	1.45529e-07	5.68723e-07	B73_cn_vs_B73_ears	UP
chr10	81342175	81348355	Zm00001eb416090	2.34544	+	2.55035	5.18202e-12	3.19363e-11	B73_cn_vs_B73_ears	UP
chr10	81757083	81764254	Zm00001eb416170	2.16334	+	3.0772	6.69959e-08	2.72928e-07	B73_cn_vs_B73_ears	UP
chr10	82422966	82425396	Zm00001eb416330	5.61998	+	-1.41273	0.00113663	0.00256019	B73_cn_vs_B73_ears	UP
chr10	85489815	85491042	Zm00001eb416900	7.83376	+	-1.87723	3.02864e-13	2.07796e-12	B73_cn_vs_B73_ears	UP
chr10	85814563	85816491	Zm00001eb416970	3.85394	-	0.192153	5.02743e-19	5.2632e-18	B73_cn_vs_B73_ears	UP
chr10	86706403	86708252	Zm00001eb417110	9.08874	-	-0.725681	3.49564e-23	4.64708e-22	B73_cn_vs_B73_ears	UP
chr10	87380572	87385170	Zm00001eb417240	11.8526	+	1.67384	2.38132e-66	1.39367e-64	B73_cn_vs_B73_ears	UP
chr10	87747287	87897824	Zm00001eb417350	3.51869	-	-1.26898	0.00245578	0.00523027	B73_cn_vs_B73_ears	UP
chr10	88766136	88768448	Zm00001eb417450	5.46671	+	0.442657	7.37301e-25	1.07039e-23	B73_cn_vs_B73_ears	UP
chr10	88882050	88885193	Zm00001eb417480	2.04519	+	3.79208	4.69375e-36	1.12317e-34	B73_cn_vs_B73_ears	UP
chr10	88887210	88892173	Zm00001eb417490	5.35293	-	-1.53981	0.00316929	0.00660962	B73_cn_vs_B73_ears	UP
chr10	88965302	88966479	Zm00001eb417520	5.29712	+	1.2975	1.50493e-11	8.81403e-11	B73_cn_vs_B73_ears	UP
chr10	89623825	89626979	Zm00001eb417620	3.74191	-	4.34798	3.04656e-146	8.60406e-144	B73_cn_vs_B73_ears	UP
chr10	89936931	89940993	Zm00001eb417630	3.37834	+	-1.824	2.14333e-08	9.24146e-08	B73_cn_vs_B73_ears	UP
chr10	90368882	90369128	Zm00001eb417770	11.3365	-	1.13946	1.15949e-61	6.09561e-60	B73_cn_vs_B73_ears	UP
chr10	91245786	91248772	Zm00001eb417940	5.01523	+	2.87524	6.75809e-39	1.80374e-37	B73_cn_vs_B73_ears	UP
chr10	92016318	92017707	Zm00001eb418060	7.34692	-	5.18909	1.76633e-47	6.29964e-46	B73_cn_vs_B73_ears	UP
chr10	92088242	92089408	Zm00001eb418090	8.87956	-	-0.908844	4.10528e-23	5.43966e-22	B73_cn_vs_B73_ears	UP
chr10	92295827	92297588	Zm00001eb418140	9.3529	+	-0.631302	2.34552e-28	4.11321e-27	B73_cn_vs_B73_ears	UP
chr10	92301238	92303424	Zm00001eb418150	2.89321	+	2.02927	1.5483e-05	4.69946e-05	B73_cn_vs_B73_ears	UP
chr10	92773357	92777098	Zm00001eb418230	10.6124	-	2.64184	3.99116e-127	8.89334e-125	B73_cn_vs_B73_ears	UP
chr10	93558122	93560276	Zm00001eb418340	3.44637	+	0.551628	3.50056e-08	1.47351e-07	B73_cn_vs_B73_ears	UP
chr10	93905969	93909912	Zm00001eb418410	2.4909	-	0.66443	9.92197e-11	5.41783e-10	B73_cn_vs_B73_ears	UP
chr10	94075327	94078083	Zm00001eb418440	6.24824	-	4.20996	8.93942e-105	1.30796e-102	B73_cn_vs_B73_ears	UP
chr10	94506535	94508522	Zm00001eb418460	9.61356	+	3.63529	1.15727e-126	2.53224e-124	B73_cn_vs_B73_ears	UP
chr10	94882199	94887898	Zm00001eb418490	12.1765	-	1.92118	1.94876e-102	2.6741e-100	B73_cn_vs_B73_ears	UP
chr10	95653128	95656268	Zm00001eb418610	3.48987	+	0.189695	0.00187597	0.0040791	B73_cn_vs_B73_ears	UP
chr10	97055567	97056307	Zm00001eb418860	4.18842	-	1.16264	1.00013e-42	3.0555e-41	B73_cn_vs_B73_ears	UP
chr10	97103788	97106930	Zm00001eb418870	2.76686	-	1.91639	1.90607e-25	2.87902e-24	B73_cn_vs_B73_ears	UP
chr10	97908755	97910770	Zm00001eb419010	6.69829	-	-1.13286	4.07434e-06	1.33366e-05	B73_cn_vs_B73_ears	UP
chr10	98130425	98132552	Zm00001eb419040	5.26778	+	-2.00954	3.89501e-10	1.99751e-09	B73_cn_vs_B73_ears	UP
chr10	98391105	98399985	Zm00001eb419110	2.62578	-	6.788	3.09918e-90	3.13637e-88	B73_cn_vs_B73_ears	UP
chr10	98769592	98770781	Zm00001eb419190	4.02654	-	6.04829	3.38684e-109	5.27304e-107	B73_cn_vs_B73_ears	UP
chr10	100085187	100086065	Zm00001eb419390	10.8182	+	1.35677	2.78599e-45	9.20628e-44	B73_cn_vs_B73_ears	UP
chr10	100468576	100472682	Zm00001eb419430	7.72205	-	2.51375	6.59178e-31	1.29532e-29	B73_cn_vs_B73_ears	UP
chr10	100917397	100919447	Zm00001eb419450	2.10022	-	0.0591474	0.000478647	0.00114955	B73_cn_vs_B73_ears	UP
chr10	101617679	101618935	Zm00001eb419530	7.77177	+	2.46409	5.17204e-35	1.18844e-33	B73_cn_vs_B73_ears	UP
chr10	101755539	101760399	Zm00001eb419580	4.48564	-	2.66949	2.73214e-40	7.66262e-39	B73_cn_vs_B73_ears	UP
chr10	102225435	102226224	Zm00001eb419650	3.25143	+	-0.555858	6.84493e-14	4.95233e-13	B73_cn_vs_B73_ears	UP
chr10	103213175	103215187	Zm00001eb419790	4.21902	-	2.68885	3.22675e-71	2.15306e-69	B73_cn_vs_B73_ears	UP
chr10	103713548	103715942	Zm00001eb419890	7.9154	+	0.529021	3.44733e-14	2.55675e-13	B73_cn_vs_B73_ears	UP
chr10	103742180	103743303	Zm00001eb419900	4.42726	+	5.2041	4.02198e-07	1.48813e-06	B73_cn_vs_B73_ears	UP
chr10	104590993	104596540	Zm00001eb420100	3.74348	+	0.299626	5.65604e-09	2.58708e-08	B73_cn_vs_B73_ears	UP
chr10	107317648	107341207	Zm00001eb420380	9.70031	+	-0.346029	4.02366e-32	8.28191e-31	B73_cn_vs_B73_ears	UP
chr10	107879041	107881495	Zm00001eb420440	2.54166	-	-0.480942	0.0187472	0.0333333	B73_cn_vs_B73_ears	UP
chr10	110062924	110071774	Zm00001eb420820	7.08588	+	2.73247	1.7124e-121	3.38136e-119	B73_cn_vs_B73_ears	UP
chr10	114029475	114034169	Zm00001eb421430	5.35977	+	0.344992	0.00311745	0.00651047	B73_cn_vs_B73_ears	UP
chr10	114251929	114252686	Zm00001eb421470	7.33355	-	12.9621	3.99311e-12	2.48743e-11	B73_cn_vs_B73_ears	UP
chr10	114632726	114636131	Zm00001eb421520	3.15907	+	-1.2206	4.53178e-06	1.47584e-05	B73_cn_vs_B73_ears	UP
chr10	115538211	115538828	Zm00001eb421670	2.06378	-	0.590773	2.06079e-05	6.14142e-05	B73_cn_vs_B73_ears	UP
chr10	115972525	115974196	Zm00001eb421790	2.34187	+	0.600251	2.34216e-06	7.91297e-06	B73_cn_vs_B73_ears	UP
chr10	116209962	116211560	Zm00001eb421850	3.92112	-	0.504762	1.71807e-27	2.88578e-26	B73_cn_vs_B73_ears	UP
chr10	116428727	116430865	Zm00001eb421880	2.06652	-	0.306406	6.35283e-08	2.59585e-07	B73_cn_vs_B73_ears	UP
chr10	117219556	117221915	Zm00001eb422010	2.19238	+	1.36671	6.43276e-12	3.92461e-11	B73_cn_vs_B73_ears	UP
chr10	118522824	118524809	Zm00001eb422370	3.09139	+	0.784391	2.12408e-09	1.01355e-08	B73_cn_vs_B73_ears	UP
chr10	118634872	118635362	Zm00001eb422400	5.61069	-	1.48522	3.83428e-33	8.16903e-32	B73_cn_vs_B73_ears	UP
chr10	119557089	119559003	Zm00001eb422550	7.78191	+	-1.89774	2.05393e-11	1.18946e-10	B73_cn_vs_B73_ears	UP
chr10	120173861	120176087	Zm00001eb422690	5.89434	+	-1.22827	0.00379262	0.00779712	B73_cn_vs_B73_ears	UP
chr10	121008833	121010716	Zm00001eb422960	7.22084	+	-0.573646	4.16199e-08	1.73927e-07	B73_cn_vs_B73_ears	UP
chr10	121609002	121611058	Zm00001eb423090	8.48854	-	-1.36131	5.02179e-18	4.92407e-17	B73_cn_vs_B73_ears	UP
chr10	121679508	121681509	Zm00001eb423130	7.87296	-	0.0846875	4.50306e-15	3.58239e-14	B73_cn_vs_B73_ears	UP
chr10	122830345	122834966	Zm00001eb423430	2.62564	+	-1.37682	0.000266552	0.00066894	B73_cn_vs_B73_ears	UP
chr10	123957365	123958449	Zm00001eb423780	5.72996	-	-0.53672	1.51655e-19	1.64879e-18	B73_cn_vs_B73_ears	UP
chr10	124061417	124064767	Zm00001eb423830	4.49246	+	1.95642	4.73445e-25	7.00884e-24	B73_cn_vs_B73_ears	UP
chr10	124193519	124196831	Zm00001eb423890	5.24341	-	-0.852768	4.88143e-13	3.28421e-12	B73_cn_vs_B73_ears	UP
chr10	124835680	124837954	Zm00001eb424030	2.31034	-	12.9144	0.000285642	0.000712133	B73_cn_vs_B73_ears	UP
chr10	125409084	125409727	Zm00001eb424240	2.1283	+	0.129782	2.31671e-06	7.83353e-06	B73_cn_vs_B73_ears	UP
chr10	125775533	125776916	Zm00001eb424340	2.06238	+	0.803015	7.6184e-09	3.43868e-08	B73_cn_vs_B73_ears	UP
chr10	125779033	125781723	Zm00001eb424350	2.96012	-	0.0240461	1.07569e-15	8.99355e-15	B73_cn_vs_B73_ears	UP
chr10	127695724	127699244	Zm00001eb424870	2.43562	-	-0.0534407	0.0194383	0.034446	B73_cn_vs_B73_ears	UP
chr10	128414599	128416841	Zm00001eb425100	2.91822	+	3.71974	1.3319e-28	2.35953e-27	B73_cn_vs_B73_ears	UP
chr10	128438937	128439305	Zm00001eb425110	3.50703	-	-0.761805	0.00193334	0.00419895	B73_cn_vs_B73_ears	UP
chr10	128507374	128508541	Zm00001eb425130	4.75366	-	-0.550322	7.54473e-17	6.79445e-16	B73_cn_vs_B73_ears	UP
chr10	129756863	129759286	Zm00001eb425540	2.10077	-	-0.733964	0.00110543	0.00249476	B73_cn_vs_B73_ears	UP
chr10	129884567	129885888	Zm00001eb425600	8.33711	-	2.69288	2.09361e-15	1.70065e-14	B73_cn_vs_B73_ears	UP
chr10	130472879	130475775	Zm00001eb425800	5.87354	+	2.15418	1.77101e-40	4.99586e-39	B73_cn_vs_B73_ears	UP
chr10	131032663	131034034	Zm00001eb425950	4.58359	-	2.16038	1.28511e-07	5.04897e-07	B73_cn_vs_B73_ears	UP
chr10	131063945	131065846	Zm00001eb425960	2.57168	-	-0.957049	4.61238e-07	1.69274e-06	B73_cn_vs_B73_ears	UP
chr10	131470916	131476135	Zm00001eb426080	3.71413	+	4.22775	2.5664e-13	1.77333e-12	B73_cn_vs_B73_ears	UP
chr10	132471857	132495298	Zm00001eb426320	2.44489	+	2.28608	2.26116e-23	3.0342e-22	B73_cn_vs_B73_ears	UP
chr10	132842285	132846579	Zm00001eb426510	5.45173	-	1.78303	1.78119e-49	6.78079e-48	B73_cn_vs_B73_ears	UP
chr10	132857520	132863591	Zm00001eb426520	6.39973	-	3.47349	1.72743e-06	5.94106e-06	B73_cn_vs_B73_ears	UP
chr10	132865150	132868710	Zm00001eb426530	2.8809	+	-0.566735	1.31021e-11	7.72953e-11	B73_cn_vs_B73_ears	UP
chr10	133003876	133006295	Zm00001eb426620	6.26527	+	0.240429	1.85662e-20	2.12606e-19	B73_cn_vs_B73_ears	UP
chr10	133059029	133061923	Zm00001eb426630	2.21848	-	4.17781	2.24193e-31	4.49274e-30	B73_cn_vs_B73_ears	UP
chr10	133258511	133260292	Zm00001eb426660	5.11874	+	-0.272095	5.38763e-23	7.07323e-22	B73_cn_vs_B73_ears	UP
chr10	133282789	133284965	Zm00001eb426670	6.40554	-	2.30731	8.19819e-54	3.56842e-52	B73_cn_vs_B73_ears	UP
chr10	133665498	133668129	Zm00001eb426790	6.19382	-	1.04819	2.23725e-44	7.22584e-43	B73_cn_vs_B73_ears	UP
chr10	135117707	135124121	Zm00001eb427270	3.69712	+	1.30077	1.46156e-15	1.20496e-14	B73_cn_vs_B73_ears	UP
chr10	135133719	135135542	Zm00001eb427300	8.57765	-	2.41797	5.98693e-22	7.43408e-21	B73_cn_vs_B73_ears	UP
chr10	135186105	135188349	Zm00001eb427310	3.92345	+	-0.747503	2.89773e-17	2.70693e-16	B73_cn_vs_B73_ears	UP
chr10	135458708	135461231	Zm00001eb427410	3.35662	+	-1.50307	3.44669e-07	1.28612e-06	B73_cn_vs_B73_ears	UP
chr10	135639688	135643807	Zm00001eb427460	4.60945	+	3.26277	6.11285e-41	1.76749e-39	B73_cn_vs_B73_ears	UP
chr10	136090088	136091747	Zm00001eb427600	8.85244	+	0.214621	3.33026e-26	5.22515e-25	B73_cn_vs_B73_ears	UP
chr10	136267651	136272107	Zm00001eb427630	3.52389	-	0.383612	6.90886e-14	4.99561e-13	B73_cn_vs_B73_ears	UP
chr10	136414698	136418825	Zm00001eb427720	2.97232	-	2.60483	1.38977e-30	2.69606e-29	B73_cn_vs_B73_ears	UP
chr10	138244984	138246667	Zm00001eb428380	5.72038	-	0.239221	0.000446908	0.00107866	B73_cn_vs_B73_ears	UP
chr10	138726154	138728831	Zm00001eb428490	3.62642	+	0.756088	4.53619e-23	5.99102e-22	B73_cn_vs_B73_ears	UP
chr10	139354573	139358334	Zm00001eb428660	2.21622	+	4.93009	1.945e-65	1.11415e-63	B73_cn_vs_B73_ears	UP
chr10	139481233	139486615	Zm00001eb428670	2.4279	+	3.13009	0.0150772	0.0273382	B73_cn_vs_B73_ears	UP
chr10	140155979	140161756	Zm00001eb428940	2.20204	-	3.77279	1.31914e-21	1.60517e-20	B73_cn_vs_B73_ears	UP
chr10	140903739	140905579	Zm00001eb429260	3.41917	-	1.31004	3.63921e-29	6.6458e-28	B73_cn_vs_B73_ears	UP
chr10	140924399	140927590	Zm00001eb429270	4.01667	+	1.69355	6.51963e-41	1.88286e-39	B73_cn_vs_B73_ears	UP
chr10	140928054	140931975	Zm00001eb429280	5.48537	-	10.3729	0.00107383	0.00242932	B73_cn_vs_B73_ears	UP
chr10	141187278	141196584	Zm00001eb429330	9.661	+	2.56125	2.43933e-128	5.53705e-126	B73_cn_vs_B73_ears	UP
chr10	141522622	141523574	Zm00001eb429480	2.06184	-	5.19786	1.2635e-26	2.02026e-25	B73_cn_vs_B73_ears	UP
chr10	141833578	141835035	Zm00001eb429750	7.31573	+	0.999777	7.01722e-10	3.50976e-09	B73_cn_vs_B73_ears	UP
chr10	142075766	142077033	Zm00001eb429870	2.78837	+	0.940679	1.40681e-10	7.56109e-10	B73_cn_vs_B73_ears	UP
chr10	142291570	142293138	Zm00001eb429960	4.39947	+	0.95108	2.19224e-10	1.15349e-09	B73_cn_vs_B73_ears	UP
chr10	142350100	142350719	Zm00001eb430030	5.20608	+	5.96837	0.00419194	0.00854573	B73_cn_vs_B73_ears	UP
chr10	142907241	142908966	Zm00001eb430170	2.24708	-	0.546049	7.45106e-09	3.36503e-08	B73_cn_vs_B73_ears	UP
chr10	143261473	143265241	Zm00001eb430380	3.75788	-	2.05985	3.1994e-23	4.26259e-22	B73_cn_vs_B73_ears	UP
chr10	144215113	144216374	Zm00001eb430720	4.90659	+	-0.764193	1.13048e-12	7.3889e-12	B73_cn_vs_B73_ears	UP
chr10	144343332	144346991	Zm00001eb430800	2.00071	-	4.55551	1.51912e-48	5.65028e-47	B73_cn_vs_B73_ears	UP
chr10	144624545	144626009	Zm00001eb430910	6.71042	+	3.32058	7.92909e-08	3.20382e-07	B73_cn_vs_B73_ears	UP
chr10	144948726	144950792	Zm00001eb431080	4.59934	+	-0.522668	1.8856e-09	9.04551e-09	B73_cn_vs_B73_ears	UP
chr10	145899676	145901860	Zm00001eb431500	3.3681	+	0.490862	2.97306e-13	2.04177e-12	B73_cn_vs_B73_ears	UP
chr10	145907555	145909912	Zm00001eb431510	3.59316	-	1.90133	5.43944e-40	1.50201e-38	B73_cn_vs_B73_ears	UP
chr10	146279622	146283204	Zm00001eb431620	5.98209	+	1.41181	6.6312e-63	3.57115e-61	B73_cn_vs_B73_ears	UP
chr10	146666773	146674410	Zm00001eb431760	3.25384	+	0.859794	2.19023e-21	2.6387e-20	B73_cn_vs_B73_ears	UP
chr10	146716166	146717535	Zm00001eb431780	4.04921	+	-1.14228	7.98075e-15	6.23346e-14	B73_cn_vs_B73_ears	UP
chr10	146769919	146774956	Zm00001eb431800	2.69876	-	4.03781	5.808e-67	3.43223e-65	B73_cn_vs_B73_ears	UP
chr10	146926950	146930681	Zm00001eb431890	6.71097	+	11.8269	5.41484e-08	2.22908e-07	B73_cn_vs_B73_ears	UP
chr10	147012522	147017387	Zm00001eb431910	2.1539	-	3.77834	8.88824e-43	2.72917e-41	B73_cn_vs_B73_ears	UP
chr10	147176102	147178145	Zm00001eb431960	4.89103	-	1.9765	2.48198e-23	3.32134e-22	B73_cn_vs_B73_ears	UP
chr10	147252853	147254228	Zm00001eb431990	2.3379	-	3.51933	1.45692e-21	1.76751e-20	B73_cn_vs_B73_ears	UP
chr10	147338113	147352876	Zm00001eb432020	2.06066	+	7.86363	2.8636e-51	1.14205e-49	B73_cn_vs_B73_ears	UP
chr10	147572731	147573610	Zm00001eb432150	4.67294	-	-1.29744	8.01707e-14	5.76602e-13	B73_cn_vs_B73_ears	UP
chr10	147681482	147682157	Zm00001eb432160	3.57539	-	-1.83937	2.07911e-08	8.97732e-08	B73_cn_vs_B73_ears	UP
chr10	147697453	147701528	Zm00001eb432170	2.08821	-	5.06114	1.41791e-19	1.5457e-18	B73_cn_vs_B73_ears	UP
chr10	147713513	147716684	Zm00001eb432200	2.16708	-	0.182113	6.43663e-07	2.32431e-06	B73_cn_vs_B73_ears	UP
chr10	148176919	148177870	Zm00001eb432400	3.51514	+	-1.18556	9.25087e-08	3.7034e-07	B73_cn_vs_B73_ears	UP
chr10	148400372	148402683	Zm00001eb432490	5.50678	-	-0.449183	3.74048e-15	2.9914e-14	B73_cn_vs_B73_ears	UP
chr10	148409965	148416551	Zm00001eb432500	2.77071	+	6.73554	7.03294e-83	6.18899e-81	B73_cn_vs_B73_ears	UP
chr10	148819927	148821356	Zm00001eb432720	6.47067	-	1.11912	1.34697e-06	4.687e-06	B73_cn_vs_B73_ears	UP
chr10	149397111	149400495	Zm00001eb433040	4.38532	-	-0.679254	3.71404e-18	3.6759e-17	B73_cn_vs_B73_ears	UP
chr10	149496805	149498280	Zm00001eb433150	3.36585	+	-0.924535	1.11577e-08	4.95791e-08	B73_cn_vs_B73_ears	UP
chr10	150122958	150124191	Zm00001eb433500	2.64586	+	0.639686	3.25688e-14	2.42276e-13	B73_cn_vs_B73_ears	UP
chr10	150168726	150169960	Zm00001eb433540	4.5845	+	1.48255	1.26665e-39	3.44507e-38	B73_cn_vs_B73_ears	UP
chr10	150180490	150181564	Zm00001eb433560	6.89019	+	1.02461	7.41592e-38	1.89998e-36	B73_cn_vs_B73_ears	UP
chr10	150210944	150217530	Zm00001eb433610	4.19805	-	3.95898	2.03891e-75	1.51905e-73	B73_cn_vs_B73_ears	UP
chr10	150731903	150733299	Zm00001eb433960	5.42272	+	3.92982	2.08644e-93	2.2129e-91	B73_cn_vs_B73_ears	UP
chr10	150834904	150837708	Zm00001eb434030	5.27927	-	2.42414	1.4021e-22	1.80181e-21	B73_cn_vs_B73_ears	UP
chr10	151041230	151042251	Zm00001eb434130	2.31758	+	0.54928	1.1556e-11	6.86677e-11	B73_cn_vs_B73_ears	UP
chr10	151057005	151058129	Zm00001eb434150	6.57358	-	1.11188	1.88168e-41	5.51959e-40	B73_cn_vs_B73_ears	UP
chr10	151062371	151063480	Zm00001eb434170	6.74723	-	1.65226	4.90342e-31	9.69823e-30	B73_cn_vs_B73_ears	UP
chr10	152284762	152287382	Zm00001eb434590	7.63511	-	4.5785	5.03431e-158	1.77208e-155	B73_cn_vs_B73_ears	UP
chr2	763642	766685	Zm00001eb065630	2.14239	+	1.52096	0.000150588	0.000393194	B73_cn_vs_B73_ears	UP
chr2	1030860	1033459	Zm00001eb065730	2.71255	-	-0.323305	1.11879e-10	6.07627e-10	B73_cn_vs_B73_ears	UP
chr2	1120717	1123457	Zm00001eb065740	2.9449	+	-0.364787	5.15772e-09	2.36762e-08	B73_cn_vs_B73_ears	UP
chr2	1314361	1316447	Zm00001eb065810	3.28575	+	0.443597	1.23363e-24	1.77397e-23	B73_cn_vs_B73_ears	UP
chr2	2292208	2293513	Zm00001eb066480	2.72537	-	2.33716	1.5543e-26	2.4771e-25	B73_cn_vs_B73_ears	UP
chr2	2307901	2311624	Zm00001eb066490	2.24369	-	-0.241128	2.92583e-07	1.10328e-06	B73_cn_vs_B73_ears	UP
chr2	3075299	3076727	Zm00001eb066960	5.70922	-	0.16571	2.15586e-21	2.59859e-20	B73_cn_vs_B73_ears	UP
chr2	3806462	3812678	Zm00001eb067370	2.15187	+	5.97597	1.15759e-71	7.83161e-70	B73_cn_vs_B73_ears	UP
chr2	3821276	3823550	Zm00001eb067380	10.9098	+	1.04272	1.15065e-38	3.03915e-37	B73_cn_vs_B73_ears	UP
chr2	4214598	4217463	Zm00001eb067590	10.9834	-	2.24773	3.33461e-44	1.07415e-42	B73_cn_vs_B73_ears	UP
chr2	4268092	4269451	Zm00001eb067620	2.96806	-	2.59089	1.00437e-36	2.45167e-35	B73_cn_vs_B73_ears	UP
chr2	4412854	4417145	Zm00001eb067710	2.40737	+	4.40689	1.45003e-19	1.57859e-18	B73_cn_vs_B73_ears	UP
chr2	4540164	4547139	Zm00001eb067750	4.34827	-	7.04034	6.87271e-156	2.31839e-153	B73_cn_vs_B73_ears	UP
chr2	4667862	4668305	Zm00001eb067880	9.96635	+	0.245454	4.23702e-36	1.01588e-34	B73_cn_vs_B73_ears	UP
chr2	4694032	4696176	Zm00001eb067890	5.45083	-	-0.208165	2.87507e-17	2.68679e-16	B73_cn_vs_B73_ears	UP
chr2	4742134	4744158	Zm00001eb067900	3.12123	-	-1.32845	1.69452e-06	5.83148e-06	B73_cn_vs_B73_ears	UP
chr2	5083601	5086546	Zm00001eb068120	8.1001	-	5.1289	5.40511e-119	1.00984e-116	B73_cn_vs_B73_ears	UP
chr2	5280847	5283996	Zm00001eb068280	3.39092	-	3.89254	4.89225e-41	1.41793e-39	B73_cn_vs_B73_ears	UP
chr2	5438901	5443679	Zm00001eb068370	2.96811	+	-0.583248	1.56442e-06	5.40338e-06	B73_cn_vs_B73_ears	UP
chr2	5454351	5458511	Zm00001eb068390	4.50807	+	1.76052	5.67014e-35	1.29676e-33	B73_cn_vs_B73_ears	UP
chr2	5495784	5499845	Zm00001eb068400	2.58256	+	5.72231	1.99605e-37	4.99281e-36	B73_cn_vs_B73_ears	UP
chr2	5529722	5531676	Zm00001eb068410	2.64441	-	0.776944	2.11028e-11	1.22151e-10	B73_cn_vs_B73_ears	UP
chr2	5668647	5675187	Zm00001eb068470	5.92241	+	-1.03492	5.30744e-13	3.559e-12	B73_cn_vs_B73_ears	UP
chr2	6132819	6134000	Zm00001eb068650	9.3443	+	-0.699313	3.68787e-18	3.65149e-17	B73_cn_vs_B73_ears	UP
chr2	6134996	6136220	Zm00001eb068660	3.42395	+	2.89333	1.60018e-26	2.54854e-25	B73_cn_vs_B73_ears	UP
chr2	6407803	6408763	Zm00001eb068900	6.39569	+	1.21669	3.1666e-06	1.05184e-05	B73_cn_vs_B73_ears	UP
chr2	6413585	6418199	Zm00001eb068910	2.65151	+	6.0288	6.09805e-90	6.14562e-88	B73_cn_vs_B73_ears	UP
chr2	6571689	6577708	Zm00001eb068980	2.50148	-	5.19559	1.28714e-94	1.42749e-92	B73_cn_vs_B73_ears	UP
chr2	6705824	6706130	Zm00001eb069050	4.30656	+	-1.5367	5.25187e-10	2.66355e-09	B73_cn_vs_B73_ears	UP
chr2	6899840	6905677	Zm00001eb069140	4.43193	+	0.690945	4.31853e-22	5.40384e-21	B73_cn_vs_B73_ears	UP
chr2	7346958	7349538	Zm00001eb069400	4.84358	+	0.249351	0.0181376	0.0323345	B73_cn_vs_B73_ears	UP
chr2	7919186	7922105	Zm00001eb069630	7.30563	+	1.53732	2.24915e-10	1.18139e-09	B73_cn_vs_B73_ears	UP
chr2	8293120	8298189	Zm00001eb069680	2.28662	+	0.17939	1.83246e-06	6.2721e-06	B73_cn_vs_B73_ears	UP
chr2	9352212	9355778	Zm00001eb070270	9.10891	-	5.31692	1.75035e-120	3.40101e-118	B73_cn_vs_B73_ears	UP
chr2	9810243	9814460	Zm00001eb070480	3.467	-	5.26952	7.38348e-122	1.48207e-119	B73_cn_vs_B73_ears	UP
chr2	9877377	9881780	Zm00001eb070510	2.17077	+	1.00776	0.000218078	0.000554742	B73_cn_vs_B73_ears	UP
chr2	10446169	10446995	Zm00001eb070780	2.80167	+	2.28364	1.53409e-10	8.21067e-10	B73_cn_vs_B73_ears	UP
chr2	10906853	10909344	Zm00001eb071010	2.12842	+	1.88043	1.43931e-17	1.36608e-16	B73_cn_vs_B73_ears	UP
chr2	10932898	10934336	Zm00001eb071050	6.51858	-	1.6216	7.75185e-45	2.52721e-43	B73_cn_vs_B73_ears	UP
chr2	10962181	10966238	Zm00001eb071080	8.81677	+	-1.06269	8.67979e-19	8.9594e-18	B73_cn_vs_B73_ears	UP
chr2	10991727	11000682	Zm00001eb071090	7.99577	+	0.216483	1.08267e-39	2.95791e-38	B73_cn_vs_B73_ears	UP
chr2	11019290	11022327	Zm00001eb071110	4.25741	-	2.20485	8.17188e-33	1.71398e-31	B73_cn_vs_B73_ears	UP
chr2	11044018	11049101	Zm00001eb071130	2.96523	-	4.62719	2.99407e-42	8.97777e-41	B73_cn_vs_B73_ears	UP
chr2	11780916	11813439	Zm00001eb071390	3.19654	-	1.59478	7.4746e-23	9.73944e-22	B73_cn_vs_B73_ears	UP
chr2	12342309	12344082	Zm00001eb071650	2.22103	+	0.813324	8.60357e-06	2.69526e-05	B73_cn_vs_B73_ears	UP
chr2	12846195	12848979	Zm00001eb071890	7.62784	+	2.71854	7.78592e-11	4.28816e-10	B73_cn_vs_B73_ears	UP
chr2	13434550	13436675	Zm00001eb072030	4.51726	+	0.574886	6.55173e-27	1.05944e-25	B73_cn_vs_B73_ears	UP
chr2	13852410	13853372	Zm00001eb072230	6.46909	-	-0.621202	6.03024e-06	1.93095e-05	B73_cn_vs_B73_ears	UP
chr2	14097530	14099852	Zm00001eb072360	3.10681	+	1.83292	5.42418e-24	7.51526e-23	B73_cn_vs_B73_ears	UP
chr2	14406438	14415775	Zm00001eb072510	3.66578	-	5.28351	3.46222e-57	1.63919e-55	B73_cn_vs_B73_ears	UP
chr2	14932626	14933577	Zm00001eb072660	2.60587	+	1.05102	6.81128e-07	2.45194e-06	B73_cn_vs_B73_ears	UP
chr2	14936694	14937000	Zm00001eb072670	2.09334	+	1.66878	6.2547e-06	1.99835e-05	B73_cn_vs_B73_ears	UP
chr2	15103896	15108631	Zm00001eb072720	9.34765	+	-0.568152	3.74881e-19	3.95702e-18	B73_cn_vs_B73_ears	UP
chr2	15460498	15463811	Zm00001eb072910	5.05717	-	0.384607	1.96011e-24	2.78894e-23	B73_cn_vs_B73_ears	UP
chr2	16915113	16917496	Zm00001eb073480	5.57752	+	-0.632812	4.38207e-10	2.2369e-09	B73_cn_vs_B73_ears	UP
chr2	18519174	18526761	Zm00001eb073830	3.13966	-	4.91554	1.46291e-46	5.06141e-45	B73_cn_vs_B73_ears	UP
chr2	19005591	19010923	Zm00001eb073980	3.85928	+	4.72839	3.10431e-127	6.98124e-125	B73_cn_vs_B73_ears	UP
chr2	19654957	19660999	Zm00001eb074270	3.53251	+	8.36114	3.05364e-86	2.83079e-84	B73_cn_vs_B73_ears	UP
chr2	19822665	19827464	Zm00001eb074320	4.3515	+	0.462479	1.51645e-25	2.30197e-24	B73_cn_vs_B73_ears	UP
chr2	20016071	20019402	Zm00001eb074350	2.78759	-	4.39985	7.84999e-64	4.37295e-62	B73_cn_vs_B73_ears	UP
chr2	20020693	20027247	Zm00001eb074360	5.06347	-	3.62898	5.5883e-109	8.64514e-107	B73_cn_vs_B73_ears	UP
chr2	20057563	20059103	Zm00001eb074370	3.15621	-	-0.218796	0.00942384	0.0178608	B73_cn_vs_B73_ears	UP
chr2	20116513	20126542	Zm00001eb074380	3.08977	-	3.82625	1.39739e-58	6.89834e-57	B73_cn_vs_B73_ears	UP
chr2	20224011	20227127	Zm00001eb074420	3.28008	+	11.6534	0.00379809	0.00780705	B73_cn_vs_B73_ears	UP
chr2	20864911	20866112	Zm00001eb074600	5.10602	-	-0.13398	1.00946e-17	9.68351e-17	B73_cn_vs_B73_ears	UP
chr2	21540283	21541451	Zm00001eb074760	2.01438	+	1.11478	0.0127728	0.0235108	B73_cn_vs_B73_ears	UP
chr2	21862305	21864014	Zm00001eb074850	3.11805	+	-0.845721	3.72523e-12	2.32772e-11	B73_cn_vs_B73_ears	UP
chr2	22116791	22119294	Zm00001eb074930	4.87262	+	1.7969	2.18863e-27	3.66099e-26	B73_cn_vs_B73_ears	UP
chr2	22441438	22446498	Zm00001eb075030	2.16139	+	5.37965	6.01659e-63	3.24735e-61	B73_cn_vs_B73_ears	UP
chr2	22776704	22779251	Zm00001eb075130	2.32562	-	-0.647355	6.49187e-08	2.64821e-07	B73_cn_vs_B73_ears	UP
chr2	22846019	22848410	Zm00001eb075140	2.26303	-	2.69636	1.93415e-23	2.60836e-22	B73_cn_vs_B73_ears	UP
chr2	23230508	23234898	Zm00001eb075250	2.05655	+	3.85068	7.62643e-17	6.86294e-16	B73_cn_vs_B73_ears	UP
chr2	23345370	23349157	Zm00001eb075300	6.03902	-	-0.292661	3.83495e-17	3.55102e-16	B73_cn_vs_B73_ears	UP
chr2	23729985	23731083	Zm00001eb075400	7.87708	+	-1.61498	2.34557e-12	1.49056e-11	B73_cn_vs_B73_ears	UP
chr2	24150185	24153993	Zm00001eb075510	2.59628	+	1.1144	1.80245e-22	2.3041e-21	B73_cn_vs_B73_ears	UP
chr2	24293611	24298216	Zm00001eb075530	3.67182	-	5.31239	7.92041e-16	6.68651e-15	B73_cn_vs_B73_ears	UP
chr2	24434448	24439165	Zm00001eb075630	2.83655	+	4.54479	2.06949e-99	2.65946e-97	B73_cn_vs_B73_ears	UP
chr2	24624208	24628321	Zm00001eb075660	2.57921	-	-0.97611	0.00116261	0.00261362	B73_cn_vs_B73_ears	UP
chr2	24668960	24673496	Zm00001eb075670	9.42535	-	1.53654	8.82097e-80	7.14146e-78	B73_cn_vs_B73_ears	UP
chr2	24810782	24813166	Zm00001eb075700	4.19893	-	3.06268	1.97365e-75	1.47495e-73	B73_cn_vs_B73_ears	UP
chr2	24840278	24842101	Zm00001eb075710	2.01289	-	-0.0328729	6.67804e-07	2.40611e-06	B73_cn_vs_B73_ears	UP
chr2	25826778	25828023	Zm00001eb076070	5.42391	+	-0.768956	2.24225e-15	1.81593e-14	B73_cn_vs_B73_ears	UP
chr2	26193724	26197058	Zm00001eb076150	5.82605	+	5.29546	1.55303e-18	1.57692e-17	B73_cn_vs_B73_ears	UP
chr2	26272076	26273979	Zm00001eb076170	8.52058	-	3.94296	1.34522e-20	1.55067e-19	B73_cn_vs_B73_ears	UP
chr2	26292970	26294428	Zm00001eb076190	6.36858	-	4.5877	2.00608e-22	2.56171e-21	B73_cn_vs_B73_ears	UP
chr2	26482734	26484420	Zm00001eb076240	2.84689	+	1.64475	4.15371e-10	2.1248e-09	B73_cn_vs_B73_ears	UP
chr2	27267377	27269187	Zm00001eb076470	4.02444	-	-0.698076	1.44418e-15	1.19145e-14	B73_cn_vs_B73_ears	UP
chr2	27650551	27654431	Zm00001eb076540	3.61054	+	2.08437	1.35537e-28	2.39937e-27	B73_cn_vs_B73_ears	UP
chr2	27907051	27909432	Zm00001eb076600	4.57792	+	4.9587	4.28292e-78	3.43312e-76	B73_cn_vs_B73_ears	UP
chr2	28505099	28506981	Zm00001eb076870	4.18057	+	0.723805	1.87777e-35	4.37689e-34	B73_cn_vs_B73_ears	UP
chr2	29061574	29066548	Zm00001eb076990	2.5761	-	0.335084	1.84534e-11	1.07147e-10	B73_cn_vs_B73_ears	UP
chr2	29101311	29107458	Zm00001eb077010	3.36545	+	3.91047	1.17759e-95	1.34278e-93	B73_cn_vs_B73_ears	UP
chr2	29372596	29374841	Zm00001eb077130	8.71408	-	-0.300848	8.28851e-19	8.57374e-18	B73_cn_vs_B73_ears	UP
chr2	29456935	29458055	Zm00001eb077160	2.1579	+	0.997661	6.47772e-10	3.25467e-09	B73_cn_vs_B73_ears	UP
chr2	29494264	29501176	Zm00001eb077180	4.97854	-	2.68507	2.3207e-80	1.91719e-78	B73_cn_vs_B73_ears	UP
chr2	29503448	29507845	Zm00001eb077200	6.38681	-	-0.289839	3.31947e-27	5.5033e-26	B73_cn_vs_B73_ears	UP
chr2	29564491	29567298	Zm00001eb077220	2.26942	+	0.980911	4.98189e-12	3.07731e-11	B73_cn_vs_B73_ears	UP
chr2	29707088	29711164	Zm00001eb077270	8.16989	+	0.399084	1.31735e-42	3.9895e-41	B73_cn_vs_B73_ears	UP
chr2	29745824	29749975	Zm00001eb077310	5.39705	+	0.683149	1.73415e-37	4.3692e-36	B73_cn_vs_B73_ears	UP
chr2	29786199	29790213	Zm00001eb077330	6.10441	+	0.437812	1.73892e-42	5.24657e-41	B73_cn_vs_B73_ears	UP
chr2	29813883	29814865	Zm00001eb077340	2.92741	+	-1.36369	4.3755e-09	2.02154e-08	B73_cn_vs_B73_ears	UP
chr2	30159592	30161621	Zm00001eb077440	2.28765	-	1.51698	7.23746e-22	8.95484e-21	B73_cn_vs_B73_ears	UP
chr2	30749930	30751850	Zm00001eb077610	6.33769	+	1.60655	3.38864e-61	1.76996e-59	B73_cn_vs_B73_ears	UP
chr2	31057679	31058846	Zm00001eb077700	6.64227	+	1.55186	2.83192e-50	1.10938e-48	B73_cn_vs_B73_ears	UP
chr2	31776649	31779535	Zm00001eb077880	7.08956	-	0.288145	8.35111e-31	1.63442e-29	B73_cn_vs_B73_ears	UP
chr2	33508438	33510487	Zm00001eb078320	8.91935	-	-0.970815	3.15153e-17	2.93498e-16	B73_cn_vs_B73_ears	UP
chr2	33600172	33602240	Zm00001eb078340	12.7571	-	2.45426	2.71275e-93	2.86467e-91	B73_cn_vs_B73_ears	UP
chr2	34132740	34134680	Zm00001eb078490	5.66192	-	1.06244	4.13002e-32	8.47929e-31	B73_cn_vs_B73_ears	UP
chr2	34908222	34911194	Zm00001eb078640	2.99094	-	4.52772	2.95198e-30	5.65439e-29	B73_cn_vs_B73_ears	UP
chr2	34988810	34991020	Zm00001eb078670	5.48626	-	2.28021	0.00123629	0.00276593	B73_cn_vs_B73_ears	UP
chr2	35049353	35051232	Zm00001eb078700	2.60892	-	2.64208	3.26299e-05	9.44369e-05	B73_cn_vs_B73_ears	UP
chr2	35084622	35085927	Zm00001eb078730	11.7983	+	4.57129	2.05269e-102	2.80088e-100	B73_cn_vs_B73_ears	UP
chr2	36014947	36019476	Zm00001eb078860	5.22719	+	-2.05273	3.41077e-10	1.75958e-09	B73_cn_vs_B73_ears	UP
chr2	36057864	36059741	Zm00001eb078870	7.8063	-	-0.522702	2.7484e-13	1.89424e-12	B73_cn_vs_B73_ears	UP
chr2	37826806	37829331	Zm00001eb079170	3.74228	+	2.20368	3.31571e-27	5.50082e-26	B73_cn_vs_B73_ears	UP
chr2	38344784	38346417	Zm00001eb079320	3.91348	-	-0.665471	5.6209e-12	3.45359e-11	B73_cn_vs_B73_ears	UP
chr2	39654690	39655765	Zm00001eb079740	5.20117	-	1.71793	2.64011e-34	5.87745e-33	B73_cn_vs_B73_ears	UP
chr2	39712415	39713806	Zm00001eb079780	4.13734	-	4.45248	5.86842e-97	6.81972e-95	B73_cn_vs_B73_ears	UP
chr2	39762948	39764551	Zm00001eb079790	3.04585	+	4.71448	6.90597e-19	7.16192e-18	B73_cn_vs_B73_ears	UP
chr2	41432002	41433248	Zm00001eb080160	8.4122	+	-1.42138	6.86773e-14	4.96735e-13	B73_cn_vs_B73_ears	UP
chr2	41529428	41530433	Zm00001eb080180	8.21287	+	-1.31149	3.27406e-16	2.82789e-15	B73_cn_vs_B73_ears	UP
chr2	43679852	43681667	Zm00001eb080700	4.69232	-	-0.867662	2.47152e-07	9.40146e-07	B73_cn_vs_B73_ears	UP
chr2	44074773	44077244	Zm00001eb080840	9.01575	-	1.92839	1.23894e-58	6.1411e-57	B73_cn_vs_B73_ears	UP
chr2	44180044	44184403	Zm00001eb080870	2.08546	-	-1.09324	0.00878996	0.016772	B73_cn_vs_B73_ears	UP
chr2	44235386	44238584	Zm00001eb080890	3.54102	-	2.76119	9.84474e-27	1.58141e-25	B73_cn_vs_B73_ears	UP
chr2	44927975	44929393	Zm00001eb081030	2.3519	-	2.39213	7.54806e-12	4.57175e-11	B73_cn_vs_B73_ears	UP
chr2	45197233	45201458	Zm00001eb081130	2.8343	-	-0.273567	4.90475e-08	2.0308e-07	B73_cn_vs_B73_ears	UP
chr2	45240055	45245307	Zm00001eb081140	2.98437	+	2.02282	2.21134e-34	4.93196e-33	B73_cn_vs_B73_ears	UP
chr2	45969552	45971842	Zm00001eb081270	2.25409	-	7.37897	5.21553e-38	1.34332e-36	B73_cn_vs_B73_ears	UP
chr2	45990155	45991716	Zm00001eb081280	5.62065	-	3.55675	1.35166e-144	3.68866e-142	B73_cn_vs_B73_ears	UP
chr2	45993015	45999062	Zm00001eb081290	2.49943	-	1.23481	1.3066e-14	1.00649e-13	B73_cn_vs_B73_ears	UP
chr2	46497811	46499976	Zm00001eb081530	5.34784	-	4.99149	0.00211679	0.00455988	B73_cn_vs_B73_ears	UP
chr2	46555607	46558022	Zm00001eb081550	6.14643	-	0.840325	1.09099e-40	3.11374e-39	B73_cn_vs_B73_ears	UP
chr2	46603331	46605515	Zm00001eb081570	4.43619	-	1.12216	7.54478e-22	9.32557e-21	B73_cn_vs_B73_ears	UP
chr2	48797635	48799444	Zm00001eb082030	6.06633	-	-1.39143	3.29048e-09	1.53587e-08	B73_cn_vs_B73_ears	UP
chr2	49503205	49507453	Zm00001eb082170	2.47253	+	-0.223111	8.18015e-10	4.06713e-09	B73_cn_vs_B73_ears	UP
chr2	50386579	50389879	Zm00001eb082290	3.55025	-	3.08672	6.14634e-55	2.76449e-53	B73_cn_vs_B73_ears	UP
chr2	52564451	52566236	Zm00001eb082700	4.19917	+	1.91948	7.05923e-06	2.2386e-05	B73_cn_vs_B73_ears	UP
chr2	55570179	55571757	Zm00001eb083140	9.64911	-	1.48816	2.23258e-23	2.99916e-22	B73_cn_vs_B73_ears	UP
chr2	55805586	55806795	Zm00001eb083180	11.7112	+	4.46932	9.44213e-123	1.94348e-120	B73_cn_vs_B73_ears	UP
chr2	57629535	57630449	Zm00001eb083610	3.42507	-	0.31751	8.96086e-08	3.59619e-07	B73_cn_vs_B73_ears	UP
chr2	57693607	57693958	Zm00001eb083620	6.50517	-	-1.10687	1.32686e-18	1.35066e-17	B73_cn_vs_B73_ears	UP
chr2	58739513	58742873	Zm00001eb083790	3.00008	+	2.34417	2.16418e-12	1.38034e-11	B73_cn_vs_B73_ears	UP
chr2	58816215	58817125	Zm00001eb083800	3.39696	+	10.3469	0.00224087	0.00480501	B73_cn_vs_B73_ears	UP
chr2	59030104	59032522	Zm00001eb083840	4.53404	-	0.997772	1.41942e-34	3.19212e-33	B73_cn_vs_B73_ears	UP
chr2	59678053	59681281	Zm00001eb083980	3.26933	-	3.30647	2.97012e-48	1.093e-46	B73_cn_vs_B73_ears	UP
chr2	60778249	60780645	Zm00001eb084190	7.57124	-	1.60298	2.18292e-51	8.74897e-50	B73_cn_vs_B73_ears	UP
chr2	61762977	61767785	Zm00001eb084370	3.01838	+	0.199429	9.46535e-05	0.000255694	B73_cn_vs_B73_ears	UP
chr2	62107462	62116191	Zm00001eb084430	2.74646	+	3.74676	5.55447e-46	1.88762e-44	B73_cn_vs_B73_ears	UP
chr2	62313540	62319664	Zm00001eb084450	3.56547	-	6.35465	5.68298e-95	6.36075e-93	B73_cn_vs_B73_ears	UP
chr2	63927373	63932516	Zm00001eb084630	3.52499	-	3.64722	2.32398e-27	3.8767e-26	B73_cn_vs_B73_ears	UP
chr2	64368172	64369582	Zm00001eb084680	7.57298	+	-0.771627	1.3832e-10	7.44241e-10	B73_cn_vs_B73_ears	UP
chr2	70203666	70205841	Zm00001eb085240	5.40285	-	-0.207476	7.58251e-21	8.8583e-20	B73_cn_vs_B73_ears	UP
chr2	74795954	74800472	Zm00001eb085620	6.34259	+	-0.31907	6.68682e-14	4.8466e-13	B73_cn_vs_B73_ears	UP
chr2	80878643	80884486	Zm00001eb086200	2.7112	+	0.752626	1.08484e-14	8.40197e-14	B73_cn_vs_B73_ears	UP
chr2	85109640	85117672	Zm00001eb086580	3.51298	-	1.59628	6.15596e-38	1.57884e-36	B73_cn_vs_B73_ears	UP
chr2	86059408	86060499	Zm00001eb086700	2.3603	-	2.37865	1.93611e-14	1.46675e-13	B73_cn_vs_B73_ears	UP
chr2	90268384	90270127	Zm00001eb086960	3.43892	-	0.658195	2.09275e-10	1.10497e-09	B73_cn_vs_B73_ears	UP
chr2	91880317	91881060	Zm00001eb087090	7.86443	+	0.129794	5.59292e-37	1.37491e-35	B73_cn_vs_B73_ears	UP
chr2	91917245	91918903	Zm00001eb087100	4.88388	-	12.3745	8.00104e-10	3.97889e-09	B73_cn_vs_B73_ears	UP
chr2	93025945	93028050	Zm00001eb087160	2.80224	-	4.52843	2.94858e-72	2.02876e-70	B73_cn_vs_B73_ears	UP
chr2	94231707	94232522	Zm00001eb087230	6.29239	-	-0.420079	3.08513e-22	3.89863e-21	B73_cn_vs_B73_ears	UP
chr2	102434801	102438082	Zm00001eb087750	10.3555	+	0.243222	2.55702e-40	7.18805e-39	B73_cn_vs_B73_ears	UP
chr2	104338014	104343357	Zm00001eb087920	3.12875	-	2.11959	1.2927e-28	2.29176e-27	B73_cn_vs_B73_ears	UP
chr2	105229639	105232385	Zm00001eb087960	9.10916	-	-0.875958	9.26351e-25	1.33924e-23	B73_cn_vs_B73_ears	UP
chr2	105371913	105375881	Zm00001eb087970	5.15537	+	-1.24837	2.07649e-10	1.09687e-09	B73_cn_vs_B73_ears	UP
chr2	108151352	108155407	Zm00001eb088280	7.95797	+	-1.79246	2.00527e-13	1.39954e-12	B73_cn_vs_B73_ears	UP
chr2	108280103	108301487	Zm00001eb088290	11.9568	+	1.76332	2.99027e-74	2.16154e-72	B73_cn_vs_B73_ears	UP
chr2	109448632	109449870	Zm00001eb088410	5.08528	+	2.85801	2.13747e-10	1.12712e-09	B73_cn_vs_B73_ears	UP
chr2	110405828	110408188	Zm00001eb088500	6.07791	+	6.00006	1.39013e-102	1.91838e-100	B73_cn_vs_B73_ears	UP
chr2	113090508	113091926	Zm00001eb088840	9.01217	-	-0.873919	5.93228e-24	8.20052e-23	B73_cn_vs_B73_ears	UP
chr2	113764308	113766371	Zm00001eb088950	3.40342	-	0.647443	0.00438606	0.00890708	B73_cn_vs_B73_ears	UP
chr2	114436806	114441147	Zm00001eb089070	2.17622	-	2.75778	1.86016e-35	4.34002e-34	B73_cn_vs_B73_ears	UP
chr2	114517778	114519164	Zm00001eb089080	4.18773	-	-0.259507	4.28473e-16	3.6747e-15	B73_cn_vs_B73_ears	UP
chr2	114836413	114837903	Zm00001eb089190	10.9987	+	1.77787	1.95533e-37	4.90609e-36	B73_cn_vs_B73_ears	UP
chr2	115169459	115174391	Zm00001eb089230	5.13986	+	1.09914	5.11247e-34	1.12883e-32	B73_cn_vs_B73_ears	UP
chr2	115899636	115902502	Zm00001eb089360	7.01445	+	3.4894	1.64914e-71	1.10954e-69	B73_cn_vs_B73_ears	UP
chr2	116645652	116647089	Zm00001eb089470	6.87006	+	-0.344605	4.39858e-08	1.83309e-07	B73_cn_vs_B73_ears	UP
chr2	116648154	116651969	Zm00001eb089480	7.09719	-	1.08768	1.90215e-44	6.17638e-43	B73_cn_vs_B73_ears	UP
chr2	116693121	116696752	Zm00001eb089490	6.16887	-	1.66088	2.15997e-70	1.39897e-68	B73_cn_vs_B73_ears	UP
chr2	116907126	116908841	Zm00001eb089540	5.21185	+	1.22002	0.00522285	0.0104369	B73_cn_vs_B73_ears	UP
chr2	117129111	117129988	Zm00001eb089560	3.8324	-	1.3681	1.03903e-30	2.02698e-29	B73_cn_vs_B73_ears	UP
chr2	119630969	119631890	Zm00001eb089940	3.17211	+	-1.60957	3.66065e-08	1.5377e-07	B73_cn_vs_B73_ears	UP
chr2	121664130	121665331	Zm00001eb090110	7.14164	-	0.227892	1.01911e-09	5.01054e-09	B73_cn_vs_B73_ears	UP
chr2	122494273	122495970	Zm00001eb090230	11.564	+	1.43917	1.74099e-80	1.44813e-78	B73_cn_vs_B73_ears	UP
chr2	122649694	122653293	Zm00001eb090260	9.16666	-	2.58666	1.66194e-93	1.7704e-91	B73_cn_vs_B73_ears	UP
chr2	124393717	124398156	Zm00001eb090350	5.46434	+	1.18198	7.21482e-29	1.29803e-27	B73_cn_vs_B73_ears	UP
chr2	127621469	127623869	Zm00001eb090620	7.7743	-	-0.566755	6.87326e-10	3.44131e-09	B73_cn_vs_B73_ears	UP
chr2	129347176	129348495	Zm00001eb090700	4.43844	-	-1.06289	2.39351e-13	1.65812e-12	B73_cn_vs_B73_ears	UP
chr2	131169463	131171064	Zm00001eb090830	13.3325	-	7.81865	0	0	B73_cn_vs_B73_ears	UP
chr2	131528669	131531918	Zm00001eb090850	2.19983	-	1.58341	1.28066e-15	1.06341e-14	B73_cn_vs_B73_ears	UP
chr2	131838909	131846216	Zm00001eb090870	2.19501	+	-0.0227324	4.60434e-07	1.69004e-06	B73_cn_vs_B73_ears	UP
chr2	132047318	132048039	Zm00001eb090910	6.68856	+	0.95103	1.84249e-41	5.41116e-40	B73_cn_vs_B73_ears	UP
chr2	134358953	134363158	Zm00001eb091200	5.24921	-	2.27217	6.12607e-66	3.55107e-64	B73_cn_vs_B73_ears	UP
chr2	136158417	136159413	Zm00001eb091360	2.59342	-	0.344508	3.17683e-13	2.17533e-12	B73_cn_vs_B73_ears	UP
chr2	143204470	143205580	Zm00001eb091920	10.3937	+	6.70974	0	0	B73_cn_vs_B73_ears	UP
chr2	144777624	144778206	Zm00001eb092140	7.97711	+	-1.2515	5.64417e-14	4.10928e-13	B73_cn_vs_B73_ears	UP
chr2	145536707	145538255	Zm00001eb092280	2.57813	+	-0.912622	9.65505e-06	3.00451e-05	B73_cn_vs_B73_ears	UP
chr2	147040781	147041974	Zm00001eb092540	8.03753	+	1.72091	5.7437e-49	2.15949e-47	B73_cn_vs_B73_ears	UP
chr2	147735805	147737107	Zm00001eb092650	5.60639	-	10.0362	0.000547058	0.00130137	B73_cn_vs_B73_ears	UP
chr2	148461813	148463257	Zm00001eb092770	9.03077	+	2.3041	1.36478e-30	2.65182e-29	B73_cn_vs_B73_ears	UP
chr2	150092275	150093187	Zm00001eb093090	2.69416	-	1.15729	1.86745e-07	7.20176e-07	B73_cn_vs_B73_ears	UP
chr2	152901304	152906124	Zm00001eb093430	6.61502	+	4.42886	1.67686e-88	1.64889e-86	B73_cn_vs_B73_ears	UP
chr2	160668428	160679466	Zm00001eb094570	3.28366	-	1.94493	7.42113e-05	0.000203873	B73_cn_vs_B73_ears	UP
chr2	160977799	160981661	Zm00001eb094620	7.15383	+	-0.974216	1.89628e-09	9.09314e-09	B73_cn_vs_B73_ears	UP
chr2	165512354	165518348	Zm00001eb095350	2.46228	+	7.35101	2.83033e-106	4.21736e-104	B73_cn_vs_B73_ears	UP
chr2	171041125	171042349	Zm00001eb096360	6.00618	-	-1.2542	5.61477e-05	0.00015711	B73_cn_vs_B73_ears	UP
chr2	171085346	171087037	Zm00001eb096370	7.20601	+	-0.6219	9.17495e-10	4.53575e-09	B73_cn_vs_B73_ears	UP
chr2	171738429	171740162	Zm00001eb096480	6.11764	-	2.43552	5.46807e-76	4.15026e-74	B73_cn_vs_B73_ears	UP
chr2	174074812	174075876	Zm00001eb096870	4.80596	-	1.12838	1.97452e-25	2.9787e-24	B73_cn_vs_B73_ears	UP
chr2	174555479	174563624	Zm00001eb096950	2.43399	+	-0.898532	4.486e-07	1.6481e-06	B73_cn_vs_B73_ears	UP
chr2	174667315	174671251	Zm00001eb096980	2.0076	-	7.04881	6.55748e-55	2.94396e-53	B73_cn_vs_B73_ears	UP
chr2	174849586	174850886	Zm00001eb097020	4.21235	+	11.4284	2.45866e-06	8.28928e-06	B73_cn_vs_B73_ears	UP
chr2	175035236	175036963	Zm00001eb097070	5.06725	+	5.25508	9.71057e-163	3.62847e-160	B73_cn_vs_B73_ears	UP
chr2	178435900	178439587	Zm00001eb097880	11.2541	-	1.07356	5.80471e-66	3.37284e-64	B73_cn_vs_B73_ears	UP
chr2	178986694	178988090	Zm00001eb097930	4.61456	-	0.39918	2.39187e-30	4.59238e-29	B73_cn_vs_B73_ears	UP
chr2	179746387	179749058	Zm00001eb098100	3.1831	+	0.892215	1.61093e-12	1.03811e-11	B73_cn_vs_B73_ears	UP
chr2	179895548	179897219	Zm00001eb098120	6.52472	-	-1.48372	1.78298e-06	6.11223e-06	B73_cn_vs_B73_ears	UP
chr2	180055846	180067669	Zm00001eb098150	5.56816	+	0.390836	2.64877e-12	1.67534e-11	B73_cn_vs_B73_ears	UP
chr2	180862122	180863901	Zm00001eb098400	4.2793	+	-0.28226	9.99964e-14	7.13488e-13	B73_cn_vs_B73_ears	UP
chr2	181981411	181982265	Zm00001eb098640	4.18021	+	0.385669	3.20164e-25	4.78238e-24	B73_cn_vs_B73_ears	UP
chr2	182100910	182103453	Zm00001eb098650	7.97857	+	0.174776	2.72683e-14	2.04096e-13	B73_cn_vs_B73_ears	UP
chr2	182767386	182769964	Zm00001eb098860	4.63426	-	0.846805	1.76997e-37	4.45022e-36	B73_cn_vs_B73_ears	UP
chr2	183214474	183215263	Zm00001eb098970	2.17156	-	-1.39585	2.53726e-05	7.46697e-05	B73_cn_vs_B73_ears	UP
chr2	185117104	185119150	Zm00001eb099420	3.2427	+	1.16403	9.69232e-05	0.000261418	B73_cn_vs_B73_ears	UP
chr2	186648075	186652587	Zm00001eb099590	2.4081	+	1.39465	3.38301e-21	4.02929e-20	B73_cn_vs_B73_ears	UP
chr2	186818145	186819127	Zm00001eb099610	5.61726	+	-1.01841	1.10613e-07	4.38623e-07	B73_cn_vs_B73_ears	UP
chr2	186855576	186860161	Zm00001eb099620	8.25289	-	-1.25885	1.40694e-14	1.079e-13	B73_cn_vs_B73_ears	UP
chr2	187368309	187373371	Zm00001eb099710	4.93582	+	1.84099	4.39879e-52	1.80165e-50	B73_cn_vs_B73_ears	UP
chr2	188036787	188037698	Zm00001eb099870	6.60532	-	-1.00836	6.71755e-22	8.3158e-21	B73_cn_vs_B73_ears	UP
chr2	188245129	188246821	Zm00001eb099920	5.90964	-	-0.593391	1.53792e-16	1.36126e-15	B73_cn_vs_B73_ears	UP
chr2	189051389	189062563	Zm00001eb100140	2.00745	+	-1.06287	5.79783e-05	0.000161804	B73_cn_vs_B73_ears	UP
chr2	189237248	189239965	Zm00001eb100200	8.70875	-	2.79215	2.37655e-124	5.10812e-122	B73_cn_vs_B73_ears	UP
chr2	189241436	189245677	Zm00001eb100210	14.0776	+	3.69672	6.04287e-179	3.19064e-176	B73_cn_vs_B73_ears	UP
chr2	189330694	189333234	Zm00001eb100220	4.6767	+	-0.434547	2.63259e-06	8.83396e-06	B73_cn_vs_B73_ears	UP
chr2	189762571	189764123	Zm00001eb100300	3.84804	+	-1.19555	6.82064e-09	3.09586e-08	B73_cn_vs_B73_ears	UP
chr2	190528062	190529721	Zm00001eb100570	6.09646	-	-1.39372	9.95411e-13	6.53243e-12	B73_cn_vs_B73_ears	UP
chr2	190720659	190721974	Zm00001eb100630	3.26469	-	0.062031	1.87402e-18	1.89021e-17	B73_cn_vs_B73_ears	UP
chr2	191312215	191316228	Zm00001eb100770	7.17133	+	1.76296	3.68953e-10	1.89694e-09	B73_cn_vs_B73_ears	UP
chr2	191557955	191560747	Zm00001eb100820	3.09934	+	0.948707	2.22026e-21	2.67223e-20	B73_cn_vs_B73_ears	UP
chr2	191582876	191583509	Zm00001eb100840	10.163	+	3.32799	3.74427e-72	2.56895e-70	B73_cn_vs_B73_ears	UP
chr2	192792308	192796064	Zm00001eb101150	10.3139	-	0.185407	3.15868e-30	6.03129e-29	B73_cn_vs_B73_ears	UP
chr2	194331267	194334993	Zm00001eb101560	4.83431	-	3.04577	2.4044e-12	1.52675e-11	B73_cn_vs_B73_ears	UP
chr2	194445539	194446451	Zm00001eb101660	4.04177	+	-0.809972	4.37648e-15	3.48397e-14	B73_cn_vs_B73_ears	UP
chr2	194795443	194795929	Zm00001eb101840	7.36777	+	4.07333	1.28504e-46	4.46511e-45	B73_cn_vs_B73_ears	UP
chr2	194921920	194925372	Zm00001eb101880	3.66362	+	0.874761	4.04479e-11	2.29051e-10	B73_cn_vs_B73_ears	UP
chr2	195304930	195309381	Zm00001eb101980	3.07418	-	2.3886	1.03444e-26	1.66058e-25	B73_cn_vs_B73_ears	UP
chr2	196822963	196824606	Zm00001eb102170	4.63838	+	-1.41193	6.96111e-11	3.85129e-10	B73_cn_vs_B73_ears	UP
chr2	197091824	197092760	Zm00001eb102220	2.42327	+	-0.888973	5.98303e-05	0.000166589	B73_cn_vs_B73_ears	UP
chr2	198351356	198362205	Zm00001eb102480	2.07314	+	5.21512	6.22572e-58	3.01216e-56	B73_cn_vs_B73_ears	UP
chr2	199068002	199070253	Zm00001eb102620	2.29897	-	1.63029	0.0268996	0.0462768	B73_cn_vs_B73_ears	UP
chr2	201009924	201012877	Zm00001eb103200	2.57567	-	0.981511	2.54558e-17	2.39083e-16	B73_cn_vs_B73_ears	UP
chr2	201454118	201456108	Zm00001eb103330	5.71217	-	1.48233	4.94262e-38	1.27438e-36	B73_cn_vs_B73_ears	UP
chr2	201509431	201514605	Zm00001eb103350	3.15374	-	11.4955	0.0069559	0.0135622	B73_cn_vs_B73_ears	UP
chr2	201685181	201687063	Zm00001eb103380	8.22033	+	3.69283	2.90087e-141	7.57595e-139	B73_cn_vs_B73_ears	UP
chr2	201849998	201852078	Zm00001eb103390	3.28258	+	-0.954103	6.43852e-07	2.32464e-06	B73_cn_vs_B73_ears	UP
chr2	202091101	202092991	Zm00001eb103480	2.78326	-	-0.442856	2.9296e-09	1.37629e-08	B73_cn_vs_B73_ears	UP
chr2	202577073	202579212	Zm00001eb103680	3.39551	-	8.2167	0.0020809	0.00449094	B73_cn_vs_B73_ears	UP
chr2	202581096	202584936	Zm00001eb103700	2.70217	+	9.54861	1.1349e-37	2.87428e-36	B73_cn_vs_B73_ears	UP
chr2	203402774	203403998	Zm00001eb104050	3.15604	-	-1.43692	2.54594e-08	1.08943e-07	B73_cn_vs_B73_ears	UP
chr2	203513182	203513632	Zm00001eb104090	3.23615	-	1.4279	3.45641e-35	7.99517e-34	B73_cn_vs_B73_ears	UP
chr2	203520642	203521496	Zm00001eb104120	5.54637	-	-0.0613281	1.81584e-23	2.4529e-22	B73_cn_vs_B73_ears	UP
chr2	203522449	203523227	Zm00001eb104130	5.29699	+	0.554574	1.68665e-34	3.78258e-33	B73_cn_vs_B73_ears	UP
chr2	203606689	203607491	Zm00001eb104160	5.51281	+	0.760141	6.552e-34	1.43624e-32	B73_cn_vs_B73_ears	UP
chr2	203671301	203672063	Zm00001eb104190	5.26683	-	1.2015	1.06589e-38	2.82315e-37	B73_cn_vs_B73_ears	UP
chr2	205009172	205011465	Zm00001eb104630	2.62065	+	0.919433	2.45068e-11	1.41014e-10	B73_cn_vs_B73_ears	UP
chr2	205018738	205021237	Zm00001eb104640	2.93758	+	1.88937	3.7227e-26	5.8316e-25	B73_cn_vs_B73_ears	UP
chr2	205523046	205528647	Zm00001eb104830	3.12163	+	0.151067	3.61584e-19	3.82498e-18	B73_cn_vs_B73_ears	UP
chr2	205822987	205824645	Zm00001eb104930	9.3593	-	-0.248336	5.89425e-25	8.65012e-24	B73_cn_vs_B73_ears	UP
chr2	206056206	206062009	Zm00001eb105000	2.91127	-	4.16688	2.22345e-69	1.41741e-67	B73_cn_vs_B73_ears	UP
chr2	206083395	206084459	Zm00001eb105010	2.11826	+	10.9068	0.0140363	0.0256048	B73_cn_vs_B73_ears	UP
chr2	206146262	206149915	Zm00001eb105030	2.59613	+	4.04788	8.15953e-46	2.75631e-44	B73_cn_vs_B73_ears	UP
chr2	206682053	206683198	Zm00001eb105210	5.03975	+	11.8834	0.00820744	0.0157708	B73_cn_vs_B73_ears	UP
chr2	208529034	208530699	Zm00001eb105580	7.49888	-	2.43084	5.0806e-103	7.09181e-101	B73_cn_vs_B73_ears	UP
chr2	209287144	209290014	Zm00001eb105820	3.77432	-	-0.167154	1.86534e-14	1.41535e-13	B73_cn_vs_B73_ears	UP
chr2	209871615	209874522	Zm00001eb106010	3.29292	+	2.99226	2.29997e-27	3.84194e-26	B73_cn_vs_B73_ears	UP
chr2	210448460	210451587	Zm00001eb106240	2.94074	+	1.66028	1.01776e-27	1.71901e-26	B73_cn_vs_B73_ears	UP
chr2	210544417	210545275	Zm00001eb106290	4.90695	+	-0.0795622	4.1741e-27	6.87792e-26	B73_cn_vs_B73_ears	UP
chr2	210673378	210675367	Zm00001eb106370	2.70398	+	1.61693	6.55858e-14	4.75791e-13	B73_cn_vs_B73_ears	UP
chr2	210675690	210679318	Zm00001eb106380	6.08972	-	-1.29538	1.79449e-14	1.36501e-13	B73_cn_vs_B73_ears	UP
chr2	210715314	210718192	Zm00001eb106390	7.13706	-	0.359967	4.15911e-29	7.57245e-28	B73_cn_vs_B73_ears	UP
chr2	210745846	210748643	Zm00001eb106410	6.29533	+	-1.07742	5.91864e-19	6.16167e-18	B73_cn_vs_B73_ears	UP
chr2	210753874	210755385	Zm00001eb106430	4.55264	+	2.76475	4.1318e-63	2.24504e-61	B73_cn_vs_B73_ears	UP
chr2	212556996	212557841	Zm00001eb107100	6.02043	-	0.645696	0.00012114	0.000321666	B73_cn_vs_B73_ears	UP
chr2	212909448	212910549	Zm00001eb107270	7.61821	-	-0.668397	1.29312e-11	7.63242e-11	B73_cn_vs_B73_ears	UP
chr2	213099246	213103030	Zm00001eb107350	4.55814	+	0.493138	1.34686e-15	1.11494e-14	B73_cn_vs_B73_ears	UP
chr2	213113497	213113852	Zm00001eb107360	6.78157	+	-0.440966	5.12938e-23	6.74513e-22	B73_cn_vs_B73_ears	UP
chr2	213342760	213343835	Zm00001eb107430	2.7311	+	-0.905835	0.000159217	0.000413988	B73_cn_vs_B73_ears	UP
chr2	213803966	213810604	Zm00001eb107560	4.68661	+	2.35029	3.41256e-45	1.12462e-43	B73_cn_vs_B73_ears	UP
chr2	214236760	214238763	Zm00001eb107750	2.30989	-	0.0435698	2.83818e-07	1.0719e-06	B73_cn_vs_B73_ears	UP
chr2	214252311	214254275	Zm00001eb107760	3.25189	-	-0.212449	2.83124e-09	1.33214e-08	B73_cn_vs_B73_ears	UP
chr2	214451752	214453904	Zm00001eb107810	4.23945	+	1.14711	6.56701e-25	9.57381e-24	B73_cn_vs_B73_ears	UP
chr2	214514678	214517087	Zm00001eb107870	5.58541	-	3.5533	7.92862e-117	1.3854e-114	B73_cn_vs_B73_ears	UP
chr2	215011737	215013063	Zm00001eb108040	7.25992	+	-0.931212	3.67237e-09	1.70642e-08	B73_cn_vs_B73_ears	UP
chr2	215424389	215427113	Zm00001eb108180	5.20033	+	6.54284	0.00415351	0.0084745	B73_cn_vs_B73_ears	UP
chr2	215700929	215703877	Zm00001eb108250	6.09731	+	-0.836278	3.9431e-05	0.00011283	B73_cn_vs_B73_ears	UP
chr2	216315204	216316924	Zm00001eb108460	3.02276	+	0.387738	1.06031e-11	6.32127e-11	B73_cn_vs_B73_ears	UP
chr2	217151524	217168748	Zm00001eb108730	6.14877	+	2.12676	4.97259e-40	1.37713e-38	B73_cn_vs_B73_ears	UP
chr2	217671688	217678272	Zm00001eb108970	2.88553	-	8.21065	7.74678e-05	0.000212124	B73_cn_vs_B73_ears	UP
chr2	218307336	218312687	Zm00001eb109370	9.35131	-	4.82356	0	0	B73_cn_vs_B73_ears	UP
chr2	219520229	219521902	Zm00001eb109860	2.74811	-	0.622509	0.00397128	0.00813687	B73_cn_vs_B73_ears	UP
chr2	219944803	219949850	Zm00001eb110020	2.39786	-	2.82651	3.14711e-31	6.28077e-30	B73_cn_vs_B73_ears	UP
chr2	219969459	219971574	Zm00001eb110040	2.92654	-	0.983041	0.00148497	0.00328657	B73_cn_vs_B73_ears	UP
chr2	220151827	220153725	Zm00001eb110100	2.63042	-	4.18249	6.5389e-85	5.97056e-83	B73_cn_vs_B73_ears	UP
chr2	220185122	220197261	Zm00001eb110140	3.00957	-	1.65925	1.02863e-18	1.05415e-17	B73_cn_vs_B73_ears	UP
chr2	220781860	220783242	Zm00001eb110400	2.87876	-	2.75124	2.02913e-21	2.45069e-20	B73_cn_vs_B73_ears	UP
chr2	221435249	221439052	Zm00001eb110640	7.21913	-	2.25525	4.79296e-38	1.23842e-36	B73_cn_vs_B73_ears	UP
chr2	223406470	223407009	Zm00001eb111390	3.16038	+	0.947223	1.93749e-10	1.02612e-09	B73_cn_vs_B73_ears	UP
chr2	223575348	223577062	Zm00001eb111430	7.90465	+	-1.73155	4.24e-12	2.63312e-11	B73_cn_vs_B73_ears	UP
chr2	223641026	223643819	Zm00001eb111520	7.32502	-	4.71138	3.2441e-47	1.14691e-45	B73_cn_vs_B73_ears	UP
chr2	223895642	223899117	Zm00001eb111610	2.21581	+	2.26306	3.75244e-13	2.54935e-12	B73_cn_vs_B73_ears	UP
chr2	223899576	223900739	Zm00001eb111620	7.86056	+	9.53702	1.40102e-16	1.2419e-15	B73_cn_vs_B73_ears	UP
chr2	225213131	225254829	Zm00001eb112000	2.62972	-	1.80137	8.74691e-19	9.02101e-18	B73_cn_vs_B73_ears	UP
chr2	225896881	225898545	Zm00001eb112210	4.08297	-	0.947058	3.52855e-08	1.48478e-07	B73_cn_vs_B73_ears	UP
chr2	226115226	226117262	Zm00001eb112260	2.74579	-	3.15058	1.80678e-35	4.21951e-34	B73_cn_vs_B73_ears	UP
chr2	227404821	227405988	Zm00001eb112660	9.11085	+	-0.242107	1.06922e-17	1.022e-16	B73_cn_vs_B73_ears	UP
chr2	227429289	227431933	Zm00001eb112680	4.86866	-	1.79767	9.02035e-36	2.12912e-34	B73_cn_vs_B73_ears	UP
chr2	227485641	227489400	Zm00001eb112690	7.21642	+	-0.201588	6.85387e-10	3.43372e-09	B73_cn_vs_B73_ears	UP
chr2	228756492	228762871	Zm00001eb112950	2.27584	+	1.35971	1.76376e-15	1.44333e-14	B73_cn_vs_B73_ears	UP
chr2	228789381	228790290	Zm00001eb112960	8.08325	-	-1.63082	1.04264e-13	7.43048e-13	B73_cn_vs_B73_ears	UP
chr2	229182224	229184983	Zm00001eb113060	3.01116	+	-0.245772	0.0147436	0.0267934	B73_cn_vs_B73_ears	UP
chr2	230049693	230060904	Zm00001eb113330	2.68725	-	10.0957	5.08885e-49	1.91625e-47	B73_cn_vs_B73_ears	UP
chr2	230126581	230128134	Zm00001eb113350	2.62822	-	0.174068	4.2154e-12	2.61918e-11	B73_cn_vs_B73_ears	UP
chr2	231090302	231092049	Zm00001eb113680	8.28706	+	-1.57508	1.64698e-10	8.78774e-10	B73_cn_vs_B73_ears	UP
chr2	231701347	231709651	Zm00001eb113920	8.27165	+	-1.5095	6.9706e-16	5.9052e-15	B73_cn_vs_B73_ears	UP
chr2	232266305	232268281	Zm00001eb114130	7.52489	-	1.40478	1.8678e-36	4.51843e-35	B73_cn_vs_B73_ears	UP
chr2	232312307	232312840	Zm00001eb114160	2.88831	-	0.887515	7.11953e-18	6.89745e-17	B73_cn_vs_B73_ears	UP
chr2	232506643	232512757	Zm00001eb114170	3.89178	-	1.55692	8.7333e-32	1.78397e-30	B73_cn_vs_B73_ears	UP
chr2	235315764	235322044	Zm00001eb115030	4.57815	-	0.076228	3.62582e-20	4.07138e-19	B73_cn_vs_B73_ears	UP
chr2	235330116	235334226	Zm00001eb115050	4.58229	+	1.91156	2.78195e-59	1.40182e-57	B73_cn_vs_B73_ears	UP
chr2	235465429	235467220	Zm00001eb115110	3.00048	+	0.299082	6.17998e-19	6.42823e-18	B73_cn_vs_B73_ears	UP
chr2	235768477	235769163	Zm00001eb115210	3.82982	+	3.28436	3.40005e-13	2.32163e-12	B73_cn_vs_B73_ears	UP
chr2	236763789	236767635	Zm00001eb115720	2.24382	-	8.58986	0.00116753	0.00262345	B73_cn_vs_B73_ears	UP
chr2	236792883	236794579	Zm00001eb115750	3.13789	+	2.49372	8.98094e-21	1.04468e-19	B73_cn_vs_B73_ears	UP
chr2	237019537	237020968	Zm00001eb115840	7.50705	+	5.92577	8.66018e-47	3.03081e-45	B73_cn_vs_B73_ears	UP
chr2	237248002	237250340	Zm00001eb115880	3.16348	-	11.256	2.62197e-06	8.8032e-06	B73_cn_vs_B73_ears	UP
chr2	237500175	237501923	Zm00001eb116010	4.99644	-	4.09472	4.85553e-83	4.30405e-81	B73_cn_vs_B73_ears	UP
chr2	237933528	237941319	Zm00001eb116160	17.3395	-	6.79802	0	0	B73_cn_vs_B73_ears	UP
chr2	238154019	238183449	Zm00001eb116210	3.63795	-	0.0953292	4.19916e-13	2.83934e-12	B73_cn_vs_B73_ears	UP
chr2	238221412	238222882	Zm00001eb116230	14.68	-	4.40208	1.94905e-146	5.56923e-144	B73_cn_vs_B73_ears	UP
chr2	238703037	238705445	Zm00001eb116470	5.2855	+	0.120859	8.44732e-19	8.73429e-18	B73_cn_vs_B73_ears	UP
chr2	239089437	239091213	Zm00001eb116640	2.26641	+	-0.926331	1.14916e-06	4.03918e-06	B73_cn_vs_B73_ears	UP
chr2	239105263	239108087	Zm00001eb116650	2.22719	-	2.60645	2.01363e-21	2.4344e-20	B73_cn_vs_B73_ears	UP
chr2	239840328	239841583	Zm00001eb117000	3.59013	-	-0.494465	1.40039e-05	4.27349e-05	B73_cn_vs_B73_ears	UP
chr2	240482362	240484527	Zm00001eb117370	7.96462	+	0.277031	3.56614e-31	7.07056e-30	B73_cn_vs_B73_ears	UP
chr2	241294701	241299155	Zm00001eb117640	2.98134	-	1.06247	1.6574e-23	2.24261e-22	B73_cn_vs_B73_ears	UP
chr2	241818700	241820287	Zm00001eb117910	4.94938	-	-0.759335	3.19678e-19	3.40989e-18	B73_cn_vs_B73_ears	UP
chr2	243483404	243484890	Zm00001eb118450	3.33934	-	-1.18714	6.82328e-10	3.41981e-09	B73_cn_vs_B73_ears	UP
chr3	1311340	1314009	Zm00001eb118760	3.71453	-	-0.67521	0.00132541	0.00295038	B73_cn_vs_B73_ears	UP
chr3	1534783	1538912	Zm00001eb118870	4.21012	+	2.80151	8.4215e-84	7.5199e-82	B73_cn_vs_B73_ears	UP
chr3	1604011	1605806	Zm00001eb118930	8.91491	-	0.81611	2.05018e-24	2.91368e-23	B73_cn_vs_B73_ears	UP
chr3	1719388	1721485	Zm00001eb118990	6.12654	-	-0.827061	1.9975e-14	1.51091e-13	B73_cn_vs_B73_ears	UP
chr3	1836763	1839152	Zm00001eb119130	6.17755	+	4.4953	2.34481e-176	1.13901e-173	B73_cn_vs_B73_ears	UP
chr3	1973549	1974645	Zm00001eb119200	6.24499	-	-0.567411	1.83516e-23	2.47761e-22	B73_cn_vs_B73_ears	UP
chr3	2093460	2094651	Zm00001eb119250	7.47567	-	1.24464	4.08752e-11	2.31309e-10	B73_cn_vs_B73_ears	UP
chr3	2131487	2133966	Zm00001eb119280	5.65105	+	-1.78277	3.42856e-09	1.59864e-08	B73_cn_vs_B73_ears	UP
chr3	2191166	2198444	Zm00001eb119290	5.59652	+	-1.50604	5.63266e-12	3.45994e-11	B73_cn_vs_B73_ears	UP
chr3	2253869	2255742	Zm00001eb119390	9.62189	-	-0.418584	4.0288e-22	5.04909e-21	B73_cn_vs_B73_ears	UP
chr3	3164220	3165255	Zm00001eb119800	8.70917	-	-0.544798	1.56121e-12	1.00714e-11	B73_cn_vs_B73_ears	UP
chr3	3429292	3433299	Zm00001eb119910	2.23834	-	3.43518	6.0122e-36	1.43021e-34	B73_cn_vs_B73_ears	UP
chr3	3449770	3452398	Zm00001eb119920	5.44001	-	-0.756025	7.01642e-10	3.50976e-09	B73_cn_vs_B73_ears	UP
chr3	3474501	3478538	Zm00001eb119940	2.35629	+	-1.14709	9.0712e-07	3.22484e-06	B73_cn_vs_B73_ears	UP
chr3	3962553	3965979	Zm00001eb120200	3.13352	+	2.47303	3.63914e-24	5.1032e-23	B73_cn_vs_B73_ears	UP
chr3	3991497	3992944	Zm00001eb120230	3.30678	-	0.462896	4.77812e-23	6.30027e-22	B73_cn_vs_B73_ears	UP
chr3	5524060	5530582	Zm00001eb120890	2.9076	-	1.51654	2.32796e-24	3.2988e-23	B73_cn_vs_B73_ears	UP
chr3	5946823	5951286	Zm00001eb121070	2.46326	+	5.20529	3.61915e-27	5.98379e-26	B73_cn_vs_B73_ears	UP
chr3	6571218	6573217	Zm00001eb121240	3.1104	+	0.721811	5.04158e-11	2.82859e-10	B73_cn_vs_B73_ears	UP
chr3	6674548	6676738	Zm00001eb121290	8.32027	+	-1.25939	5.98033e-15	4.7098e-14	B73_cn_vs_B73_ears	UP
chr3	7138575	7141354	Zm00001eb121460	4.71611	-	8.76387	1.28947e-37	3.26003e-36	B73_cn_vs_B73_ears	UP
chr3	8161295	8163793	Zm00001eb121610	5.48381	-	-0.809079	0.001573	0.00346561	B73_cn_vs_B73_ears	UP
chr3	8241703	8245472	Zm00001eb121650	3.21359	-	5.37137	3.24771e-40	9.06672e-39	B73_cn_vs_B73_ears	UP
chr3	8821023	8824398	Zm00001eb121910	3.61259	-	3.22723	6.29106e-71	4.16341e-69	B73_cn_vs_B73_ears	UP
chr3	9829260	9831034	Zm00001eb122300	3.07737	+	-0.909482	0.000614994	0.00145061	B73_cn_vs_B73_ears	UP
chr3	9837431	9838607	Zm00001eb122320	2.06633	+	0.535679	3.66732e-09	1.7044e-08	B73_cn_vs_B73_ears	UP
chr3	9921651	9923438	Zm00001eb122360	2.39599	-	1.86147	4.68574e-14	3.43828e-13	B73_cn_vs_B73_ears	UP
chr3	9984477	9986791	Zm00001eb122380	4.2655	-	-0.869591	1.07087e-05	3.3171e-05	B73_cn_vs_B73_ears	UP
chr3	10508951	10512971	Zm00001eb122530	3.17215	-	3.62994	0.000259237	0.000651527	B73_cn_vs_B73_ears	UP
chr3	10514636	10517128	Zm00001eb122550	2.22666	-	0.175582	1.24841e-09	6.08739e-09	B73_cn_vs_B73_ears	UP
chr3	12144617	12146085	Zm00001eb122840	3.06553	+	1.28934	1.39737e-21	1.69782e-20	B73_cn_vs_B73_ears	UP
chr3	12557931	12561336	Zm00001eb123000	7.655	-	-0.131008	7.19615e-21	8.41908e-20	B73_cn_vs_B73_ears	UP
chr3	13017849	13020597	Zm00001eb123090	4.20947	+	2.44484	1.76605e-12	1.13386e-11	B73_cn_vs_B73_ears	UP
chr3	13227558	13230113	Zm00001eb123140	4.8858	+	-1.58033	1.55922e-12	1.00612e-11	B73_cn_vs_B73_ears	UP
chr3	13846782	13850802	Zm00001eb123360	2.77288	-	3.68989	1.62134e-35	3.79374e-34	B73_cn_vs_B73_ears	UP
chr3	14891929	14894847	Zm00001eb123570	2.36023	-	-0.823131	4.33412e-06	1.41431e-05	B73_cn_vs_B73_ears	UP
chr3	16665065	16665950	Zm00001eb124120	5.80654	+	-1.18465	0.00040079	0.000975098	B73_cn_vs_B73_ears	UP
chr3	16960714	16963068	Zm00001eb124170	2.05667	-	4.11679	2.21672e-33	4.7688e-32	B73_cn_vs_B73_ears	UP
chr3	17039766	17042048	Zm00001eb124190	5.09476	+	-0.0164319	3.42067e-10	1.7643e-09	B73_cn_vs_B73_ears	UP
chr3	17141157	17143748	Zm00001eb124210	2.32126	+	2.4491	1.44494e-14	1.10604e-13	B73_cn_vs_B73_ears	UP
chr3	17607680	17612783	Zm00001eb124370	2.20785	+	2.40824	4.14834e-17	3.81503e-16	B73_cn_vs_B73_ears	UP
chr3	18105477	18107411	Zm00001eb124520	3.11949	-	-0.0523936	1.36414e-15	1.12848e-14	B73_cn_vs_B73_ears	UP
chr3	18834185	18836141	Zm00001eb124620	4.24383	-	-1.25626	3.22814e-10	1.6689e-09	B73_cn_vs_B73_ears	UP
chr3	19549252	19550940	Zm00001eb124740	2.76496	-	0.266259	2.64776e-06	8.88119e-06	B73_cn_vs_B73_ears	UP
chr3	20587710	20588602	Zm00001eb124960	4.05462	+	1.35695	4.67371e-23	6.1693e-22	B73_cn_vs_B73_ears	UP
chr3	20789029	20791974	Zm00001eb125060	5.3165	+	1.45864	1.08784e-46	3.79073e-45	B73_cn_vs_B73_ears	UP
chr3	21191332	21193391	Zm00001eb125080	7.40641	-	-0.278995	3.68559e-24	5.16237e-23	B73_cn_vs_B73_ears	UP
chr3	21435737	21438567	Zm00001eb125120	5.28718	-	1.44226	2.93096e-18	2.9199e-17	B73_cn_vs_B73_ears	UP
chr3	22060307	22061501	Zm00001eb125240	5.94774	-	0.214109	2.0052e-25	3.02124e-24	B73_cn_vs_B73_ears	UP
chr3	23215975	23219232	Zm00001eb125430	3.32641	+	0.734804	1.76135e-19	1.90556e-18	B73_cn_vs_B73_ears	UP
chr3	24417475	24421561	Zm00001eb125630	6.2155	-	0.0299793	6.31956e-34	1.38905e-32	B73_cn_vs_B73_ears	UP
chr3	26067398	26071465	Zm00001eb125900	4.6665	+	1.574	6.20535e-45	2.02847e-43	B73_cn_vs_B73_ears	UP
chr3	26145016	26147886	Zm00001eb125920	9.06717	+	0.668647	9.10485e-18	8.75796e-17	B73_cn_vs_B73_ears	UP
chr3	26310559	26313159	Zm00001eb125930	10.148	+	2.20502	3.70216e-44	1.18939e-42	B73_cn_vs_B73_ears	UP
chr3	26402631	26406720	Zm00001eb125980	3.87598	+	1.77674	7.54071e-12	4.56844e-11	B73_cn_vs_B73_ears	UP
chr3	27618765	27621198	Zm00001eb126130	3.3204	-	1.4788	1.71635e-23	2.3198e-22	B73_cn_vs_B73_ears	UP
chr3	27922130	27922760	Zm00001eb126170	2.86679	-	-1.33604	0.0282357	0.0483291	B73_cn_vs_B73_ears	UP
chr3	28473089	28474307	Zm00001eb126270	3.59105	-	-0.476549	1.6078e-13	1.1296e-12	B73_cn_vs_B73_ears	UP
chr3	28737053	28739183	Zm00001eb126330	4.92635	-	1.27089	8.98579e-40	2.46051e-38	B73_cn_vs_B73_ears	UP
chr3	29036644	29042360	Zm00001eb126380	4.65997	+	0.823812	1.66692e-28	2.9423e-27	B73_cn_vs_B73_ears	UP
chr3	29042361	29043812	Zm00001eb126390	3.41385	-	-1.47433	4.25946e-08	1.77786e-07	B73_cn_vs_B73_ears	UP
chr3	31019747	31022983	Zm00001eb126760	3.146	+	1.51761	3.2602e-31	6.49579e-30	B73_cn_vs_B73_ears	UP
chr3	31095095	31097034	Zm00001eb126780	6.84271	+	7.74178	6.37014e-113	1.05971e-110	B73_cn_vs_B73_ears	UP
chr3	32222144	32225105	Zm00001eb126980	3.53979	-	0.662498	1.07424e-12	7.03203e-12	B73_cn_vs_B73_ears	UP
chr3	32853608	32855756	Zm00001eb127100	5.6096	-	-1.14349	0.000827068	0.00190786	B73_cn_vs_B73_ears	UP
chr3	33935587	33936913	Zm00001eb127300	6.42456	-	3.72553	6.01356e-56	2.77149e-54	B73_cn_vs_B73_ears	UP
chr3	33993144	33993824	Zm00001eb127310	6.3988	+	0.203558	2.30209e-05	6.81952e-05	B73_cn_vs_B73_ears	UP
chr3	35829742	35831898	Zm00001eb127640	2.23993	-	-0.0945183	1.97923e-07	7.60747e-07	B73_cn_vs_B73_ears	UP
chr3	36793848	36794615	Zm00001eb127810	5.72878	+	1.60233	3.29479e-15	2.64367e-14	B73_cn_vs_B73_ears	UP
chr3	40546977	40549537	Zm00001eb128330	6.65094	-	6.12145	2.34473e-239	2.37286e-236	B73_cn_vs_B73_ears	UP
chr3	43950283	43951618	Zm00001eb128840	6.34269	-	-1.2015	4.75331e-16	4.06795e-15	B73_cn_vs_B73_ears	UP
chr3	45371586	45373707	Zm00001eb129020	6.05834	+	-0.0859174	5.66147e-16	4.82307e-15	B73_cn_vs_B73_ears	UP
chr3	45412950	45416831	Zm00001eb129030	2.09342	-	2.01741	4.8422e-14	3.54773e-13	B73_cn_vs_B73_ears	UP
chr3	45426690	45428068	Zm00001eb129040	5.42201	-	0.50176	1.22825e-35	2.88787e-34	B73_cn_vs_B73_ears	UP
chr3	47610868	47611411	Zm00001eb129280	2.84857	+	-1.50322	1.33724e-07	5.24529e-07	B73_cn_vs_B73_ears	UP
chr3	48922347	48924785	Zm00001eb129490	3.31725	-	3.70952	5.32183e-68	3.19942e-66	B73_cn_vs_B73_ears	UP
chr3	49580128	49580523	Zm00001eb129600	4.99524	-	0.110609	4.23219e-15	3.37464e-14	B73_cn_vs_B73_ears	UP
chr3	51962558	51963985	Zm00001eb129910	6.47863	+	4.27802	1.65773e-06	5.71106e-06	B73_cn_vs_B73_ears	UP
chr3	54601427	54604635	Zm00001eb130210	3.56381	-	2.06514	7.46211e-37	1.82886e-35	B73_cn_vs_B73_ears	UP
chr3	55535541	55537792	Zm00001eb130310	8.73606	-	-1.19478	8.97816e-20	9.88493e-19	B73_cn_vs_B73_ears	UP
chr3	55881283	55882537	Zm00001eb130390	2.5554	-	-0.516324	7.61513e-05	0.000208731	B73_cn_vs_B73_ears	UP
chr3	56809622	56815974	Zm00001eb130500	4.97762	+	3.83367	4.22832e-57	1.99801e-55	B73_cn_vs_B73_ears	UP
chr3	57335480	57343131	Zm00001eb130550	12.0969	+	1.85637	1.90991e-90	1.94092e-88	B73_cn_vs_B73_ears	UP
chr3	59884544	59886710	Zm00001eb131000	4.93717	+	3.37811	2.41755e-25	3.63576e-24	B73_cn_vs_B73_ears	UP
chr3	61204455	61207094	Zm00001eb131150	2.85654	+	-0.342549	9.16647e-09	4.11146e-08	B73_cn_vs_B73_ears	UP
chr3	65238969	65240246	Zm00001eb131390	4.00999	+	12.583	1.54948e-05	4.70246e-05	B73_cn_vs_B73_ears	UP
chr3	65437300	65439479	Zm00001eb131420	4.44165	+	2.5529	5.06598e-31	1.00035e-29	B73_cn_vs_B73_ears	UP
chr3	70097907	70099177	Zm00001eb131850	2.44763	+	12.2347	0.000258813	0.000650663	B73_cn_vs_B73_ears	UP
chr3	70285995	70287697	Zm00001eb131860	7.00374	+	-0.350351	1.32364e-26	2.11364e-25	B73_cn_vs_B73_ears	UP
chr3	70588888	70591236	Zm00001eb131870	3.15342	-	1.39166	5.18055e-25	7.63966e-24	B73_cn_vs_B73_ears	UP
chr3	95886706	95888621	Zm00001eb133100	5.93096	+	0.0278955	1.59194e-18	1.61508e-17	B73_cn_vs_B73_ears	UP
chr3	97317768	97321767	Zm00001eb133200	4.32119	+	1.4724	1.95984e-15	1.5968e-14	B73_cn_vs_B73_ears	UP
chr3	102950873	102954974	Zm00001eb133800	7.48813	+	-0.175272	7.24139e-11	3.99543e-10	B73_cn_vs_B73_ears	UP
chr3	103238376	103243087	Zm00001eb133810	4.18461	+	8.7193	4.38836e-26	6.84551e-25	B73_cn_vs_B73_ears	UP
chr3	106505295	106508629	Zm00001eb134020	7.50205	-	3.09367	7.2544e-99	9.17682e-97	B73_cn_vs_B73_ears	UP
chr3	107866806	107867645	Zm00001eb134210	3.38903	+	11.2556	0.00207942	0.00448853	B73_cn_vs_B73_ears	UP
chr3	108065965	108069968	Zm00001eb134240	4.79864	-	0.708652	6.25217e-26	9.6537e-25	B73_cn_vs_B73_ears	UP
chr3	108713153	108717327	Zm00001eb134290	2.49239	-	0.945894	1.02356e-15	8.57248e-15	B73_cn_vs_B73_ears	UP
chr3	113589869	113590845	Zm00001eb134890	6.64253	+	-0.112416	2.66425e-25	3.9944e-24	B73_cn_vs_B73_ears	UP
chr3	115461082	115467444	Zm00001eb135120	2.38553	-	3.10026	2.18899e-28	3.84705e-27	B73_cn_vs_B73_ears	UP
chr3	117926399	117933595	Zm00001eb135440	4.84854	+	-0.442796	0.0186188	0.0331219	B73_cn_vs_B73_ears	UP
chr3	119198455	119203131	Zm00001eb135550	2.13515	-	4.88483	1.95858e-34	4.38029e-33	B73_cn_vs_B73_ears	UP
chr3	119458130	119459790	Zm00001eb135570	2.88636	+	3.98011	7.06863e-55	3.16758e-53	B73_cn_vs_B73_ears	UP
chr3	120297184	120298044	Zm00001eb135650	3.1045	+	0.789649	6.45217e-08	2.63246e-07	B73_cn_vs_B73_ears	UP
chr3	123445684	123449729	Zm00001eb135910	5.80352	+	-0.749025	3.19443e-16	2.76206e-15	B73_cn_vs_B73_ears	UP
chr3	123492507	123495319	Zm00001eb135940	2.21681	-	2.06013	3.27113e-22	4.12294e-21	B73_cn_vs_B73_ears	UP
chr3	126601243	126603099	Zm00001eb136250	7.83034	-	-1.64002	2.46881e-13	1.70736e-12	B73_cn_vs_B73_ears	UP
chr3	127563394	127564383	Zm00001eb136430	4.97233	-	-1.01142	9.8116e-07	3.47433e-06	B73_cn_vs_B73_ears	UP
chr3	128792138	128793690	Zm00001eb136720	2.14591	+	2.46414	2.31899e-28	4.07257e-27	B73_cn_vs_B73_ears	UP
chr3	129040462	129041553	Zm00001eb136750	5.13873	+	4.81842	6.79684e-80	5.52113e-78	B73_cn_vs_B73_ears	UP
chr3	130593486	130594733	Zm00001eb137030	2.00934	+	1.69467	3.25013e-14	2.41996e-13	B73_cn_vs_B73_ears	UP
chr3	132057633	132058217	Zm00001eb137240	13.1412	+	2.81453	3.63317e-131	8.65123e-129	B73_cn_vs_B73_ears	UP
chr3	132359619	132360247	Zm00001eb137280	16.0395	+	5.54513	0	0	B73_cn_vs_B73_ears	UP
chr3	132843803	132846091	Zm00001eb137340	7.92792	+	0.73463	3.26628e-13	2.23406e-12	B73_cn_vs_B73_ears	UP
chr3	133142909	133144065	Zm00001eb137370	9.02368	-	-0.956414	1.37442e-21	1.67077e-20	B73_cn_vs_B73_ears	UP
chr3	133237097	133238746	Zm00001eb137390	15.2675	-	4.84889	5.95141e-178	3.01141e-175	B73_cn_vs_B73_ears	UP
chr3	133495516	133496513	Zm00001eb137410	11.8868	-	5.78091	1.02726e-67	6.14537e-66	B73_cn_vs_B73_ears	UP
chr3	133541642	133542979	Zm00001eb137420	3.23795	-	1.21971	1.78136e-30	3.44198e-29	B73_cn_vs_B73_ears	UP
chr3	133551193	133552240	Zm00001eb137430	7.00885	+	4.44418	2.04506e-84	1.85338e-82	B73_cn_vs_B73_ears	UP
chr3	133725138	133726980	Zm00001eb137480	10.1607	+	6.57251	1.46785e-172	6.85599e-170	B73_cn_vs_B73_ears	UP
chr3	135573458	135574869	Zm00001eb137850	7.06558	+	0.708316	3.89034e-49	1.47179e-47	B73_cn_vs_B73_ears	UP
chr3	136226011	136227640	Zm00001eb137920	11.143	-	1.27249	1.37274e-68	8.4408e-67	B73_cn_vs_B73_ears	UP
chr3	136294077	136295771	Zm00001eb137930	6.75914	-	4.94569	3.0728e-08	1.30218e-07	B73_cn_vs_B73_ears	UP
chr3	136411873	136413505	Zm00001eb137990	4.39468	+	-1.03411	6.42582e-16	5.4551e-15	B73_cn_vs_B73_ears	UP
chr3	136565007	136566999	Zm00001eb138050	3.03042	-	0.0718121	2.91685e-07	1.10041e-06	B73_cn_vs_B73_ears	UP
chr3	136899960	136904506	Zm00001eb138130	4.84448	-	0.447437	0.0176592	0.0315596	B73_cn_vs_B73_ears	UP
chr3	137388624	137390462	Zm00001eb138250	7.14963	-	-0.484136	9.59145e-29	1.71544e-27	B73_cn_vs_B73_ears	UP
chr3	137807519	137812532	Zm00001eb138290	8.19507	-	1.77905	3.19784e-88	3.08211e-86	B73_cn_vs_B73_ears	UP
chr3	137931698	137942382	Zm00001eb138300	5.71195	+	-0.227437	0.000897972	0.00205793	B73_cn_vs_B73_ears	UP
chr3	137951711	137957295	Zm00001eb138310	3.17924	+	2.78399	1.12749e-17	1.07644e-16	B73_cn_vs_B73_ears	UP
chr3	139336314	139337594	Zm00001eb138510	9.84452	+	0.0602084	1.87783e-31	3.77556e-30	B73_cn_vs_B73_ears	UP
chr3	139726098	139728882	Zm00001eb138550	2.10614	+	0.434661	4.083e-10	2.08995e-09	B73_cn_vs_B73_ears	UP
chr3	139755480	139756494	Zm00001eb138600	8.65741	-	0.807376	4.57392e-44	1.45981e-42	B73_cn_vs_B73_ears	UP
chr3	140058651	140060117	Zm00001eb138650	6.82176	+	2.86314	1.21426e-121	2.41738e-119	B73_cn_vs_B73_ears	UP
chr3	140396609	140398462	Zm00001eb138700	7.80745	+	0.218965	2.19844e-09	1.04657e-08	B73_cn_vs_B73_ears	UP
chr3	141758914	141760104	Zm00001eb138920	3.07739	+	-0.58813	1.70153e-05	5.13057e-05	B73_cn_vs_B73_ears	UP
chr3	144811678	144812660	Zm00001eb139550	3.50368	+	12.6774	0.0006144	0.00144935	B73_cn_vs_B73_ears	UP
chr3	145578856	145582568	Zm00001eb139670	2.01543	-	2.13214	0.0274177	0.0470815	B73_cn_vs_B73_ears	UP
chr3	146721957	146723091	Zm00001eb139830	2.46137	+	1.2302	2.05052e-12	1.31061e-11	B73_cn_vs_B73_ears	UP
chr3	146740185	146741691	Zm00001eb139880	3.66129	-	3.34244	6.97192e-67	4.11005e-65	B73_cn_vs_B73_ears	UP
chr3	147102478	147105834	Zm00001eb139920	4.21595	+	1.71084	1.13236e-18	1.15704e-17	B73_cn_vs_B73_ears	UP
chr3	148022303	148023913	Zm00001eb140210	5.04097	-	6.31623	0.00853514	0.0163332	B73_cn_vs_B73_ears	UP
chr3	148181871	148185092	Zm00001eb140230	2.8329	+	6.9847	0.00162911	0.00358064	B73_cn_vs_B73_ears	UP
chr3	148431185	148433333	Zm00001eb140320	11.0152	-	1.676	4.18708e-55	1.89378e-53	B73_cn_vs_B73_ears	UP
chr3	148875473	148877301	Zm00001eb140430	2.03571	+	2.26691	1.44463e-05	4.39854e-05	B73_cn_vs_B73_ears	UP
chr3	149353376	149359351	Zm00001eb140530	2.29108	-	0.637652	1.87774e-09	9.01139e-09	B73_cn_vs_B73_ears	UP
chr3	149741548	149743965	Zm00001eb140620	2.65275	-	1.70574	1.06612e-13	7.5913e-13	B73_cn_vs_B73_ears	UP
chr3	151341441	151345121	Zm00001eb141010	5.16629	-	5.30608	4.19497e-73	2.97048e-71	B73_cn_vs_B73_ears	UP
chr3	151342483	151343525	Zm00001eb141020	5.89219	+	0.290381	3.6601e-14	2.70943e-13	B73_cn_vs_B73_ears	UP
chr3	151516480	151517544	Zm00001eb141080	4.20686	-	3.05678	3.27253e-09	1.52882e-08	B73_cn_vs_B73_ears	UP
chr3	152086190	152089993	Zm00001eb141160	2.35567	+	1.75168	6.45382e-25	9.42576e-24	B73_cn_vs_B73_ears	UP
chr3	152657340	152662828	Zm00001eb141270	3.12391	-	0.330643	9.96837e-12	5.96188e-11	B73_cn_vs_B73_ears	UP
chr3	155908489	155909494	Zm00001eb141870	5.27653	-	-0.356417	2.02145e-16	1.77245e-15	B73_cn_vs_B73_ears	UP
chr3	155914976	155917213	Zm00001eb141880	5.35047	+	1.77471	0.00241687	0.00515328	B73_cn_vs_B73_ears	UP
chr3	156003810	156004596	Zm00001eb141910	4.20099	+	2.75488	3.08316e-88	2.98342e-86	B73_cn_vs_B73_ears	UP
chr3	156796428	156797722	Zm00001eb142090	6.8372	+	0.343561	1.22125e-07	4.81475e-07	B73_cn_vs_B73_ears	UP
chr3	156819484	156820754	Zm00001eb142150	2.73727	+	-0.735606	7.43872e-08	3.0137e-07	B73_cn_vs_B73_ears	UP
chr3	158564373	158566178	Zm00001eb142480	2.0799	-	1.053	1.50095e-07	5.85623e-07	B73_cn_vs_B73_ears	UP
chr3	159200459	159203389	Zm00001eb142620	4.92656	-	0.743614	4.90799e-18	4.82222e-17	B73_cn_vs_B73_ears	UP
chr3	159653036	159657841	Zm00001eb142750	2.87801	+	-0.185695	4.05516e-09	1.87746e-08	B73_cn_vs_B73_ears	UP
chr3	159820164	159822736	Zm00001eb142810	2.98118	-	0.281314	5.64148e-17	5.13955e-16	B73_cn_vs_B73_ears	UP
chr3	160747332	160748366	Zm00001eb142990	3.53592	-	1.52058	9.46267e-30	1.76114e-28	B73_cn_vs_B73_ears	UP
chr3	162510673	162512634	Zm00001eb143230	5.5432	-	0.637798	1.99789e-25	3.01209e-24	B73_cn_vs_B73_ears	UP
chr3	163066871	163070251	Zm00001eb143340	3.28406	-	0.589147	2.86933e-18	2.85968e-17	B73_cn_vs_B73_ears	UP
chr3	163758261	163759773	Zm00001eb143400	6.81774	+	4.65059	1.61978e-08	7.07831e-08	B73_cn_vs_B73_ears	UP
chr3	164082466	164083700	Zm00001eb143500	8.51675	+	-1.31111	6.38964e-18	6.20766e-17	B73_cn_vs_B73_ears	UP
chr3	164280613	164281916	Zm00001eb143540	3.01151	+	4.03746	5.50568e-13	3.68583e-12	B73_cn_vs_B73_ears	UP
chr3	164362086	164367199	Zm00001eb143550	5.60514	-	7.9782	0.00054661	0.00130043	B73_cn_vs_B73_ears	UP
chr3	164992980	164997947	Zm00001eb143690	5.18734	+	-0.609948	0.00558357	0.0111013	B73_cn_vs_B73_ears	UP
chr3	168707169	168708889	Zm00001eb143880	2.98392	+	1.06507	4.94915e-19	5.18572e-18	B73_cn_vs_B73_ears	UP
chr3	168893482	168895074	Zm00001eb143910	3.16094	+	1.13743	1.47547e-24	2.1105e-23	B73_cn_vs_B73_ears	UP
chr3	169278632	169284255	Zm00001eb144010	3.75384	-	0.692375	7.02242e-15	5.5038e-14	B73_cn_vs_B73_ears	UP
chr3	171116328	171118732	Zm00001eb144440	3.00905	+	9.36446	1.8927e-29	3.4905e-28	B73_cn_vs_B73_ears	UP
chr3	171481057	171485592	Zm00001eb144510	7.82504	+	1.80583	1.44054e-13	1.0165e-12	B73_cn_vs_B73_ears	UP
chr3	173296647	173300313	Zm00001eb144930	3.16385	+	5.09359	6.5477e-53	2.77057e-51	B73_cn_vs_B73_ears	UP
chr3	173440779	173444468	Zm00001eb144960	5.9873	+	5.93789	3.10405e-120	5.93631e-118	B73_cn_vs_B73_ears	UP
chr3	173573810	173577316	Zm00001eb145050	4.48176	-	8.96525	2.07222e-07	7.94978e-07	B73_cn_vs_B73_ears	UP
chr3	174644022	174646846	Zm00001eb145340	6.97737	-	-0.544059	6.56346e-17	5.94826e-16	B73_cn_vs_B73_ears	UP
chr3	174688249	174690005	Zm00001eb145350	2.9535	+	-0.401857	0.000247489	0.000624107	B73_cn_vs_B73_ears	UP
chr3	176802727	176805378	Zm00001eb145820	2.42792	+	1.15224	5.78461e-11	3.2261e-10	B73_cn_vs_B73_ears	UP
chr3	176998142	177001485	Zm00001eb145870	2.12189	+	7.2541	1.34767e-22	1.73283e-21	B73_cn_vs_B73_ears	UP
chr3	177036243	177038731	Zm00001eb145880	8.20757	+	1.32566	5.75461e-60	2.94869e-58	B73_cn_vs_B73_ears	UP
chr3	177039757	177044866	Zm00001eb145890	3.9548	-	3.79291	1.34099e-93	1.44115e-91	B73_cn_vs_B73_ears	UP
chr3	177113356	177115385	Zm00001eb145910	3.49641	-	-1.08974	2.77218e-08	1.18062e-07	B73_cn_vs_B73_ears	UP
chr3	177522113	177523673	Zm00001eb146000	5.20571	+	-0.270708	1.27199e-08	5.61611e-08	B73_cn_vs_B73_ears	UP
chr3	179564406	179566950	Zm00001eb146510	5.30095	-	0.538884	5.75142e-29	1.04169e-27	B73_cn_vs_B73_ears	UP
chr3	180331941	180335244	Zm00001eb146650	2.70729	+	-0.384108	5.18229e-08	2.14024e-07	B73_cn_vs_B73_ears	UP
chr3	180824046	180826007	Zm00001eb146860	7.90571	+	1.00679	1.50728e-36	3.66455e-35	B73_cn_vs_B73_ears	UP
chr3	181366166	181368841	Zm00001eb147110	6.72383	-	1.98845	1.24046e-53	5.35138e-52	B73_cn_vs_B73_ears	UP
chr3	181373588	181374970	Zm00001eb147120	4.34764	-	-0.526422	1.21956e-10	6.61026e-10	B73_cn_vs_B73_ears	UP
chr3	182432718	182435891	Zm00001eb147390	2.93973	+	-0.488678	1.71286e-07	6.6372e-07	B73_cn_vs_B73_ears	UP
chr3	182485164	182490393	Zm00001eb147400	5.05797	+	0.460439	4.09155e-17	3.76708e-16	B73_cn_vs_B73_ears	UP
chr3	183162578	183165091	Zm00001eb147530	2.56913	-	5.35984	1.43005e-19	1.55754e-18	B73_cn_vs_B73_ears	UP
chr3	183207240	183210354	Zm00001eb147550	2.2455	+	2.78931	3.93487e-20	4.40822e-19	B73_cn_vs_B73_ears	UP
chr3	183584881	183586824	Zm00001eb147710	2.78544	+	2.011	3.33089e-19	3.54361e-18	B73_cn_vs_B73_ears	UP
chr3	183845652	183850280	Zm00001eb147750	4.6919	-	1.46175	8.04058e-40	2.20666e-38	B73_cn_vs_B73_ears	UP
chr3	184155684	184159608	Zm00001eb147850	4.79477	-	-0.811013	5.54242e-12	3.4071e-11	B73_cn_vs_B73_ears	UP
chr3	185593141	185595800	Zm00001eb148240	5.83809	-	0.912589	6.71228e-34	1.46872e-32	B73_cn_vs_B73_ears	UP
chr3	185762489	185765340	Zm00001eb148270	3.89906	+	0.265276	5.89057e-21	6.91161e-20	B73_cn_vs_B73_ears	UP
chr3	185772512	185775910	Zm00001eb148280	5.42806	+	0.260051	1.25088e-21	1.52746e-20	B73_cn_vs_B73_ears	UP
chr3	185869508	185870944	Zm00001eb148310	5.18857	-	3.85542	6.87822e-33	1.44764e-31	B73_cn_vs_B73_ears	UP
chr3	186681221	186682344	Zm00001eb148590	2.32805	-	5.86765	4.97054e-07	1.81677e-06	B73_cn_vs_B73_ears	UP
chr3	186720911	186721543	Zm00001eb148600	5.03884	+	2.67834	0.0104351	0.0195804	B73_cn_vs_B73_ears	UP
chr3	188554017	188555505	Zm00001eb149120	7.00187	+	-0.563552	5.20156e-27	8.4789e-26	B73_cn_vs_B73_ears	UP
chr3	188759290	188761810	Zm00001eb149240	4.11425	-	-1.22032	1.47253e-10	7.89512e-10	B73_cn_vs_B73_ears	UP
chr3	189488490	189490486	Zm00001eb149460	5.27393	-	3.88199	2.58256e-64	1.45534e-62	B73_cn_vs_B73_ears	UP
chr3	191019175	191020336	Zm00001eb149740	4.91859	-	-1.07047	3.32795e-13	2.27432e-12	B73_cn_vs_B73_ears	UP
chr3	191128274	191130730	Zm00001eb149770	3.74471	-	11.2795	2.74647e-07	1.04033e-06	B73_cn_vs_B73_ears	UP
chr3	192261108	192264979	Zm00001eb150260	4.77786	-	1.94593	4.91546e-39	1.31919e-37	B73_cn_vs_B73_ears	UP
chr3	192364890	192371330	Zm00001eb150340	5.76028	-	10.0721	8.67866e-18	8.35463e-17	B73_cn_vs_B73_ears	UP
chr3	192616684	192618063	Zm00001eb150500	3.88252	-	-0.912439	1.68716e-10	8.98632e-10	B73_cn_vs_B73_ears	UP
chr3	194592046	194594314	Zm00001eb151080	5.19716	+	2.58056	0.00462524	0.00934825	B73_cn_vs_B73_ears	UP
chr3	194594565	194596394	Zm00001eb151090	7.09122	-	11.1462	2.99649e-10	1.5551e-09	B73_cn_vs_B73_ears	UP
chr3	194758158	194759901	Zm00001eb151140	3.75649	-	-0.270471	1.81934e-14	1.3826e-13	B73_cn_vs_B73_ears	UP
chr3	194841781	194842840	Zm00001eb151160	3.49157	-	-0.991016	2.13903e-06	7.26613e-06	B73_cn_vs_B73_ears	UP
chr3	194913026	194915570	Zm00001eb151190	7.74077	+	0.828055	7.3134e-12	4.44403e-11	B73_cn_vs_B73_ears	UP
chr3	194998309	195001087	Zm00001eb151220	2.9617	+	1.76657	5.28066e-17	4.81805e-16	B73_cn_vs_B73_ears	UP
chr3	195389489	195392680	Zm00001eb151270	4.9275	+	-0.814237	1.10675e-18	1.13182e-17	B73_cn_vs_B73_ears	UP
chr3	195528265	195533180	Zm00001eb151310	5.04828	-	1.91872	2.50304e-21	2.9992e-20	B73_cn_vs_B73_ears	UP
chr3	195990878	195995184	Zm00001eb151440	2.13222	+	5.08482	3.12815e-37	7.77651e-36	B73_cn_vs_B73_ears	UP
chr3	196339864	196340745	Zm00001eb151540	3.56832	+	-0.423771	3.20492e-12	2.01556e-11	B73_cn_vs_B73_ears	UP
chr3	196389884	196394137	Zm00001eb151570	3.78942	-	8.04287	3.33346e-07	1.24731e-06	B73_cn_vs_B73_ears	UP
chr3	197027110	197031892	Zm00001eb151710	2.51181	-	4.81846	2.31752e-65	1.32131e-63	B73_cn_vs_B73_ears	UP
chr3	197117869	197118856	Zm00001eb151750	5.00421	+	1.14058	2.22613e-32	4.60547e-31	B73_cn_vs_B73_ears	UP
chr3	198449961	198451010	Zm00001eb151950	3.90577	+	-1.06616	1.37128e-10	7.3881e-10	B73_cn_vs_B73_ears	UP
chr3	200150004	200152711	Zm00001eb152390	4.84851	+	-0.783908	0.0190667	0.0338484	B73_cn_vs_B73_ears	UP
chr3	200356081	200357387	Zm00001eb152430	2.99279	-	-1.01456	6.75925e-09	3.0703e-08	B73_cn_vs_B73_ears	UP
chr3	200489672	200490024	Zm00001eb152480	3.16327	-	-0.111949	0.000427508	0.00103533	B73_cn_vs_B73_ears	UP
chr3	201226509	201228391	Zm00001eb152800	4.08722	+	-0.238769	3.21392e-17	2.99194e-16	B73_cn_vs_B73_ears	UP
chr3	201230087	201233299	Zm00001eb152810	2.44839	-	2.64644	9.97646e-17	8.92151e-16	B73_cn_vs_B73_ears	UP
chr3	202178667	202182189	Zm00001eb153000	2.35076	-	1.10876	4.68472e-10	2.38288e-09	B73_cn_vs_B73_ears	UP
chr3	202472480	202474434	Zm00001eb153020	4.26811	+	1.40305	1.693e-40	4.78135e-39	B73_cn_vs_B73_ears	UP
chr3	202584797	202586031	Zm00001eb153120	5.05596	-	-1.30012	0.0109987	0.0205394	B73_cn_vs_B73_ears	UP
chr3	202684982	202687233	Zm00001eb153170	13.6857	+	3.3851	2.27602e-113	3.81242e-111	B73_cn_vs_B73_ears	UP
chr3	203529844	203535563	Zm00001eb153340	5.0153	+	3.97975	1.86479e-125	4.04392e-123	B73_cn_vs_B73_ears	UP
chr3	203546603	203551070	Zm00001eb153360	2.61376	-	2.46794	4.15661e-27	6.85375e-26	B73_cn_vs_B73_ears	UP
chr3	204742062	204745017	Zm00001eb153750	4.73763	-	-0.184399	3.28452e-12	2.06456e-11	B73_cn_vs_B73_ears	UP
chr3	205662000	205664413	Zm00001eb154060	4.60274	-	2.60339	6.27284e-49	2.35115e-47	B73_cn_vs_B73_ears	UP
chr3	206429677	206430826	Zm00001eb154270	3.06686	+	0.221492	5.1426e-16	4.39028e-15	B73_cn_vs_B73_ears	UP
chr3	206430979	206434030	Zm00001eb154280	6.86197	-	2.34446	4.82599e-85	4.42315e-83	B73_cn_vs_B73_ears	UP
chr3	206557577	206558836	Zm00001eb154390	3.1664	+	2.70355	0.00900626	0.0171483	B73_cn_vs_B73_ears	UP
chr3	206905348	206909399	Zm00001eb154480	2.04376	-	4.43034	1.49893e-40	4.24807e-39	B73_cn_vs_B73_ears	UP
chr3	206946471	206951192	Zm00001eb154490	2.36942	-	5.74499	2.74899e-98	3.3721e-96	B73_cn_vs_B73_ears	UP
chr3	207302144	207307321	Zm00001eb154590	5.36547	+	0.679158	3.58212e-12	2.24176e-11	B73_cn_vs_B73_ears	UP
chr3	207335032	207337542	Zm00001eb154600	4.74146	+	1.85208	1.08966e-53	4.70919e-52	B73_cn_vs_B73_ears	UP
chr3	207448013	207449319	Zm00001eb154650	2.77461	-	2.54878	4.16036e-08	1.73889e-07	B73_cn_vs_B73_ears	UP
chr3	208122860	208126986	Zm00001eb154820	5.45901	+	2.73272	1.2731e-39	3.45874e-38	B73_cn_vs_B73_ears	UP
chr3	208490615	208491402	Zm00001eb154990	5.54369	-	-0.504431	6.26208e-11	3.47721e-10	B73_cn_vs_B73_ears	UP
chr3	209169959	209171635	Zm00001eb155120	3.05414	+	0.544371	2.40538e-11	1.38506e-10	B73_cn_vs_B73_ears	UP
chr3	209803395	209806270	Zm00001eb155300	4.20371	+	-0.899984	2.7673e-13	1.90619e-12	B73_cn_vs_B73_ears	UP
chr3	209919789	209923983	Zm00001eb155320	2.16349	+	7.25963	0.00328117	0.00682363	B73_cn_vs_B73_ears	UP
chr3	210603126	210605248	Zm00001eb155600	5.35142	-	2.47061	1.1822e-12	7.71035e-12	B73_cn_vs_B73_ears	UP
chr3	210630722	210632377	Zm00001eb155610	4.15922	+	0.371208	3.23341e-17	3.00893e-16	B73_cn_vs_B73_ears	UP
chr3	210779426	210781020	Zm00001eb155680	2.68521	-	1.4277	4.49167e-27	7.36124e-26	B73_cn_vs_B73_ears	UP
chr3	210895737	210897400	Zm00001eb155730	5.03725	-	-0.62121	0.00913702	0.0173755	B73_cn_vs_B73_ears	UP
chr3	211672737	211676418	Zm00001eb155940	2.66237	-	3.38994	2.09349e-39	5.64963e-38	B73_cn_vs_B73_ears	UP
chr3	212115619	212117266	Zm00001eb156040	3.04352	+	1.94356	4.51845e-12	2.79817e-11	B73_cn_vs_B73_ears	UP
chr3	212297357	212298697	Zm00001eb156130	2.06749	+	0.556743	2.26342e-10	1.1876e-09	B73_cn_vs_B73_ears	UP
chr3	212364313	212365489	Zm00001eb156150	4.57157	+	4.01011	1.50749e-90	1.5384e-88	B73_cn_vs_B73_ears	UP
chr3	212494336	212509850	Zm00001eb156250	2.76478	+	-1.0532	6.93758e-05	0.000191586	B73_cn_vs_B73_ears	UP
chr3	214496142	214497370	Zm00001eb156790	4.37586	+	-0.930454	8.36854e-12	5.04981e-11	B73_cn_vs_B73_ears	UP
[truncated: 88,042 more rows]

## Sheet: Supp_Data_1_W22
Chr	Start	Stop	GID	logFC	Strand	logCPM	PValue	FDR	Samples	DEG
chr1	18410	24787	Zm00004b000002	-2.42141	-	6.24336	1.55946e-49	9.7625e-49	W22_cn_vs_W22_pollen	DOWN
chr1	1453643	1459883	Zm00004b000029	-2.73264	-	5.58507	3.52977e-53	2.40738e-52	W22_cn_vs_W22_pollen	DOWN
chr1	2232695	2241262	Zm00004b000044	-3.44863	-	8.79125	3.66524e-102	4.93093e-101	W22_cn_vs_W22_pollen	DOWN
chr1	2360706	2363219	Zm00004b000048	-4.37005	-	2.77888	3.7049e-49	2.29895e-48	W22_cn_vs_W22_pollen	DOWN
chr1	2519477	2524328	Zm00004b000053	-6.49032	+	6.05278	1.70465e-209	5.50949e-208	W22_cn_vs_W22_pollen	DOWN
chr1	2766037	2772732	Zm00004b000057	-2.69577	-	5.64354	3.43029e-43	1.85655e-42	W22_cn_vs_W22_pollen	DOWN
chr1	2891072	2893293	Zm00004b000065	-4.1673	+	6.50594	7.61141e-112	1.13177e-110	W22_cn_vs_W22_pollen	DOWN
chr1	2894315	2895755	Zm00004b000066	-3.95279	-	-0.223451	3.75885e-17	9.84673e-17	W22_cn_vs_W22_pollen	DOWN
chr1	2999921	3010892	Zm00004b000072	-7.43685	+	5.85624	8.51042e-215	2.90297e-213	W22_cn_vs_W22_pollen	DOWN
chr1	3026845	3027352	Zm00004b000073	-4.85922	+	5.22072	1.38519e-99	1.81969e-98	W22_cn_vs_W22_pollen	DOWN
chr1	3032017	3039970	Zm00004b000074	-2.16114	+	7.19764	2.56591e-39	1.26812e-38	W22_cn_vs_W22_pollen	DOWN
chr1	3043040	3045539	Zm00004b000075	-8.18521	+	3.42747	4.85047e-21	1.43589e-20	W22_cn_vs_W22_pollen	DOWN
chr1	3205154	3223897	Zm00004b000081	-2.15276	+	6.74981	4.27386e-47	2.53978e-46	W22_cn_vs_W22_pollen	DOWN
chr1	4016039	4017047	Zm00004b000107	-6.33732	+	3.36273	1.97635e-120	3.15769e-119	W22_cn_vs_W22_pollen	DOWN
chr1	4017102	4019106	Zm00004b000108	-5.92192	+	3.52455	6.52302e-88	7.62628e-87	W22_cn_vs_W22_pollen	DOWN
chr1	4215393	4217167	Zm00004b000120	-7.16326	-	7.54463	2.42012e-212	8.04941e-211	W22_cn_vs_W22_pollen	DOWN
chr1	4270376	4274373	Zm00004b000126	-3.97768	+	1.71332	3.338e-26	1.17742e-25	W22_cn_vs_W22_pollen	DOWN
chr1	4278330	4282751	Zm00004b000127	-4.11097	+	2.40714	7.95701e-42	4.16205e-41	W22_cn_vs_W22_pollen	DOWN
chr1	4291603	4296207	Zm00004b000130	-7.7379	-	8.07365	1.11739e-274	6.2694e-273	W22_cn_vs_W22_pollen	DOWN
chr1	4476379	4482933	Zm00004b000137	-3.72255	+	2.16475	3.60658e-42	1.90181e-41	W22_cn_vs_W22_pollen	DOWN
chr1	4560299	4569409	Zm00004b000141	-5.85722	-	3.90551	8.9512e-140	1.66502e-138	W22_cn_vs_W22_pollen	DOWN
chr1	4560597	4563975	Zm00004b000142	-4.13164	+	-0.561716	2.58384e-11	5.45254e-11	W22_cn_vs_W22_pollen	DOWN
chr1	4632223	4633089	Zm00004b000144	-3.32179	-	0.6123	5.02938e-12	1.0924e-11	W22_cn_vs_W22_pollen	DOWN
chr1	5080702	5087318	Zm00004b000157	-3.52213	-	3.50637	9.63748e-47	5.67241e-46	W22_cn_vs_W22_pollen	DOWN
chr1	5299520	5316246	Zm00004b000161	-5.1142	-	3.81612	2.9288e-59	2.2349e-58	W22_cn_vs_W22_pollen	DOWN
chr1	5457721	5463365	Zm00004b000166	-3.93227	+	5.65287	3.22332e-112	4.81073e-111	W22_cn_vs_W22_pollen	DOWN
chr1	5716017	5720223	Zm00004b000174	-6.35989	+	7.05373	3.89919e-216	1.34533e-214	W22_cn_vs_W22_pollen	DOWN
chr1	5782853	5786071	Zm00004b000177	-3.4348	-	1.13598	1.64275e-21	4.9404e-21	W22_cn_vs_W22_pollen	DOWN
chr1	6002741	6008614	Zm00004b000189	-3.54283	-	6.13129	4.02194e-87	4.66133e-86	W22_cn_vs_W22_pollen	DOWN
chr1	6275709	6289025	Zm00004b000199	-3.00986	-	4.44664	5.71075e-39	2.80102e-38	W22_cn_vs_W22_pollen	DOWN
chr1	6536347	6538461	Zm00004b000207	-2.20185	-	-0.603408	0.000457846	0.000663011	W22_cn_vs_W22_pollen	DOWN
chr1	6860370	6864803	Zm00004b000222	-10.481	-	-1.43342	2.21103e-20	6.39554e-20	W22_cn_vs_W22_pollen	DOWN
chr1	6979056	6988111	Zm00004b000225	-10.84	+	-1.11771	4.0882e-27	1.47919e-26	W22_cn_vs_W22_pollen	DOWN
chr1	7494264	7500096	Zm00004b000244	-5.00882	-	8.19752	9.53988e-96	1.19132e-94	W22_cn_vs_W22_pollen	DOWN
chr1	7879440	7885755	Zm00004b000260	-2.05502	+	4.36044	9.33782e-27	3.34834e-26	W22_cn_vs_W22_pollen	DOWN
chr1	8286546	8298848	Zm00004b000271	-2.5148	-	4.57369	5.79486e-53	3.9299e-52	W22_cn_vs_W22_pollen	DOWN
chr1	8453939	8454876	Zm00004b000277	-6.509	+	0.616525	5.82179e-19	1.61456e-18	W22_cn_vs_W22_pollen	DOWN
chr1	8492101	8492569	Zm00004b000280	-2.77815	+	-0.657144	0.00216607	0.00297813	W22_cn_vs_W22_pollen	DOWN
chr1	8640067	8652006	Zm00004b000285	-2.56018	-	7.50992	6.10385e-36	2.79462e-35	W22_cn_vs_W22_pollen	DOWN
chr1	9069084	9070772	Zm00004b000303	-6.03552	+	4.2364	7.87957e-129	1.34485e-127	W22_cn_vs_W22_pollen	DOWN
chr1	9078120	9082058	Zm00004b000305	-17.3836	-	9.21564	1.71478e-294	1.15997e-292	W22_cn_vs_W22_pollen	DOWN
chr1	9232918	9233710	Zm00004b000309	-4.12877	+	-0.275746	1.94283e-17	5.14845e-17	W22_cn_vs_W22_pollen	DOWN
chr1	9234564	9238376	Zm00004b000310	-9.61962	-	6.28337	9.50217e-252	4.32989e-250	W22_cn_vs_W22_pollen	DOWN
chr1	9595900	9598775	Zm00004b000324	-12.3478	+	10.8465	0	0	W22_cn_vs_W22_pollen	DOWN
chr1	9653624	9660094	Zm00004b000327	-9.07993	+	7.14992	5.02861e-244	2.14489e-242	W22_cn_vs_W22_pollen	DOWN
chr1	10068262	10072460	Zm00004b000336	-4.14617	+	8.28788	3.72839e-136	6.75216e-135	W22_cn_vs_W22_pollen	DOWN
chr1	10506651	10517322	Zm00004b000347	-5.36432	+	4.04889	2.60325e-108	3.75462e-107	W22_cn_vs_W22_pollen	DOWN
chr1	10626604	10630482	Zm00004b000350	-7.5487	+	0.953949	0.000122426	0.000184576	W22_cn_vs_W22_pollen	DOWN
chr1	10753913	10754733	Zm00004b000353	-5.49213	+	2.52149	3.37203e-69	3.02375e-68	W22_cn_vs_W22_pollen	DOWN
chr1	11003201	11039861	Zm00004b000358	-2.88997	+	5.69928	9.8121e-49	6.03709e-48	W22_cn_vs_W22_pollen	DOWN
chr1	11047487	11050807	Zm00004b000359	-2.6797	+	0.305127	1.21691e-10	2.49641e-10	W22_cn_vs_W22_pollen	DOWN
chr1	11062009	11085954	Zm00004b000360	-3.26196	+	5.60894	1.11567e-59	8.59536e-59	W22_cn_vs_W22_pollen	DOWN
chr1	11198283	11204831	Zm00004b000364	-6.41603	-	1.4697	4.28018e-56	3.07645e-55	W22_cn_vs_W22_pollen	DOWN
chr1	11980523	11987112	Zm00004b000384	-5.70006	-	8.40237	2.5131e-223	9.13005e-222	W22_cn_vs_W22_pollen	DOWN
chr1	12043170	12043854	Zm00004b000387	-3.98967	-	2.59061	1.17917e-21	3.55913e-21	W22_cn_vs_W22_pollen	DOWN
chr1	12269497	12271576	Zm00004b000392	-20.3135	+	10.4728	0	0	W22_cn_vs_W22_pollen	DOWN
chr1	12815710	12823681	Zm00004b000404	-4.68581	-	7.26821	1.08558e-80	1.14188e-79	W22_cn_vs_W22_pollen	DOWN
chr1	12893380	12900239	Zm00004b000406	-2.6075	-	2.28775	1.52599e-25	5.26358e-25	W22_cn_vs_W22_pollen	DOWN
chr1	13015879	13025029	Zm00004b000408	-3.00288	+	6.99287	7.94035e-67	6.90868e-66	W22_cn_vs_W22_pollen	DOWN
chr1	14531379	14536544	Zm00004b000448	-6.38501	+	-1.56574	0.0222768	0.0281778	W22_cn_vs_W22_pollen	DOWN
chr1	14580884	14584926	Zm00004b000449	-3.51405	+	5.66019	1.66907e-63	1.37029e-62	W22_cn_vs_W22_pollen	DOWN
chr1	14831579	14843787	Zm00004b000458	-2.74261	+	5.45016	9.30459e-61	7.30436e-60	W22_cn_vs_W22_pollen	DOWN
chr1	15047707	15049783	Zm00004b000464	-17.2065	+	7.30843	1.56931e-219	5.56655e-218	W22_cn_vs_W22_pollen	DOWN
chr1	15175301	15180335	Zm00004b000465	-2.97658	-	3.11003	1.30753e-25	4.52435e-25	W22_cn_vs_W22_pollen	DOWN
chr1	15278852	15283953	Zm00004b000469	-9.15284	-	7.62994	4.74914e-280	2.7681e-278	W22_cn_vs_W22_pollen	DOWN
chr1	15834363	15843539	Zm00004b000490	-2.44978	-	4.18919	5.26191e-39	2.58298e-38	W22_cn_vs_W22_pollen	DOWN
chr1	16141504	16144394	Zm00004b000494	-3.43081	+	1.65063	3.01943e-17	7.93397e-17	W22_cn_vs_W22_pollen	DOWN
chr1	16449632	16450922	Zm00004b000502	-2.95497	+	5.4585	6.51446e-65	5.48329e-64	W22_cn_vs_W22_pollen	DOWN
chr1	16786475	16790505	Zm00004b000505	-13.6882	-	5.29905	8.7336e-220	3.10709e-218	W22_cn_vs_W22_pollen	DOWN
chr1	17211962	17213638	Zm00004b000520	-3.84352	-	1.64305	6.03584e-29	2.3018e-28	W22_cn_vs_W22_pollen	DOWN
chr1	17834231	17841796	Zm00004b000534	-8.77666	-	1.87612	5.93312e-61	4.67754e-60	W22_cn_vs_W22_pollen	DOWN
chr1	18245706	18260526	Zm00004b000546	-3.66491	+	2.52752	1.23918e-39	6.16997e-39	W22_cn_vs_W22_pollen	DOWN
chr1	18491535	18511088	Zm00004b000551	-4.21038	+	6.49472	5.34143e-84	5.93564e-83	W22_cn_vs_W22_pollen	DOWN
chr1	18716792	18718282	Zm00004b000557	-8.05586	-	4.20657	1.71274e-52	1.14823e-51	W22_cn_vs_W22_pollen	DOWN
chr1	18957410	18965798	Zm00004b000573	-4.0249	+	5.29146	2.1743e-81	2.31649e-80	W22_cn_vs_W22_pollen	DOWN
chr1	19050624	19052211	Zm00004b000576	-7.71791	-	1.24814	3.69002e-57	2.70572e-56	W22_cn_vs_W22_pollen	DOWN
chr1	19182956	19187985	Zm00004b000580	-2.08342	+	4.19191	1.65931e-30	6.58514e-30	W22_cn_vs_W22_pollen	DOWN
chr1	19268856	19290705	Zm00004b000584	-4.86104	-	4.45976	4.4729e-57	3.27376e-56	W22_cn_vs_W22_pollen	DOWN
chr1	19802326	19815447	Zm00004b000596	-2.16585	+	5.86109	1.62682e-24	5.39443e-24	W22_cn_vs_W22_pollen	DOWN
chr1	19950243	19952385	Zm00004b000598	-4.67322	+	1.83411	2.27862e-37	1.07756e-36	W22_cn_vs_W22_pollen	DOWN
chr1	20052429	20055355	Zm00004b000601	-5.93054	+	4.93186	1.29852e-168	3.14977e-167	W22_cn_vs_W22_pollen	DOWN
chr1	20300347	20307900	Zm00004b000606	-5.43428	+	6.9246	8.35433e-128	1.40885e-126	W22_cn_vs_W22_pollen	DOWN
chr1	20531561	20532842	Zm00004b000617	-16.5052	-	6.56288	9.17995e-241	3.82058e-239	W22_cn_vs_W22_pollen	DOWN
chr1	20956980	20963063	Zm00004b000630	-2.22075	-	4.63966	9.16742e-38	4.37493e-37	W22_cn_vs_W22_pollen	DOWN
chr1	21071591	21072419	Zm00004b000636	-15.1971	+	5.08512	7.30607e-178	1.87445e-176	W22_cn_vs_W22_pollen	DOWN
chr1	21145441	21148231	Zm00004b000640	-20.4565	+	10.6164	0	0	W22_cn_vs_W22_pollen	DOWN
chr1	21901060	21901495	Zm00004b000651	-3.08792	-	0.0229727	2.07491e-05	3.27635e-05	W22_cn_vs_W22_pollen	DOWN
chr1	22301702	22307909	Zm00004b000657	-3.74552	+	6.86777	1.67348e-96	2.12068e-95	W22_cn_vs_W22_pollen	DOWN
chr1	22308728	22311838	Zm00004b000659	-2.78202	+	0.204118	2.56949e-09	4.99504e-09	W22_cn_vs_W22_pollen	DOWN
chr1	22472694	22475591	Zm00004b000675	-2.45767	+	4.45468	2.47863e-35	1.1161e-34	W22_cn_vs_W22_pollen	DOWN
chr1	23772918	23775761	Zm00004b000702	-5.02063	+	6.3011	6.53802e-135	1.17694e-133	W22_cn_vs_W22_pollen	DOWN
chr1	24951577	24955663	Zm00004b000728	-2.78051	+	2.61537	6.78305e-31	2.71571e-30	W22_cn_vs_W22_pollen	DOWN
chr1	25363446	25363908	Zm00004b000740	-3.93056	+	2.84555	5.16498e-25	1.74717e-24	W22_cn_vs_W22_pollen	DOWN
chr1	25463016	25470390	Zm00004b000741	-5.52362	-	4.82626	3.72501e-156	8.02263e-155	W22_cn_vs_W22_pollen	DOWN
chr1	25799325	25799613	Zm00004b000747	-3.94336	-	-0.350846	1.46104e-19	4.12478e-19	W22_cn_vs_W22_pollen	DOWN
chr1	26507293	26509541	Zm00004b000758	-3.46873	+	5.09622	8.45762e-35	3.75072e-34	W22_cn_vs_W22_pollen	DOWN
chr1	26663746	26667206	Zm00004b000768	-2.5508	+	6.1333	1.91013e-37	9.0491e-37	W22_cn_vs_W22_pollen	DOWN
chr1	26668612	26680366	Zm00004b000769	-4.83353	-	8.68989	8.99133e-177	2.29456e-175	W22_cn_vs_W22_pollen	DOWN
chr1	26672854	26674608	Zm00004b000770	-7.81678	+	-0.673528	5.38638e-28	2.00292e-27	W22_cn_vs_W22_pollen	DOWN
chr1	27148481	27161256	Zm00004b000782	-2.50152	+	7.84383	4.75726e-55	3.35805e-54	W22_cn_vs_W22_pollen	DOWN
chr1	27481963	27482965	Zm00004b000787	-3.67934	-	4.72885	6.4648e-97	8.23149e-96	W22_cn_vs_W22_pollen	DOWN
chr1	27648375	27660277	Zm00004b000789	-3.45702	-	3.31988	2.70431e-05	4.2437e-05	W22_cn_vs_W22_pollen	DOWN
chr1	28695197	28706769	Zm00004b000814	-3.8973	-	5.72393	5.82191e-77	5.80837e-76	W22_cn_vs_W22_pollen	DOWN
chr1	28845965	28849996	Zm00004b000816	-17.6601	-	7.77864	1.75799e-288	1.10804e-286	W22_cn_vs_W22_pollen	DOWN
chr1	28932306	28940049	Zm00004b000819	-5.1243	+	2.59119	1.43225e-11	3.0567e-11	W22_cn_vs_W22_pollen	DOWN
chr1	29549584	29552633	Zm00004b000831	-3.60304	+	4.21893	5.20788e-74	4.99449e-73	W22_cn_vs_W22_pollen	DOWN
chr1	30110994	30116854	Zm00004b000848	-9.18219	+	9.939	5.96731e-211	1.95763e-209	W22_cn_vs_W22_pollen	DOWN
chr1	30261481	30270624	Zm00004b000855	-2.76421	+	1.61175	2.29195e-18	6.24803e-18	W22_cn_vs_W22_pollen	DOWN
chr1	30274944	30280555	Zm00004b000856	-5.52292	+	7.63243	1.52919e-135	2.76104e-134	W22_cn_vs_W22_pollen	DOWN
chr1	30478158	30481455	Zm00004b000859	-5.75205	-	0.979129	1.23724e-46	7.26966e-46	W22_cn_vs_W22_pollen	DOWN
chr1	31587175	31593984	Zm00004b000878	-3.66351	-	0.539543	1.16927e-21	3.53015e-21	W22_cn_vs_W22_pollen	DOWN
chr1	31650280	31661304	Zm00004b000883	-11.3891	-	9.31195	0	0	W22_cn_vs_W22_pollen	DOWN
chr1	31910030	31915126	Zm00004b000887	-2.93028	-	5.92043	1.56815e-58	1.17864e-57	W22_cn_vs_W22_pollen	DOWN
chr1	32368274	32380591	Zm00004b000897	-6.16348	-	3.10603	4.2296e-73	3.9988e-72	W22_cn_vs_W22_pollen	DOWN
chr1	32964351	32967432	Zm00004b000909	-2.86894	+	4.10104	5.16124e-26	1.80752e-25	W22_cn_vs_W22_pollen	DOWN
chr1	33262806	33263278	Zm00004b000917	-10.8398	+	-1.12459	2.09576e-24	6.92263e-24	W22_cn_vs_W22_pollen	DOWN
chr1	34500289	34501412	Zm00004b000947	-7.33682	+	-0.681637	4.04311e-26	1.42217e-25	W22_cn_vs_W22_pollen	DOWN
chr1	35421018	35424763	Zm00004b000968	-8.37746	-	11.0504	9.31594e-285	5.66362e-283	W22_cn_vs_W22_pollen	DOWN
chr1	35667130	35670885	Zm00004b000974	-13.8355	-	5.47258	4.42269e-200	1.33258e-198	W22_cn_vs_W22_pollen	DOWN
chr1	36460401	36464635	Zm00004b000998	-3.12703	-	4.37188	2.09473e-63	1.71624e-62	W22_cn_vs_W22_pollen	DOWN
chr1	36636426	36642633	Zm00004b001001	-3.50185	+	2.66337	3.29126e-44	1.82406e-43	W22_cn_vs_W22_pollen	DOWN
chr1	36902305	36903909	Zm00004b001007	-3.06019	-	3.09594	1.48573e-42	7.91091e-42	W22_cn_vs_W22_pollen	DOWN
chr1	36928249	36952161	Zm00004b001008	-3.38878	-	4.01106	2.79104e-39	1.37655e-38	W22_cn_vs_W22_pollen	DOWN
chr1	37114369	37121285	Zm00004b001011	-2.1135	+	0.726122	5.96291e-07	1.0298e-06	W22_cn_vs_W22_pollen	DOWN
chr1	37124182	37127798	Zm00004b001012	-9.24141	-	5.58494	3.14198e-237	1.27023e-235	W22_cn_vs_W22_pollen	DOWN
chr1	37484480	37489675	Zm00004b001024	-4.36392	-	3.26074	9.22842e-88	1.07631e-86	W22_cn_vs_W22_pollen	DOWN
chr1	38844667	38848863	Zm00004b001050	-4.42406	+	4.1526	2.16829e-42	1.1507e-41	W22_cn_vs_W22_pollen	DOWN
chr1	38980489	38982203	Zm00004b001054	-2.54921	-	1.61445	4.05685e-17	1.06112e-16	W22_cn_vs_W22_pollen	DOWN
chr1	39330149	39333905	Zm00004b001065	-4.28482	+	6.85362	1.53048e-126	2.56118e-125	W22_cn_vs_W22_pollen	DOWN
chr1	39494710	39495187	Zm00004b001072	-5.05495	+	6.61317	8.0394e-128	1.3567e-126	W22_cn_vs_W22_pollen	DOWN
chr1	39561360	39561840	Zm00004b001076	-14.7001	+	4.47909	7.81802e-168	1.88496e-166	W22_cn_vs_W22_pollen	DOWN
chr1	39758144	39766227	Zm00004b001082	-2.59538	+	7.50118	1.17929e-40	6.01134e-40	W22_cn_vs_W22_pollen	DOWN
chr1	39767214	39772919	Zm00004b001083	-3.65773	-	7.36783	5.06566e-117	7.86339e-116	W22_cn_vs_W22_pollen	DOWN
chr1	39782377	39787376	Zm00004b001085	-5.85876	-	7.92633	9.73352e-191	2.76616e-189	W22_cn_vs_W22_pollen	DOWN
chr1	39925792	39927880	Zm00004b001087	-4.63934	-	3.6636	3.5555e-60	2.76138e-59	W22_cn_vs_W22_pollen	DOWN
chr1	40343627	40344104	Zm00004b001098	-13.6311	-	2.97892	2.78191e-80	2.90962e-79	W22_cn_vs_W22_pollen	DOWN
chr1	41317556	41323355	Zm00004b001117	-4.19643	+	7.12307	4.97519e-131	8.62008e-130	W22_cn_vs_W22_pollen	DOWN
chr1	41505371	41508769	Zm00004b001121	-7.28417	+	0.349063	1.6274e-37	7.72187e-37	W22_cn_vs_W22_pollen	DOWN
chr1	41726236	41747522	Zm00004b001126	-11.3031	-	-0.643219	3.81138e-25	1.29458e-24	W22_cn_vs_W22_pollen	DOWN
chr1	42066208	42068294	Zm00004b001130	-3.76629	+	7.21664	2.18096e-103	2.97239e-102	W22_cn_vs_W22_pollen	DOWN
chr1	42157123	42161229	Zm00004b001132	-3.74489	-	-1.20731	1.17749e-10	2.41697e-10	W22_cn_vs_W22_pollen	DOWN
chr1	42326943	42330238	Zm00004b001134	-2.02134	+	5.91606	8.85118e-41	4.53493e-40	W22_cn_vs_W22_pollen	DOWN
chr1	42335586	42336464	Zm00004b001135	-5.2807	-	-0.00122552	1.71155e-06	2.88308e-06	W22_cn_vs_W22_pollen	DOWN
chr1	42809731	42813133	Zm00004b001142	-5.2427	-	8.96633	4.8584e-190	1.36616e-188	W22_cn_vs_W22_pollen	DOWN
chr1	43576226	43579370	Zm00004b001162	-2.16774	+	4.44103	9.36466e-39	4.568e-38	W22_cn_vs_W22_pollen	DOWN
chr1	43581098	43585539	Zm00004b001163	-8.17761	+	6.1332	3.1568e-185	8.55615e-184	W22_cn_vs_W22_pollen	DOWN
chr1	44076938	44081176	Zm00004b001171	-4.43033	-	5.4583	2.41794e-119	3.82506e-118	W22_cn_vs_W22_pollen	DOWN
chr1	44153562	44155471	Zm00004b001174	-2.18405	-	-1.13546	0.00568837	0.00756287	W22_cn_vs_W22_pollen	DOWN
chr1	44220184	44225869	Zm00004b001179	-2.26544	-	3.90422	2.70669e-35	1.21697e-34	W22_cn_vs_W22_pollen	DOWN
chr1	44325083	44339609	Zm00004b001181	-3.65511	+	6.22121	7.80312e-67	6.79174e-66	W22_cn_vs_W22_pollen	DOWN
chr1	44461576	44472487	Zm00004b001184	-2.41803	+	1.89324	2.65764e-19	7.44959e-19	W22_cn_vs_W22_pollen	DOWN
chr1	45194991	45198064	Zm00004b001203	-5.55557	-	5.20473	5.01886e-133	8.88157e-132	W22_cn_vs_W22_pollen	DOWN
chr1	45817892	45825381	Zm00004b001215	-14.1978	-	8.37885	0	0	W22_cn_vs_W22_pollen	DOWN
chr1	46357960	46358527	Zm00004b001221	-2.73404	+	0.973453	8.19451e-07	1.40499e-06	W22_cn_vs_W22_pollen	DOWN
chr1	46359736	46360105	Zm00004b001222	-3.08813	+	3.829	8.82405e-63	7.17335e-62	W22_cn_vs_W22_pollen	DOWN
chr1	46728908	46733067	Zm00004b001236	-12.5001	+	9.86803	0	0	W22_cn_vs_W22_pollen	DOWN
chr1	46732739	46736806	Zm00004b001237	-2.15738	-	3.81952	3.97415e-13	8.99738e-13	W22_cn_vs_W22_pollen	DOWN
chr1	46739536	46747259	Zm00004b001238	-5.42829	-	5.95048	1.84317e-159	4.11738e-158	W22_cn_vs_W22_pollen	DOWN
chr1	46912618	46916215	Zm00004b001240	-3.20733	+	5.49058	8.01262e-38	3.82839e-37	W22_cn_vs_W22_pollen	DOWN
chr1	47728538	47730233	Zm00004b001271	-2.87303	-	-0.405449	0.00321265	0.00435695	W22_cn_vs_W22_pollen	DOWN
chr1	48131901	48133602	Zm00004b001282	-17.7121	-	11.1729	0	0	W22_cn_vs_W22_pollen	DOWN
chr1	48136326	48138094	Zm00004b001283	-2.29373	-	3.17836	6.12845e-26	2.14001e-25	W22_cn_vs_W22_pollen	DOWN
chr1	49398117	49401392	Zm00004b001310	-2.59653	-	3.43835	3.92829e-22	1.20647e-21	W22_cn_vs_W22_pollen	DOWN
chr1	50414117	50417189	Zm00004b001328	-2.74096	+	5.78356	1.80401e-63	1.47956e-62	W22_cn_vs_W22_pollen	DOWN
chr1	51887462	51893353	Zm00004b001351	-2.8088	-	0.898221	0.00672436	0.00889053	W22_cn_vs_W22_pollen	DOWN
chr1	52397562	52403332	Zm00004b001360	-8.57544	-	9.99175	0	0	W22_cn_vs_W22_pollen	DOWN
chr1	53089745	53096517	Zm00004b001368	-3.19083	+	4.6919	7.56997e-72	7.04868e-71	W22_cn_vs_W22_pollen	DOWN
chr1	53126248	53126545	Zm00004b001370	-4.35742	+	9.51062	1.07567e-132	1.89795e-131	W22_cn_vs_W22_pollen	DOWN
chr1	53605176	53612553	Zm00004b001380	-2.93882	-	7.3825	1.0166e-49	6.39736e-49	W22_cn_vs_W22_pollen	DOWN
chr1	54432254	54437242	Zm00004b001404	-5.31452	-	6.5513	5.92208e-170	1.45412e-168	W22_cn_vs_W22_pollen	DOWN
chr1	54528862	54531318	Zm00004b001407	-2.36626	-	2.52859	7.27949e-16	1.82588e-15	W22_cn_vs_W22_pollen	DOWN
chr1	55057415	55061197	Zm00004b001415	-5.22152	-	6.42941	1.06051e-166	2.53153e-165	W22_cn_vs_W22_pollen	DOWN
chr1	55719219	55727191	Zm00004b001422	-2.52066	+	5.56234	1.09705e-50	7.05907e-50	W22_cn_vs_W22_pollen	DOWN
chr1	55751817	55758026	Zm00004b001423	-6.2048	-	8.69483	8.58054e-152	1.76567e-150	W22_cn_vs_W22_pollen	DOWN
chr1	56000204	56002668	Zm00004b001430	-7.12923	+	-0.593368	6.23506e-23	1.96649e-22	W22_cn_vs_W22_pollen	DOWN
chr1	57229349	57234032	Zm00004b001453	-5.34116	+	5.98858	1.31632e-129	2.25947e-128	W22_cn_vs_W22_pollen	DOWN
chr1	57408183	57408435	Zm00004b001458	-13.6706	+	2.95769	1.31609e-51	8.66114e-51	W22_cn_vs_W22_pollen	DOWN
chr1	59892188	59905191	Zm00004b001514	-2.42592	+	4.34674	4.08133e-26	1.4354e-25	W22_cn_vs_W22_pollen	DOWN
chr1	59927929	59928689	Zm00004b001515	-3.19589	+	2.10864	3.72879e-18	1.00905e-17	W22_cn_vs_W22_pollen	DOWN
chr1	60447670	60453720	Zm00004b001521	-2.00359	+	4.39768	4.53991e-23	1.43961e-22	W22_cn_vs_W22_pollen	DOWN
chr1	60965481	60970086	Zm00004b001533	-3.27148	+	2.55776	9.04988e-20	2.57005e-19	W22_cn_vs_W22_pollen	DOWN
chr1	62620665	62625272	Zm00004b001569	-7.96012	+	9.43442	1.68986e-261	8.4017e-260	W22_cn_vs_W22_pollen	DOWN
chr1	62630928	62634672	Zm00004b001570	-10.353	+	7.82547	0	0	W22_cn_vs_W22_pollen	DOWN
chr1	62674583	62680155	Zm00004b001573	-2.82191	-	4.9587	3.61164e-49	2.24224e-48	W22_cn_vs_W22_pollen	DOWN
chr1	62882966	62895551	Zm00004b001575	-10.8294	+	11.1087	0	0	W22_cn_vs_W22_pollen	DOWN
chr1	63258423	63269005	Zm00004b001583	-4.08094	-	7.14608	4.24846e-113	6.3964e-112	W22_cn_vs_W22_pollen	DOWN
chr1	63371274	63376587	Zm00004b001587	-3.03861	-	5.04819	1.40513e-43	7.68626e-43	W22_cn_vs_W22_pollen	DOWN
chr1	63378897	63379959	Zm00004b001588	-16.1694	-	7.9786	4.60818e-261	2.26764e-259	W22_cn_vs_W22_pollen	DOWN
chr1	65102024	65107669	Zm00004b001634	-7.6679	+	7.85473	4.98105e-243	2.10961e-241	W22_cn_vs_W22_pollen	DOWN
chr1	65109823	65113334	Zm00004b001635	-2.07909	+	1.52093	1.32645e-10	2.71763e-10	W22_cn_vs_W22_pollen	DOWN
chr1	65114306	65115464	Zm00004b001637	-3.29381	-	0.313312	1.56978e-13	3.61667e-13	W22_cn_vs_W22_pollen	DOWN
chr1	66382589	66386244	Zm00004b001665	-5.3578	+	7.45231	4.58994e-159	1.02058e-157	W22_cn_vs_W22_pollen	DOWN
chr1	66614442	66623952	Zm00004b001670	-3.02869	+	5.67796	1.77014e-59	1.35679e-58	W22_cn_vs_W22_pollen	DOWN
chr1	66836526	66839556	Zm00004b001672	-4.92919	+	4.01523	2.87714e-62	2.31851e-61	W22_cn_vs_W22_pollen	DOWN
chr1	66856561	66867108	Zm00004b001675	-2.03759	+	5.40514	2.29943e-31	9.32429e-31	W22_cn_vs_W22_pollen	DOWN
chr1	68189354	68194220	Zm00004b001693	-3.39929	+	2.55597	3.14054e-25	1.06914e-24	W22_cn_vs_W22_pollen	DOWN
chr1	68461588	68470377	Zm00004b001697	-7.72539	+	5.83449	1.12385e-212	3.75881e-211	W22_cn_vs_W22_pollen	DOWN
chr1	68775857	68778032	Zm00004b001704	-16.2631	+	8.84793	1.43568120868506e-310	0	W22_cn_vs_W22_pollen	DOWN
chr1	69114870	69117293	Zm00004b001708	-14.3071	+	3.9486	3.81928e-162	8.77667e-161	W22_cn_vs_W22_pollen	DOWN
chr1	69118379	69125704	Zm00004b001709	-4.30667	+	6.99465	1.37933e-105	1.92689e-104	W22_cn_vs_W22_pollen	DOWN
chr1	69530999	69532703	Zm00004b001720	-9.13861	+	0.976199	1.58585e-55	1.1257e-54	W22_cn_vs_W22_pollen	DOWN
chr1	69971129	69977594	Zm00004b001728	-5.22503	+	6.09661	2.02447e-171	5.02227e-170	W22_cn_vs_W22_pollen	DOWN
chr1	70166132	70170818	Zm00004b001733	-4.87966	-	5.32857	8.16905e-108	1.17187e-106	W22_cn_vs_W22_pollen	DOWN
chr1	70790858	70797859	Zm00004b001741	-11.3351	+	-0.209802	2.5619e-34	1.12204e-33	W22_cn_vs_W22_pollen	DOWN
chr1	70947690	70949550	Zm00004b001743	-12.765	+	9.28958	1.03111e-280	6.06886e-279	W22_cn_vs_W22_pollen	DOWN
chr1	71100985	71113130	Zm00004b001745	-4.66841	-	7.5611	9.3994e-136	1.69968e-134	W22_cn_vs_W22_pollen	DOWN
chr1	71824783	71836122	Zm00004b001756	-4.07843	+	4.62712	1.05629e-97	1.35573e-96	W22_cn_vs_W22_pollen	DOWN
chr1	72179584	72182671	Zm00004b001763	-4.29002	+	2.41867	1.17369e-41	6.11655e-41	W22_cn_vs_W22_pollen	DOWN
chr1	72182235	72196735	Zm00004b001764	-2.16202	-	4.87148	5.8379e-29	2.22703e-28	W22_cn_vs_W22_pollen	DOWN
chr1	72369926	72373806	Zm00004b001771	-2.32936	-	-0.795749	0.0342137	0.0425703	W22_cn_vs_W22_pollen	DOWN
chr1	72535531	72538991	Zm00004b001775	-5.80265	+	6.78655	1.23428e-149	2.48867e-148	W22_cn_vs_W22_pollen	DOWN
chr1	73042758	73049078	Zm00004b001784	-10.3945	+	-1.56281	2.84051e-23	9.06592e-23	W22_cn_vs_W22_pollen	DOWN
chr1	73097097	73101648	Zm00004b001785	-2.32445	+	4.87099	2.3964e-46	1.39983e-45	W22_cn_vs_W22_pollen	DOWN
chr1	74220551	74227180	Zm00004b001803	-2.17953	+	4.38955	1.96633e-27	7.1926e-27	W22_cn_vs_W22_pollen	DOWN
chr1	74809426	74813053	Zm00004b001813	-4.44946	-	8.85239	2.13661e-56	1.54544e-55	W22_cn_vs_W22_pollen	DOWN
chr1	74879166	74882809	Zm00004b001816	-3.82225	+	4.00035	2.41224e-74	2.32547e-73	W22_cn_vs_W22_pollen	DOWN
chr1	74928861	74935679	Zm00004b001818	-4.40971	-	1.99449	1.12254e-36	5.22414e-36	W22_cn_vs_W22_pollen	DOWN
chr1	75913074	75916144	Zm00004b001840	-3.99866	-	2.76488	3.89136e-41	2.00702e-40	W22_cn_vs_W22_pollen	DOWN
chr1	76228390	76236102	Zm00004b001842	-2.79369	+	4.25612	2.71208e-26	9.58325e-26	W22_cn_vs_W22_pollen	DOWN
chr1	76318787	76323382	Zm00004b001845	-12.8811	-	9.81669	0	0	W22_cn_vs_W22_pollen	DOWN
chr1	76457025	76461307	Zm00004b001849	-2.37018	+	2.82637	4.90261e-25	1.66006e-24	W22_cn_vs_W22_pollen	DOWN
chr1	76851894	76852378	Zm00004b001855	-2.71775	+	0.35244	1.88261e-06	3.16611e-06	W22_cn_vs_W22_pollen	DOWN
chr1	78119590	78122918	Zm00004b001877	-20.1912	-	10.3498	0	0	W22_cn_vs_W22_pollen	DOWN
chr1	78143015	78159031	Zm00004b001879	-2.37349	-	5.15688	6.72445e-46	3.88643e-45	W22_cn_vs_W22_pollen	DOWN
chr1	78581393	78587038	Zm00004b001883	-4.91515	-	5.42071	4.79666e-133	8.49461e-132	W22_cn_vs_W22_pollen	DOWN
chr1	79030257	79058767	Zm00004b001891	-4.51826	-	7.1408	1.21656e-78	1.24423e-77	W22_cn_vs_W22_pollen	DOWN
chr1	79664000	79664801	Zm00004b001898	-9.1855	-	1.20297	1.48793e-53	1.02323e-52	W22_cn_vs_W22_pollen	DOWN
chr1	81487533	81492299	Zm00004b001923	-6.29673	-	4.27921	6.18421e-143	1.18145e-141	W22_cn_vs_W22_pollen	DOWN
chr1	81548698	81551870	Zm00004b001924	-5.36095	-	0.161032	8.93205e-11	1.84464e-10	W22_cn_vs_W22_pollen	DOWN
chr1	81614966	81619652	Zm00004b001928	-8.2534	-	10.6884	8.26224e-273	4.52989e-271	W22_cn_vs_W22_pollen	DOWN
chr1	82405868	82412231	Zm00004b001941	-4.26815	-	4.95523	8.78235e-80	9.1259e-79	W22_cn_vs_W22_pollen	DOWN
chr1	82781769	82783016	Zm00004b001948	-2.90677	+	0.105051	1.6014e-05	2.54929e-05	W22_cn_vs_W22_pollen	DOWN
chr1	82867757	82868603	Zm00004b001955	-3.54519	+	0.931173	0.0352604	0.0438137	W22_cn_vs_W22_pollen	DOWN
chr1	83309284	83312695	Zm00004b001966	-6.3192	-	4.46571	1.47229e-69	1.32916e-68	W22_cn_vs_W22_pollen	DOWN
chr1	83979995	83982514	Zm00004b001981	-16.0699	-	6.08739	3.41813e-202	1.03771e-200	W22_cn_vs_W22_pollen	DOWN
chr1	84856595	84857518	Zm00004b001993	-8.13122	+	2.39837	6.79356e-36	3.10685e-35	W22_cn_vs_W22_pollen	DOWN
chr1	84911664	84915298	Zm00004b001994	-5.38156	+	6.20669	7.36008e-165	1.7311e-163	W22_cn_vs_W22_pollen	DOWN
chr1	87581228	87584849	Zm00004b002034	-4.82846	-	5.75644	3.246e-150	6.57801e-149	W22_cn_vs_W22_pollen	DOWN
chr1	88009078	88009858	Zm00004b002041	-2.14495	+	0.295882	7.80437e-07	1.34011e-06	W22_cn_vs_W22_pollen	DOWN
chr1	89040361	89045952	Zm00004b002052	-2.4337	+	2.4852	8.2707e-22	2.51345e-21	W22_cn_vs_W22_pollen	DOWN
chr1	89640723	89643717	Zm00004b002062	-4.07542	-	6.92536	6.66931e-127	1.11841e-125	W22_cn_vs_W22_pollen	DOWN
chr1	89836646	89837864	Zm00004b002067	-14.2995	+	3.92197	9.26535e-96	1.15764e-94	W22_cn_vs_W22_pollen	DOWN
chr1	90036485	90040279	Zm00004b002069	-2.29968	+	4.33426	1.08364e-33	4.67864e-33	W22_cn_vs_W22_pollen	DOWN
chr1	90520178	90528915	Zm00004b002076	-4.21636	-	2.83351	5.73028e-57	4.1864e-56	W22_cn_vs_W22_pollen	DOWN
chr1	90576678	90578046	Zm00004b002077	-7.21271	+	4.81398	5.16833e-121	8.31294e-120	W22_cn_vs_W22_pollen	DOWN
chr1	91020449	91030030	Zm00004b002082	-5.35318	+	8.35752	1.73689e-160	3.92762e-159	W22_cn_vs_W22_pollen	DOWN
chr1	93328782	93330393	Zm00004b002103	-10.2822	+	-1.33406	2.03913e-22	6.32085e-22	W22_cn_vs_W22_pollen	DOWN
chr1	97035252	97035885	Zm00004b002138	-4.20362	-	0.807308	8.90711e-20	2.53041e-19	W22_cn_vs_W22_pollen	DOWN
chr1	97331019	97335815	Zm00004b002144	-7.18652	+	8.60984	6.27208e-266	3.23909e-264	W22_cn_vs_W22_pollen	DOWN
chr1	97336178	97342994	Zm00004b002145	-11.2765	+	-0.645378	7.81098e-34	3.38763e-33	W22_cn_vs_W22_pollen	DOWN
chr1	97444934	97449449	Zm00004b002147	-3.32568	+	2.76277	5.23388e-43	2.81871e-42	W22_cn_vs_W22_pollen	DOWN
chr1	97858819	97861102	Zm00004b002151	-4.90346	-	4.04908	6.48947e-117	1.00606e-115	W22_cn_vs_W22_pollen	DOWN
chr1	99518934	99522542	Zm00004b002170	-5.81999	+	6.90323	2.74479e-180	7.14121e-179	W22_cn_vs_W22_pollen	DOWN
chr1	100058508	100064309	Zm00004b002175	-7.31269	+	11.5243	3.13211e-283	1.88508e-281	W22_cn_vs_W22_pollen	DOWN
chr1	100106810	100110346	Zm00004b002176	-5.1814	+	1.1994	5.09514e-44	2.81405e-43	W22_cn_vs_W22_pollen	DOWN
chr1	100329660	100330461	Zm00004b002182	-12.0043	-	0.255392	1.18988e-33	5.13363e-33	W22_cn_vs_W22_pollen	DOWN
chr1	100550361	100552476	Zm00004b002184	-2.3966	-	4.45447	3.9883e-26	1.40371e-25	W22_cn_vs_W22_pollen	DOWN
chr1	100751012	100755960	Zm00004b002185	-5.45769	+	6.40375	4.00632e-148	8.00397e-147	W22_cn_vs_W22_pollen	DOWN
chr1	101207632	101208292	Zm00004b002188	-11.3473	-	-0.584162	7.47726e-31	2.99016e-30	W22_cn_vs_W22_pollen	DOWN
chr1	103882539	103883696	Zm00004b002217	-3.97247	-	3.27405	9.74268e-26	3.37947e-25	W22_cn_vs_W22_pollen	DOWN
chr1	103883456	103886277	Zm00004b002218	-3.68694	+	4.19592	1.23102e-77	1.24001e-76	W22_cn_vs_W22_pollen	DOWN
chr1	104250770	104252517	Zm00004b002220	-2.51488	-	2.26271	3.00949e-14	7.10828e-14	W22_cn_vs_W22_pollen	DOWN
chr1	105926774	105933402	Zm00004b002238	-5.28267	+	6.95273	7.51e-164	1.75604e-162	W22_cn_vs_W22_pollen	DOWN
chr1	106810538	106814684	Zm00004b002246	-10.5841	+	0.391615	3.31564e-24	1.08862e-23	W22_cn_vs_W22_pollen	DOWN
chr1	107436658	107437855	Zm00004b002252	-2.77229	-	2.75263	1.48021e-20	4.30754e-20	W22_cn_vs_W22_pollen	DOWN
chr1	108056644	108058628	Zm00004b002260	-2.43519	-	5.76316	1.82378e-22	5.66354e-22	W22_cn_vs_W22_pollen	DOWN
chr1	108445806	108448830	Zm00004b002266	-3.90077	+	3.60606	3.59908e-51	2.34477e-50	W22_cn_vs_W22_pollen	DOWN
chr1	108568937	108571653	Zm00004b002268	-3.83527	-	5.79191	1.53426e-57	1.13505e-56	W22_cn_vs_W22_pollen	DOWN
chr1	109181009	109182416	Zm00004b002275	-4.40415	+	5.46377	1.97299e-80	2.06626e-79	W22_cn_vs_W22_pollen	DOWN
chr1	109250943	109254595	Zm00004b002277	-2.62319	-	5.29727	2.68161e-50	1.7154e-49	W22_cn_vs_W22_pollen	DOWN
chr1	109436823	109441368	Zm00004b002279	-2.73925	-	7.7259	5.45981e-68	4.82917e-67	W22_cn_vs_W22_pollen	DOWN
chr1	110006329	110012244	Zm00004b002287	-3.22665	-	5.24795	2.0481e-69	1.84413e-68	W22_cn_vs_W22_pollen	DOWN
chr1	111827884	111859920	Zm00004b002303	-3.14029	+	4.87821	8.60796e-70	7.80927e-69	W22_cn_vs_W22_pollen	DOWN
chr1	113020483	113025735	Zm00004b002313	-9.89639	-	-0.144618	1.53934e-35	6.96545e-35	W22_cn_vs_W22_pollen	DOWN
chr1	113414260	113417226	Zm00004b002319	-19.9395	+	10.0964	0	0	W22_cn_vs_W22_pollen	DOWN
chr1	113420519	113423679	Zm00004b002320	-4.79718	-	2.19273	1.02874e-57	7.63181e-57	W22_cn_vs_W22_pollen	DOWN
chr1	116224014	116250106	Zm00004b002349	-2.22045	-	6.18238	2.85534e-30	1.12758e-29	W22_cn_vs_W22_pollen	DOWN
chr1	119333298	119337054	Zm00004b002374	-16.4497	-	6.50474	6.18754e-263	3.13476e-261	W22_cn_vs_W22_pollen	DOWN
chr1	119362983	119386136	Zm00004b002375	-15.9125	-	7.71453	8.49891229957946e-311	0	W22_cn_vs_W22_pollen	DOWN
chr1	121941483	121954227	Zm00004b002391	-2.58952	+	3.28312	3.71124e-38	1.78529e-37	W22_cn_vs_W22_pollen	DOWN
chr1	125710125	125712515	Zm00004b002427	-11.6193	-	-0.246587	1.77674e-35	8.02761e-35	W22_cn_vs_W22_pollen	DOWN
chr1	126868322	126888894	Zm00004b002430	-2.44594	-	7.65302	2.12386e-30	8.40512e-30	W22_cn_vs_W22_pollen	DOWN
chr1	128702751	128706123	Zm00004b002446	-4.74109	-	1.97647	6.37522e-54	4.41194e-53	W22_cn_vs_W22_pollen	DOWN
chr1	128719573	128722378	Zm00004b002448	-3.39675	-	4.48907	1.73318e-76	1.72057e-75	W22_cn_vs_W22_pollen	DOWN
chr1	131768806	131770284	Zm00004b002468	-10.5203	+	-1.44297	1.27699e-24	4.25027e-24	W22_cn_vs_W22_pollen	DOWN
chr1	135821895	135823636	Zm00004b002486	-13.4511	-	5.06047	1.69687e-208	5.44039e-207	W22_cn_vs_W22_pollen	DOWN
chr1	141176808	141180508	Zm00004b002498	-13.3281	+	7.48076	1.21987e-283	7.39747e-282	W22_cn_vs_W22_pollen	DOWN
chr1	142861605	142865426	Zm00004b002507	-5.50055	+	9.79253	1.58867e-151	3.25514e-150	W22_cn_vs_W22_pollen	DOWN
chr1	145136886	145142578	Zm00004b002530	-4.17665	+	8.39389	2.40668e-122	3.91029e-121	W22_cn_vs_W22_pollen	DOWN
chr1	145319153	145326253	Zm00004b002531	-2.9605	-	5.36216	7.40273e-61	5.82086e-60	W22_cn_vs_W22_pollen	DOWN
chr1	145779011	145779623	Zm00004b002533	-13.8228	+	3.22865	1.38512e-105	1.93385e-104	W22_cn_vs_W22_pollen	DOWN
chr1	147436918	147438689	Zm00004b002545	-13.1595	-	2.14864	2.49965e-79	2.57625e-78	W22_cn_vs_W22_pollen	DOWN
chr1	148402253	148419836	Zm00004b002550	-3.78419	-	7.31989	1.71579e-45	9.82425e-45	W22_cn_vs_W22_pollen	DOWN
chr1	150500138	150503714	Zm00004b002563	-10.1346	-	8.49195	4.97141e-261	2.44138e-259	W22_cn_vs_W22_pollen	DOWN
chr1	150736179	150739245	Zm00004b002567	-2.62411	-	6.59437	1.65754e-41	8.61003e-41	W22_cn_vs_W22_pollen	DOWN
chr1	151173324	151174005	Zm00004b002570	-14.8777	-	4.68736	1.31117e-119	2.07968e-118	W22_cn_vs_W22_pollen	DOWN
chr1	152475252	152477223	Zm00004b002587	-17.6006	-	7.71686	2.2738e-275	1.28176e-273	W22_cn_vs_W22_pollen	DOWN
chr1	153067537	153073427	Zm00004b002590	-5.75221	-	9.29532	4.34552e-206	1.36588e-204	W22_cn_vs_W22_pollen	DOWN
chr1	153535249	153543753	Zm00004b002593	-4.91014	+	9.41768	1.31836e-175	3.33956e-174	W22_cn_vs_W22_pollen	DOWN
chr1	154326015	154330844	Zm00004b002603	-2.68124	-	5.2309	4.65135e-59	3.53809e-58	W22_cn_vs_W22_pollen	DOWN
chr1	154334990	154335688	Zm00004b002604	-2.39915	-	-0.448323	1.07119e-06	1.82346e-06	W22_cn_vs_W22_pollen	DOWN
chr1	154889112	154893067	Zm00004b002615	-2.86066	+	5.22983	1.9472e-65	1.65522e-64	W22_cn_vs_W22_pollen	DOWN
chr1	156228412	156233881	Zm00004b002625	-2.27123	+	4.58625	2.44542e-38	1.18134e-37	W22_cn_vs_W22_pollen	DOWN
chr1	156504930	156506199	Zm00004b002630	-10.997	+	-0.999449	1.12492e-21	3.39873e-21	W22_cn_vs_W22_pollen	DOWN
chr1	156734756	156736552	Zm00004b002631	-3.34709	+	0.49419	3.22418e-12	7.05857e-12	W22_cn_vs_W22_pollen	DOWN
chr1	158061829	158069945	Zm00004b002640	-12.3745	+	9.11101	0	0	W22_cn_vs_W22_pollen	DOWN
chr1	158677092	158682290	Zm00004b002645	-3.1637	-	2.13787	7.52337e-11	1.55854e-10	W22_cn_vs_W22_pollen	DOWN
chr1	159504448	159504712	Zm00004b002653	-10.3621	+	6.2856	2.26964e-223	8.25804e-222	W22_cn_vs_W22_pollen	DOWN
chr1	159610019	159613544	Zm00004b002655	-7.95821	-	4.5113	6.25041e-154	1.31896e-152	W22_cn_vs_W22_pollen	DOWN
chr1	159817083	159818169	Zm00004b002658	-2.31128	-	4.11779	1.36682e-36	6.34623e-36	W22_cn_vs_W22_pollen	DOWN
chr1	160377344	160385944	Zm00004b002663	-3.37873	-	5.65099	7.70015e-45	4.34268e-44	W22_cn_vs_W22_pollen	DOWN
chr1	160569422	160583946	Zm00004b002667	-6.02058	-	3.64948	5.22081e-127	8.76731e-126	W22_cn_vs_W22_pollen	DOWN
chr1	160608183	160617103	Zm00004b002668	-6.50148	-	2.11272	1.1544e-75	1.13335e-74	W22_cn_vs_W22_pollen	DOWN
chr1	160666158	160676338	Zm00004b002669	-7.40801	-	0.929759	5.06722e-48	3.06124e-47	W22_cn_vs_W22_pollen	DOWN
chr1	161121614	161125263	Zm00004b002671	-12.1175	-	9.57078	0	0	W22_cn_vs_W22_pollen	DOWN
chr1	161815651	161819937	Zm00004b002680	-2.06035	-	2.36322	6.86887e-12	1.48563e-11	W22_cn_vs_W22_pollen	DOWN
chr1	164947796	164952040	Zm00004b002712	-4.70205	-	5.37227	3.35523e-96	4.22731e-95	W22_cn_vs_W22_pollen	DOWN
chr1	165944900	165948081	Zm00004b002731	-13.8545	-	3.29576	2.97454e-131	5.17988e-130	W22_cn_vs_W22_pollen	DOWN
chr1	169030363	169055724	Zm00004b002761	-9.24077	-	0.112628	1.70176e-40	8.64341e-40	W22_cn_vs_W22_pollen	DOWN
chr1	170515949	170520704	Zm00004b002771	-6.69052	+	9.12724	7.5631e-189	2.10696e-187	W22_cn_vs_W22_pollen	DOWN
chr1	170520738	170522766	Zm00004b002772	-6.36205	+	5.03093	4.45443e-159	9.91368e-158	W22_cn_vs_W22_pollen	DOWN
chr1	170524454	170529542	Zm00004b002774	-2.57343	-	5.22844	2.54843e-57	1.87666e-56	W22_cn_vs_W22_pollen	DOWN
chr1	170692511	170694717	Zm00004b002778	-2.45537	-	2.2308	1.95833e-16	5.00824e-16	W22_cn_vs_W22_pollen	DOWN
chr1	170913775	170917701	Zm00004b002784	-2.87455	+	4.04508	2.14181e-31	8.68954e-31	W22_cn_vs_W22_pollen	DOWN
chr1	171199096	171205817	Zm00004b002787	-3.04339	+	3.2513	3.19103e-41	1.64901e-40	W22_cn_vs_W22_pollen	DOWN
chr1	173569918	173598921	Zm00004b002815	-8.94046	+	7.84672	7.29554e-303	5.27696e-301	W22_cn_vs_W22_pollen	DOWN
chr1	174541063	174564299	Zm00004b002829	-9.48476	+	3.97413	6.52417e-42	3.42002e-41	W22_cn_vs_W22_pollen	DOWN
chr1	174982733	174984870	Zm00004b002836	-2.83818	-	4.518	5.59958e-37	2.62531e-36	W22_cn_vs_W22_pollen	DOWN
chr1	174998855	175004429	Zm00004b002838	-2.8324	+	4.76884	1.19029e-53	8.20192e-53	W22_cn_vs_W22_pollen	DOWN
chr1	176243674	176247180	Zm00004b002860	-4.26483	-	3.65666	2.08377e-76	2.06605e-75	W22_cn_vs_W22_pollen	DOWN
chr1	176524963	176529500	Zm00004b002862	-2.75264	+	4.85985	2.27829e-45	1.29985e-44	W22_cn_vs_W22_pollen	DOWN
chr1	176870756	176873440	Zm00004b002867	-2.2171	-	5.03132	1.1665e-43	6.39256e-43	W22_cn_vs_W22_pollen	DOWN
chr1	176876831	176885279	Zm00004b002868	-2.35414	-	5.18537	1.03031e-49	6.48029e-49	W22_cn_vs_W22_pollen	DOWN
chr1	176983075	176983660	Zm00004b002870	-13.3779	-	2.53638	2.4327e-92	2.94747e-91	W22_cn_vs_W22_pollen	DOWN
chr1	177177105	177182629	Zm00004b002873	-6.42237	+	-0.238259	0.0278524	0.0349286	W22_cn_vs_W22_pollen	DOWN
chr1	178228117	178230163	Zm00004b002888	-3.40982	+	-0.601483	6.47454e-06	1.05661e-05	W22_cn_vs_W22_pollen	DOWN
chr1	178799612	178800284	Zm00004b002896	-15.8674	-	5.86057	6.81776e-167	1.63069e-165	W22_cn_vs_W22_pollen	DOWN
chr1	178801743	178802034	Zm00004b002897	-15.4855	-	5.41505	1.31801e-58	9.92804e-58	W22_cn_vs_W22_pollen	DOWN
chr1	181221798	181222332	Zm00004b002928	-10.1332	-	1.99044	9.62941e-75	9.33174e-74	W22_cn_vs_W22_pollen	DOWN
chr1	181276606	181277140	Zm00004b002930	-11.6238	-	3.58172	6.49393e-95	8.04256e-94	W22_cn_vs_W22_pollen	DOWN
chr1	181672903	181687418	Zm00004b002936	-9.68779	+	-0.496357	1.7762e-36	8.23113e-36	W22_cn_vs_W22_pollen	DOWN
chr1	182706502	182714220	Zm00004b002946	-4.45872	-	-1.01728	0.000183995	0.000273775	W22_cn_vs_W22_pollen	DOWN
chr1	183780037	183783766	Zm00004b002974	-6.82888	+	0.869214	3.30893e-49	2.0575e-48	W22_cn_vs_W22_pollen	DOWN
chr1	183783453	183788765	Zm00004b002975	-14.5815	-	4.41489	1.33599e-154	2.83916e-153	W22_cn_vs_W22_pollen	DOWN
chr1	183788771	183789958	Zm00004b002976	-14.3154	-	3.97649	5.54426e-127	9.30398e-126	W22_cn_vs_W22_pollen	DOWN
chr1	183956693	183958234	Zm00004b002984	-4.91376	+	4.16873	2.61017e-101	3.4842e-100	W22_cn_vs_W22_pollen	DOWN
chr1	185926129	185928638	Zm00004b003014	-16.4279	+	6.47996	2.64488e-246	1.15062e-244	W22_cn_vs_W22_pollen	DOWN
chr1	186213336	186231260	Zm00004b003021	-10.3408	-	-1.5883	2.50866e-21	7.49757e-21	W22_cn_vs_W22_pollen	DOWN
chr1	186743296	186743905	Zm00004b003037	-15.9431	+	5.94245	6.16752e-111	9.08631e-110	W22_cn_vs_W22_pollen	DOWN
chr1	186972076	186972295	Zm00004b003039	-12.775	+	9.12986	1.66293e-175	4.20796e-174	W22_cn_vs_W22_pollen	DOWN
chr1	187373434	187376976	Zm00004b003046	-7.48916	-	-0.453755	1.11415e-35	5.05866e-35	W22_cn_vs_W22_pollen	DOWN
chr1	187540569	187547564	Zm00004b003049	-2.42509	+	1.51524	3.46175e-13	7.85436e-13	W22_cn_vs_W22_pollen	DOWN
chr1	187630678	187642386	Zm00004b003051	-11.3355	-	-0.610981	1.74967e-26	6.21821e-26	W22_cn_vs_W22_pollen	DOWN
chr1	187669422	187670028	Zm00004b003053	-5.41651	+	2.06256	3.70798e-12	8.10074e-12	W22_cn_vs_W22_pollen	DOWN
chr1	187700577	187705669	Zm00004b003057	-2.02063	-	6.578	3.10021e-34	1.35385e-33	W22_cn_vs_W22_pollen	DOWN
chr1	187892102	187893520	Zm00004b003063	-4.26542	-	-0.202779	1.82295e-20	5.28826e-20	W22_cn_vs_W22_pollen	DOWN
chr1	188155646	188165162	Zm00004b003068	-2.90161	+	1.46734	4.37379e-16	1.10595e-15	W22_cn_vs_W22_pollen	DOWN
chr1	188553857	188564515	Zm00004b003073	-3.86093	+	6.84679	7.68736e-80	7.99499e-79	W22_cn_vs_W22_pollen	DOWN
chr1	188599795	188607377	Zm00004b003075	-10.4904	+	5.84877	4.15683e-204	1.28471e-202	W22_cn_vs_W22_pollen	DOWN
chr1	189826479	189831364	Zm00004b003099	-2.82363	+	3.61001	2.8357e-39	1.39829e-38	W22_cn_vs_W22_pollen	DOWN
chr1	189846307	189846838	Zm00004b003102	-3.75733	+	1.88241	7.95582e-16	1.99261e-15	W22_cn_vs_W22_pollen	DOWN
chr1	189899079	189900408	Zm00004b003105	-11.616	+	7.41887	2.89148e-137	5.2803e-136	W22_cn_vs_W22_pollen	DOWN
chr1	190146224	190146587	Zm00004b003110	-3.83534	-	2.74894	1.16265e-24	3.87884e-24	W22_cn_vs_W22_pollen	DOWN
chr1	190642893	190644648	Zm00004b003117	-3.58494	+	5.7682	2.20218e-90	2.63493e-89	W22_cn_vs_W22_pollen	DOWN
chr1	190678171	190683597	Zm00004b003119	-5.36365	+	0.202526	8.6676e-18	2.32174e-17	W22_cn_vs_W22_pollen	DOWN
chr1	191731306	191734889	Zm00004b003136	-2.24802	-	5.10999	5.28332e-34	2.3001e-33	W22_cn_vs_W22_pollen	DOWN
chr1	192786837	192789801	Zm00004b003158	-12.4712	+	9.27321	1.68367e-306	1.25956e-304	W22_cn_vs_W22_pollen	DOWN
chr1	192905938	192906972	Zm00004b003160	-5.73989	-	1.18339	8.76937e-27	3.14592e-26	W22_cn_vs_W22_pollen	DOWN
chr1	193046040	193046751	Zm00004b003162	-8.8112	+	-0.544945	1.36551e-08	2.56906e-08	W22_cn_vs_W22_pollen	DOWN
chr1	193204720	193206115	Zm00004b003169	-2.7248	+	-0.0557883	5.66822e-08	1.03181e-07	W22_cn_vs_W22_pollen	DOWN
chr1	193335294	193340115	Zm00004b003173	-3.57861	+	5.82845	3.00898e-106	4.2355e-105	W22_cn_vs_W22_pollen	DOWN
chr1	193344335	193351920	Zm00004b003175	-4.34469	-	2.35981	1.93299e-52	1.29445e-51	W22_cn_vs_W22_pollen	DOWN
chr1	193743170	193748046	Zm00004b003183	-3.28771	-	6.56707	1.29835e-69	1.17345e-68	W22_cn_vs_W22_pollen	DOWN
chr1	194021917	194026408	Zm00004b003185	-10.6394	-	5.64531	6.14158e-168	1.48225e-166	W22_cn_vs_W22_pollen	DOWN
chr1	195657995	195661211	Zm00004b003225	-2.85999	+	6.17069	5.96695e-54	4.13179e-53	W22_cn_vs_W22_pollen	DOWN
chr1	195757042	195757855	Zm00004b003228	-13.882	+	5.52351	2.36355e-231	9.13981e-230	W22_cn_vs_W22_pollen	DOWN
chr1	195757673	195761315	Zm00004b003229	-4.50606	-	4.69222	2.40975e-110	3.54148e-109	W22_cn_vs_W22_pollen	DOWN
chr1	195761985	195765817	Zm00004b003230	-2.92887	-	3.50947	1.05649e-42	5.64541e-42	W22_cn_vs_W22_pollen	DOWN
chr1	195932473	195934163	Zm00004b003238	-13.5901	-	5.17703	4.16879e-151	8.51269e-150	W22_cn_vs_W22_pollen	DOWN
chr1	196396773	196405699	Zm00004b003251	-5.02954	+	2.95414	0.00481441	0.00644121	W22_cn_vs_W22_pollen	DOWN
chr1	197055678	197067400	Zm00004b003255	-5.8639	+	3.56247	5.1116e-115	7.81847e-114	W22_cn_vs_W22_pollen	DOWN
chr1	197533370	197538189	Zm00004b003266	-2.1753	-	5.55347	8.05718e-34	3.49188e-33	W22_cn_vs_W22_pollen	DOWN
chr1	197717810	197722131	Zm00004b003271	-8.48678	+	8.78574	4.01177e-264	2.04976e-262	W22_cn_vs_W22_pollen	DOWN
chr1	198482553	198492345	Zm00004b003281	-3.62646	-	6.48638	8.34843e-73	7.8681e-72	W22_cn_vs_W22_pollen	DOWN
chr1	198564634	198569029	Zm00004b003282	-2.9737	+	4.9929	1.70016e-73	1.61566e-72	W22_cn_vs_W22_pollen	DOWN
chr1	199049548	199070818	Zm00004b003291	-6.13332	+	7.80216	1.90538e-176	4.85216e-175	W22_cn_vs_W22_pollen	DOWN
chr1	199239276	199241799	Zm00004b003296	-8.11796	-	3.52891	1.1909e-140	2.23076e-139	W22_cn_vs_W22_pollen	DOWN
chr1	200098905	200099958	Zm00004b003315	-2.07996	-	2.0785	1.06508e-05	1.71553e-05	W22_cn_vs_W22_pollen	DOWN
chr1	200284522	200287650	Zm00004b003318	-3.55683	+	-1.29206	0.0014812	0.00206476	W22_cn_vs_W22_pollen	DOWN
chr1	200737753	200738985	Zm00004b003327	-6.91821	-	-0.434252	1.08567e-18	2.98572e-18	W22_cn_vs_W22_pollen	DOWN
chr1	201482873	201484352	Zm00004b003340	-6.16945	+	1.57899	1.86952e-24	6.18467e-24	W22_cn_vs_W22_pollen	DOWN
chr1	201896244	201896586	Zm00004b003347	-8.84716	+	3.22864	3.75325e-77	3.75544e-76	W22_cn_vs_W22_pollen	DOWN
chr1	202338570	202343479	Zm00004b003359	-9.13744	+	-0.536417	9.86922e-12	2.12004e-11	W22_cn_vs_W22_pollen	DOWN
chr1	202489494	202499345	Zm00004b003364	-2.10697	+	3.37779	6.95405e-27	2.50029e-26	W22_cn_vs_W22_pollen	DOWN
chr1	202992043	202996081	Zm00004b003378	-2.96122	-	4.92808	5.46112e-67	4.75847e-66	W22_cn_vs_W22_pollen	DOWN
chr1	203375215	203376202	Zm00004b003394	-5.78472	-	6.81236	3.05107e-42	1.6142e-41	W22_cn_vs_W22_pollen	DOWN
chr1	203397428	203400774	Zm00004b003395	-3.0448	+	2.25812	9.36114e-28	3.45684e-27	W22_cn_vs_W22_pollen	DOWN
chr1	203569276	203576168	Zm00004b003400	-5.43118	+	4.41627	6.43492e-153	1.33791e-151	W22_cn_vs_W22_pollen	DOWN
chr1	204257868	204259355	Zm00004b003406	-11.0067	-	1.38927	5.73996e-52	3.80246e-51	W22_cn_vs_W22_pollen	DOWN
chr1	205506501	205508127	Zm00004b003429	-18.707	-	10.55	0	0	W22_cn_vs_W22_pollen	DOWN
chr1	205657800	205661476	Zm00004b003434	-2.0357	+	3.84068	2.44069e-20	7.05049e-20	W22_cn_vs_W22_pollen	DOWN
chr1	205866041	205866896	Zm00004b003437	-5.04562	+	1.24758	1.02988e-40	5.26538e-40	W22_cn_vs_W22_pollen	DOWN
chr1	206653626	206654457	Zm00004b003446	-19.8798	+	10.0362	1.33227197619474e-316	1.09191738030921e-314	W22_cn_vs_W22_pollen	DOWN
chr1	206762426	206763236	Zm00004b003447	-18.1836	+	11.279	0	0	W22_cn_vs_W22_pollen	DOWN
chr1	206899993	206900803	Zm00004b003448	-19.2892	+	11.1344	1.35556e-280	7.93959e-279	W22_cn_vs_W22_pollen	DOWN
chr1	207358332	207358575	Zm00004b003458	-17.41	-	9.24273	0	0	W22_cn_vs_W22_pollen	DOWN
chr1	207730999	207734787	Zm00004b003474	-2.45862	+	5.63843	3.86838e-30	1.52088e-29	W22_cn_vs_W22_pollen	DOWN
chr1	208158814	208164191	Zm00004b003489	-2.36118	-	4.94054	1.66799e-37	7.90821e-37	W22_cn_vs_W22_pollen	DOWN
chr1	208285729	208290016	Zm00004b003490	-7.19194	-	-1.16384	7.56469e-23	2.37991e-22	W22_cn_vs_W22_pollen	DOWN
chr1	208433762	208463367	Zm00004b003495	-3.02838	+	5.93469	1.01941e-69	9.23205e-69	W22_cn_vs_W22_pollen	DOWN
chr1	208499055	208500101	Zm00004b003498	-2.39729	-	2.64197	1.65265e-15	4.09606e-15	W22_cn_vs_W22_pollen	DOWN
chr1	208558549	208563741	Zm00004b003499	-3.04205	+	6.84886	7.14397e-68	6.29561e-67	W22_cn_vs_W22_pollen	DOWN
chr1	208932291	208936484	Zm00004b003510	-3.01411	-	0.562048	2.12744e-14	5.05375e-14	W22_cn_vs_W22_pollen	DOWN
chr1	209574556	209578912	Zm00004b003526	-2.24663	+	5.25211	1.26538e-31	5.17751e-31	W22_cn_vs_W22_pollen	DOWN
chr1	209594414	209598953	Zm00004b003528	-13.6989	-	11.744	0	0	W22_cn_vs_W22_pollen	DOWN
chr1	209752886	209754776	Zm00004b003532	-9.57997	-	2.57995	4.48804e-90	5.34602e-89	W22_cn_vs_W22_pollen	DOWN
chr1	210409215	210411592	Zm00004b003539	-2.18159	+	3.17625	1.99523e-06	3.35036e-06	W22_cn_vs_W22_pollen	DOWN
chr1	210525709	210542113	Zm00004b003540	-4.24134	-	6.18348	6.07477e-56	4.34942e-55	W22_cn_vs_W22_pollen	DOWN
chr1	211009007	211016035	Zm00004b003547	-3.85695	-	5.08683	4.66895e-99	6.08357e-98	W22_cn_vs_W22_pollen	DOWN
chr1	211412170	211416373	Zm00004b003559	-6.06818	-	7.45117	1.0898e-158	2.41203e-157	W22_cn_vs_W22_pollen	DOWN
chr1	211902167	211903692	Zm00004b003570	-10.653	-	8.26324	0	0	W22_cn_vs_W22_pollen	DOWN
chr1	212317598	212319485	Zm00004b003577	-2.73934	-	-0.222087	6.50033e-06	1.06074e-05	W22_cn_vs_W22_pollen	DOWN
chr1	212837282	212852277	Zm00004b003587	-3.11987	+	4.7674	1.36229e-75	1.3369e-74	W22_cn_vs_W22_pollen	DOWN
chr1	213146775	213149207	Zm00004b003594	-15.175	+	10.7659	0	0	W22_cn_vs_W22_pollen	DOWN
chr1	213149700	213157547	Zm00004b003595	-2.59936	-	1.01924	9.30075e-13	2.07553e-12	W22_cn_vs_W22_pollen	DOWN
chr1	213339090	213342136	Zm00004b003600	-2.7669	-	3.04008	1.47326e-21	4.43567e-21	W22_cn_vs_W22_pollen	DOWN
chr1	213420412	213424394	Zm00004b003602	-11.064	-	5.71281	3.44634e-229	1.31575e-227	W22_cn_vs_W22_pollen	DOWN
chr1	213844401	213849183	Zm00004b003609	-5.01136	+	9.35187	3.84515e-138	7.06484e-137	W22_cn_vs_W22_pollen	DOWN
chr1	214234666	214235387	Zm00004b003614	-2.75606	-	5.2445	5.40159e-32	2.23183e-31	W22_cn_vs_W22_pollen	DOWN
chr1	214758659	214761862	Zm00004b003624	-16.2637	-	6.30458	2.30922e-184	6.19594e-183	W22_cn_vs_W22_pollen	DOWN
chr1	214801037	214803047	Zm00004b003625	-2.05919	-	1.11818	5.70254e-08	1.03798e-07	W22_cn_vs_W22_pollen	DOWN
chr1	216075319	216078153	Zm00004b003649	-13.7806	-	3.17389	7.70048e-107	1.09097e-105	W22_cn_vs_W22_pollen	DOWN
chr1	216256625	216256985	Zm00004b003651	-12.4629	+	0.984527	1.62167e-52	1.08809e-51	W22_cn_vs_W22_pollen	DOWN
chr1	216536290	216540336	Zm00004b003662	-4.55891	-	4.93083	1.37675e-73	1.3104e-72	W22_cn_vs_W22_pollen	DOWN
chr1	218459435	218464881	Zm00004b003698	-2.2903	-	4.6056	2.92294e-22	9.01625e-22	W22_cn_vs_W22_pollen	DOWN
chr1	218678265	218685214	Zm00004b003703	-2.50341	-	3.40602	4.9519e-31	1.98921e-30	W22_cn_vs_W22_pollen	DOWN
chr1	219222513	219228890	Zm00004b003712	-2.62331	-	5.15804	5.88418e-43	3.16397e-42	W22_cn_vs_W22_pollen	DOWN
chr1	219541351	219544224	Zm00004b003715	-3.47832	+	2.83477	5.45021e-49	3.37323e-48	W22_cn_vs_W22_pollen	DOWN
chr1	219752803	219769277	Zm00004b003717	-14.8277	-	4.66943	3.99059e-154	8.44318e-153	W22_cn_vs_W22_pollen	DOWN
chr1	220379127	220387448	Zm00004b003731	-2.31672	-	5.72904	1.87614e-32	7.85454e-32	W22_cn_vs_W22_pollen	DOWN
chr1	220633118	220634348	Zm00004b003739	-3.45577	+	0.477234	1.0932e-13	2.53398e-13	W22_cn_vs_W22_pollen	DOWN
chr1	220699608	220706714	Zm00004b003740	-3.89361	-	5.531	4.91098e-93	5.99859e-92	W22_cn_vs_W22_pollen	DOWN
chr1	220791044	220796506	Zm00004b003741	-3.15858	-	6.2543	4.29092e-64	3.56178e-63	W22_cn_vs_W22_pollen	DOWN
chr1	221147617	221148880	Zm00004b003746	-15.8557	+	5.84823	3.37861e-187	9.30436e-186	W22_cn_vs_W22_pollen	DOWN
chr1	221474862	221487089	Zm00004b003750	-5.3453	+	8.37676	2.71792e-125	4.51683e-124	W22_cn_vs_W22_pollen	DOWN
chr1	222348599	222348878	Zm00004b003761	-9.98433	-	2.84981	6.47288e-77	6.45514e-76	W22_cn_vs_W22_pollen	DOWN
chr1	222480294	222484893	Zm00004b003763	-5.58902	-	5.63438	9.51332e-156	2.04341e-154	W22_cn_vs_W22_pollen	DOWN
chr1	223419728	223425823	Zm00004b003778	-2.16763	-	2.76423	3.22298e-12	7.05659e-12	W22_cn_vs_W22_pollen	DOWN
chr1	224243943	224252216	Zm00004b003792	-4.31398	+	9.53473	3.81963e-119	6.03451e-118	W22_cn_vs_W22_pollen	DOWN
chr1	224268507	224270098	Zm00004b003793	-14.3477	+	4.00163	5.74793e-160	1.29242e-158	W22_cn_vs_W22_pollen	DOWN
chr1	224374674	224378847	Zm00004b003796	-3.02126	-	6.88489	5.00945e-79	5.14529e-78	W22_cn_vs_W22_pollen	DOWN
chr1	225638786	225642458	Zm00004b003819	-6.5876	+	6.58393	2.53015e-179	6.5473e-178	W22_cn_vs_W22_pollen	DOWN
chr1	226006831	226011910	Zm00004b003827	-3.62739	+	7.62144	1.41526e-86	1.62147e-85	W22_cn_vs_W22_pollen	DOWN
chr1	226098136	226099834	Zm00004b003829	-16.5548	+	6.61578	2.38284e-219	8.43974e-218	W22_cn_vs_W22_pollen	DOWN
chr1	226099938	226101660	Zm00004b003830	-16.3735	+	6.42021	1.4112e-223	5.14243e-222	W22_cn_vs_W22_pollen	DOWN
chr1	226129974	226130961	Zm00004b003831	-14.7109	+	4.47918	1.26543e-148	2.53868e-147	W22_cn_vs_W22_pollen	DOWN
chr1	226415738	226418737	Zm00004b003834	-12.7926	+	1.53783	5.81345e-68	5.13628e-67	W22_cn_vs_W22_pollen	DOWN
chr1	227680871	227686804	Zm00004b003869	-3.43412	+	3.49327	1.78366e-64	1.48932e-63	W22_cn_vs_W22_pollen	DOWN
chr1	228015064	228018624	Zm00004b003878	-7.63509	+	8.72821	1.18537e-23	3.81934e-23	W22_cn_vs_W22_pollen	DOWN
chr1	228198052	228199002	Zm00004b003880	-9.96765	+	-0.215006	7.26942e-20	2.07202e-19	W22_cn_vs_W22_pollen	DOWN
chr1	228254555	228271342	Zm00004b003883	-7.69716	+	1.31684	1.05384e-53	7.27004e-53	W22_cn_vs_W22_pollen	DOWN
chr1	228602146	228603691	Zm00004b003888	-6.2139	-	1.8139	8.08978e-46	4.66542e-45	W22_cn_vs_W22_pollen	DOWN
chr1	229428854	229430015	Zm00004b003904	-3.33034	+	1.69912	1.79082e-14	4.27099e-14	W22_cn_vs_W22_pollen	DOWN
chr1	229696041	229699673	Zm00004b003913	-2.94467	-	4.05904	8.72795e-47	5.14338e-46	W22_cn_vs_W22_pollen	DOWN
chr1	230090648	230092061	Zm00004b003924	-2.6476	-	2.45993	1.75817e-11	3.73866e-11	W22_cn_vs_W22_pollen	DOWN
chr1	230103018	230117007	Zm00004b003925	-9.54835	-	0.123757	4.28058e-15	1.04508e-14	W22_cn_vs_W22_pollen	DOWN
chr1	230415943	230422801	Zm00004b003932	-2.89673	-	3.96718	2.04786e-29	7.91651e-29	W22_cn_vs_W22_pollen	DOWN
chr1	230654077	230655592	Zm00004b003937	-2.0552	-	1.40646	1.9547e-09	3.81844e-09	W22_cn_vs_W22_pollen	DOWN
chr1	231201374	231207535	Zm00004b003948	-3.43717	+	4.45159	3.65579e-57	2.68144e-56	W22_cn_vs_W22_pollen	DOWN
chr1	231438116	231441391	Zm00004b003953	-2.12435	+	4.5998	1.78947e-28	6.73865e-28	W22_cn_vs_W22_pollen	DOWN
chr1	231482519	231482777	Zm00004b003954	-13.6705	-	9.32331	2.88499e-290	1.85241e-288	W22_cn_vs_W22_pollen	DOWN
chr1	231484820	231486815	Zm00004b003955	-16.3567	-	6.90379	1.98536e-206	6.30641e-205	W22_cn_vs_W22_pollen	DOWN
chr1	231736573	231738786	Zm00004b003959	-4.03082	-	5.99596	3.63604e-90	4.33544e-89	W22_cn_vs_W22_pollen	DOWN
chr1	231813531	231816540	Zm00004b003962	-4.33888	-	6.14794	1.7844e-133	3.17177e-132	W22_cn_vs_W22_pollen	DOWN
chr1	231971456	231975284	Zm00004b003965	-2.00509	-	3.89628	1.1393e-24	3.80147e-24	W22_cn_vs_W22_pollen	DOWN
chr1	233249141	233254275	Zm00004b003994	-4.72376	-	5.73277	6.59185e-52	4.3644e-51	W22_cn_vs_W22_pollen	DOWN
chr1	233854181	233856203	Zm00004b004012	-2.15447	+	2.50696	3.46948e-18	9.40362e-18	W22_cn_vs_W22_pollen	DOWN
chr1	233863715	233868439	Zm00004b004013	-10.2304	-	-1.71173	3.05948e-21	9.12901e-21	W22_cn_vs_W22_pollen	DOWN
chr1	233871420	233875101	Zm00004b004014	-11.3329	-	-0.598188	1.07396e-31	4.4003e-31	W22_cn_vs_W22_pollen	DOWN
chr1	234935822	234954174	Zm00004b004043	-5.65625	-	5.71887	2.95109e-119	4.6654e-118	W22_cn_vs_W22_pollen	DOWN
chr1	235380329	235380872	Zm00004b004059	-3.58874	-	4.03304	6.11428e-25	2.06364e-24	W22_cn_vs_W22_pollen	DOWN
chr1	235599196	235602263	Zm00004b004061	-2.33842	+	4.04075	7.78293e-21	2.28847e-20	W22_cn_vs_W22_pollen	DOWN
chr1	235681943	235686501	Zm00004b004064	-11.7622	+	4.4845	7.07888e-174	1.7763e-172	W22_cn_vs_W22_pollen	DOWN
chr1	235769064	235772024	Zm00004b004066	-2.73734	+	3.58141	3.70476e-26	1.30506e-25	W22_cn_vs_W22_pollen	DOWN
chr1	236220203	236233485	Zm00004b004071	-3.6341	-	5.87786	1.87813e-76	1.86293e-75	W22_cn_vs_W22_pollen	DOWN
chr1	236293417	236295586	Zm00004b004073	-4.52009	-	5.55692	3.30515e-121	5.32684e-120	W22_cn_vs_W22_pollen	DOWN
chr1	236513068	236516659	Zm00004b004080	-2.32534	+	2.63244	1.48733e-16	3.81875e-16	W22_cn_vs_W22_pollen	DOWN
chr1	236517880	236519203	Zm00004b004081	-2.92874	+	-0.4151	4.00141e-07	6.98886e-07	W22_cn_vs_W22_pollen	DOWN
chr1	237703650	237708176	Zm00004b004101	-3.48867	+	4.53238	1.93037e-79	1.9938e-78	W22_cn_vs_W22_pollen	DOWN
chr1	237826488	237831720	Zm00004b004102	-8.98444	-	10.5364	0	0	W22_cn_vs_W22_pollen	DOWN
chr1	237877668	237881142	Zm00004b004103	-17.1105	-	7.20748	1.0604e-250	4.80459e-249	W22_cn_vs_W22_pollen	DOWN
chr1	238931031	238934722	Zm00004b004133	-19.0527	-	10.8987	0	0	W22_cn_vs_W22_pollen	DOWN
chr1	239857330	239860498	Zm00004b004152	-8.70237	+	6.20991	6.43441e-202	1.95096e-200	W22_cn_vs_W22_pollen	DOWN
chr1	240304450	240307691	Zm00004b004164	-10.5343	-	-1.42389	1.4524e-23	4.6672e-23	W22_cn_vs_W22_pollen	DOWN
chr1	240314210	240315382	Zm00004b004165	-14.9813	-	4.82617	2.30189e-206	7.28296e-205	W22_cn_vs_W22_pollen	DOWN
chr1	240664459	240665920	Zm00004b004173	-6.73362	+	1.75989	1.07692e-64	9.02661e-64	W22_cn_vs_W22_pollen	DOWN
chr1	240750403	240751945	Zm00004b004174	-4.75599	+	0.698787	4.24333e-05	6.57937e-05	W22_cn_vs_W22_pollen	DOWN
chr1	241215719	241218425	Zm00004b004185	-4.52061	+	6.50603	1.65245e-96	2.09513e-95	W22_cn_vs_W22_pollen	DOWN
chr1	242542579	242552959	Zm00004b004207	-4.96136	-	6.69531	2.25206e-165	5.33869e-164	W22_cn_vs_W22_pollen	DOWN
chr1	242901066	242910651	Zm00004b004214	-8.29241	+	7.5588	5.59238e-113	8.4145e-112	W22_cn_vs_W22_pollen	DOWN
chr1	243423745	243425038	Zm00004b004223	-6.71921	-	-0.297356	0.0153518	0.0197143	W22_cn_vs_W22_pollen	DOWN
chr1	244719096	244719906	Zm00004b004248	-12.8909	-	1.66657	1.02551e-48	6.30483e-48	W22_cn_vs_W22_pollen	DOWN
chr1	245653049	245656799	Zm00004b004268	-2.7081	-	5.07127	1.87579e-48	1.14619e-47	W22_cn_vs_W22_pollen	DOWN
chr1	246496091	246497207	Zm00004b004285	-12.2913	+	1.25774	2.17084e-46	1.27024e-45	W22_cn_vs_W22_pollen	DOWN
chr1	246782052	246785072	Zm00004b004291	-2.84277	+	8.15433	1.80835e-68	1.60539e-67	W22_cn_vs_W22_pollen	DOWN
chr1	247153436	247162419	Zm00004b004295	-4.68391	+	7.2406	6.25195e-133	1.10556e-131	W22_cn_vs_W22_pollen	DOWN
chr1	247179685	247189304	Zm00004b004296	-12.0156	-	12.229	0	0	W22_cn_vs_W22_pollen	DOWN
chr1	248113375	248118483	Zm00004b004311	-7.75112	-	9.00305	9.33445e-244	3.96739e-242	W22_cn_vs_W22_pollen	DOWN
chr1	248960503	248965393	Zm00004b004330	-7.0923	+	6.81629	1.53856e-171	3.82077e-170	W22_cn_vs_W22_pollen	DOWN
chr1	249314673	249318385	Zm00004b004340	-15.3697	-	10.6244	0	0	W22_cn_vs_W22_pollen	DOWN
chr1	250950349	250968565	Zm00004b004368	-2.22356	+	4.84941	6.92962e-24	2.24663e-23	W22_cn_vs_W22_pollen	DOWN
chr1	250975374	250982264	Zm00004b004370	-13.5646	+	5.89187	3.22768e-212	1.0691e-210	W22_cn_vs_W22_pollen	DOWN
chr1	251567476	251574382	Zm00004b004381	-7.46209	-	5.78237	6.26952e-225	2.31982e-223	W22_cn_vs_W22_pollen	DOWN
chr1	251781539	251787147	Zm00004b004387	-2.45412	-	-0.379431	0.0152113	0.0195465	W22_cn_vs_W22_pollen	DOWN
chr1	252026149	252029374	Zm00004b004392	-8.94912	+	0.933201	2.61113e-28	9.7898e-28	W22_cn_vs_W22_pollen	DOWN
chr1	252451483	252453409	Zm00004b004400	-3.14523	+	3.02825	3.84405e-30	1.51156e-29	W22_cn_vs_W22_pollen	DOWN
chr1	252664220	252675692	Zm00004b004406	-7.52814	+	6.76786	1.97606e-242	8.3251e-241	W22_cn_vs_W22_pollen	DOWN
chr1	252709206	252714715	Zm00004b004408	-2.39185	-	4.24887	3.34547e-37	1.57618e-36	W22_cn_vs_W22_pollen	DOWN
chr1	252879874	252897145	Zm00004b004412	-3.78127	-	8.39716	3.5338e-75	3.44822e-74	W22_cn_vs_W22_pollen	DOWN
chr1	252953381	252956641	Zm00004b004416	-3.46133	+	6.34027	1.38549e-92	1.68462e-91	W22_cn_vs_W22_pollen	DOWN
chr1	253963167	253964046	Zm00004b004434	-12.326	-	0.753496	6.24209e-47	3.69024e-46	W22_cn_vs_W22_pollen	DOWN
chr1	254487892	254489636	Zm00004b004445	-12.8091	+	1.5504	5.26058e-47	3.11535e-46	W22_cn_vs_W22_pollen	DOWN
chr1	254530827	254534467	Zm00004b004448	-2.44295	+	3.62113	2.17975e-31	8.84197e-31	W22_cn_vs_W22_pollen	DOWN
chr1	254823955	254826917	Zm00004b004457	-2.04048	-	2.24994	4.93948e-07	8.57428e-07	W22_cn_vs_W22_pollen	DOWN
chr1	254859225	254872110	Zm00004b004458	-7.84945	+	-0.276747	7.0315e-37	3.28894e-36	W22_cn_vs_W22_pollen	DOWN
chr1	255097906	255117009	Zm00004b004462	-7.31947	+	8.47687	9.41674e-255	4.42532e-253	W22_cn_vs_W22_pollen	DOWN
chr1	255105476	255109627	Zm00004b004463	-6.18303	-	3.35146	1.0872e-104	1.50305e-103	W22_cn_vs_W22_pollen	DOWN
chr1	255489054	255490500	Zm00004b004475	-13.3602	-	2.49248	1.59451e-78	1.628e-77	W22_cn_vs_W22_pollen	DOWN
chr1	255643995	255648992	Zm00004b004478	-3.33864	-	4.86045	1.91489e-73	1.81756e-72	W22_cn_vs_W22_pollen	DOWN
chr1	256397287	256402803	Zm00004b004488	-9.06296	+	1.98592	7.29193e-73	6.87508e-72	W22_cn_vs_W22_pollen	DOWN
chr1	256512140	256528232	Zm00004b004493	-7.00276	+	9.58758	1.14066e-277	6.56877e-276	W22_cn_vs_W22_pollen	DOWN
chr1	256620977	256622060	Zm00004b004494	-3.69954	+	0.711853	2.96637e-16	7.54282e-16	W22_cn_vs_W22_pollen	DOWN
chr1	256648471	256651105	Zm00004b004495	-2.27894	+	4.64129	4.5771e-22	1.4034e-21	W22_cn_vs_W22_pollen	DOWN
chr1	256673160	256673823	Zm00004b004497	-2.80368	-	1.34885	2.21644e-08	4.11804e-08	W22_cn_vs_W22_pollen	DOWN
chr1	256831555	256848168	Zm00004b004500	-3.99611	+	6.70057	9.03202e-96	1.12907e-94	W22_cn_vs_W22_pollen	DOWN
chr1	257315890	257318963	Zm00004b004508	-3.81015	-	4.16407	9.65374e-80	1.0014e-78	W22_cn_vs_W22_pollen	DOWN
chr1	258638874	258646938	Zm00004b004539	-3.75683	+	1.74638	9.94623e-29	3.77149e-28	W22_cn_vs_W22_pollen	DOWN
chr1	258646959	258649336	Zm00004b004540	-3.5903	+	4.70069	5.90107e-83	6.46184e-82	W22_cn_vs_W22_pollen	DOWN
chr1	259193864	259197358	Zm00004b004549	-3.85552	+	1.23106	4.1562e-31	1.67265e-30	W22_cn_vs_W22_pollen	DOWN
chr1	259197471	259206681	Zm00004b004550	-3.33182	-	-0.0703788	3.7684e-09	7.27505e-09	W22_cn_vs_W22_pollen	DOWN
chr1	260090209	260096846	Zm00004b004567	-6.23103	+	6.00371	2.92142e-212	9.68991e-211	W22_cn_vs_W22_pollen	DOWN
chr1	260354405	260380592	Zm00004b004572	-2.5303	-	6.07279	1.80148e-57	1.32946e-56	W22_cn_vs_W22_pollen	DOWN
chr1	260540608	260542939	Zm00004b004575	-2.20804	-	-0.534721	0.0104215	0.0135607	W22_cn_vs_W22_pollen	DOWN
chr1	261192373	261195271	Zm00004b004583	-6.27966	-	4.52353	5.95178e-100	7.8574e-99	W22_cn_vs_W22_pollen	DOWN
chr1	261674515	261675361	Zm00004b004591	-8.60863	-	3.50356	1.16367e-112	1.74761e-111	W22_cn_vs_W22_pollen	DOWN
chr1	262420084	262424361	Zm00004b004605	-7.37882	+	-1.44381	0.000765149	0.00109033	W22_cn_vs_W22_pollen	DOWN
chr1	262667603	262669235	Zm00004b004611	-15.515	+	5.46436	5.44688e-219	1.91791e-217	W22_cn_vs_W22_pollen	DOWN
chr1	262991991	262993242	Zm00004b004615	-2.14604	+	1.75033	2.41359e-13	5.51632e-13	W22_cn_vs_W22_pollen	DOWN
chr1	263015525	263018116	Zm00004b004616	-2.66485	+	2.62396	1.87373e-26	6.6552e-26	W22_cn_vs_W22_pollen	DOWN
chr1	263022484	263027160	Zm00004b004617	-4.42993	-	6.57609	2.36446e-141	4.44985e-140	W22_cn_vs_W22_pollen	DOWN
chr1	263418137	263418830	Zm00004b004629	-3.00461	-	3.92958	2.83276e-50	1.80968e-49	W22_cn_vs_W22_pollen	DOWN
chr1	263906658	263917362	Zm00004b004639	-3.32553	-	2.69418	8.57333e-33	3.61891e-32	W22_cn_vs_W22_pollen	DOWN
chr1	264025483	264036862	Zm00004b004640	-3.52775	+	3.82176	9.73384e-58	7.22561e-57	W22_cn_vs_W22_pollen	DOWN
chr1	264037295	264037538	Zm00004b004641	-2.26612	-	-0.874907	0.000812154	0.00115519	W22_cn_vs_W22_pollen	DOWN
chr1	264538849	264540560	Zm00004b004655	-5.52939	+	2.3913	8.77813e-59	6.63096e-58	W22_cn_vs_W22_pollen	DOWN
chr1	264635512	264636818	Zm00004b004659	-11.5334	-	2.25679	5.10903e-87	5.91269e-86	W22_cn_vs_W22_pollen	DOWN
chr1	264643473	264648184	Zm00004b004660	-11.0021	+	-0.859661	2.62283e-23	8.37561e-23	W22_cn_vs_W22_pollen	DOWN
chr1	264940486	264943121	Zm00004b004673	-6.33962	+	4.57802	3.71066e-39	1.82635e-38	W22_cn_vs_W22_pollen	DOWN
chr1	265149802	265153446	Zm00004b004683	-7.24908	-	10.8445	7.8949e-257	3.76915e-255	W22_cn_vs_W22_pollen	DOWN
chr1	265591924	265594627	Zm00004b004699	-11.2537	+	-0.660223	6.12216e-34	2.65903e-33	W22_cn_vs_W22_pollen	DOWN
chr1	265664610	265665764	Zm00004b004703	-5.50539	-	-1.59249	0.000911394	0.00129145	W22_cn_vs_W22_pollen	DOWN
chr1	265699792	265705572	Zm00004b004706	-10.8676	-	-1.10018	2.52165e-29	9.72143e-29	W22_cn_vs_W22_pollen	DOWN
chr1	265706858	265711168	Zm00004b004707	-9.61811	+	-0.604671	1.6546e-34	7.2852e-34	W22_cn_vs_W22_pollen	DOWN
chr1	265798440	265804386	Zm00004b004708	-2.7549	+	2.59916	1.33076e-12	2.95406e-12	W22_cn_vs_W22_pollen	DOWN
chr1	266569705	266575128	Zm00004b004733	-6.84466	+	5.71059	4.97559e-199	1.49355e-197	W22_cn_vs_W22_pollen	DOWN
chr1	266761655	266762330	Zm00004b004737	-16.936	+	10.3956	0	0	W22_cn_vs_W22_pollen	DOWN
chr1	266991343	266995607	Zm00004b004739	-2.80486	+	4.84779	2.39451e-67	2.09937e-66	W22_cn_vs_W22_pollen	DOWN
chr1	267337619	267344838	Zm00004b004745	-14.3739	-	4.04299	4.61877e-162	1.05835e-160	W22_cn_vs_W22_pollen	DOWN
chr1	267602498	267608261	Zm00004b004751	-3.83876	-	4.7023	8.12999e-98	1.04571e-96	W22_cn_vs_W22_pollen	DOWN
chr1	267741888	267744297	Zm00004b004756	-2.86538	+	2.64139	9.09361e-22	2.75934e-21	W22_cn_vs_W22_pollen	DOWN
chr1	267822149	267831081	Zm00004b004757	-2.25546	+	4.3461	1.75504e-27	6.43345e-27	W22_cn_vs_W22_pollen	DOWN
chr1	267881498	267882367	Zm00004b004760	-3.91366	-	0.47106	1.67293e-17	4.44253e-17	W22_cn_vs_W22_pollen	DOWN
chr1	268391869	268395413	Zm00004b004766	-3.09218	+	6.83468	2.45289e-25	8.38965e-25	W22_cn_vs_W22_pollen	DOWN
chr1	268997604	269038565	Zm00004b004777	-2.45909	+	6.35839	3.76435e-32	1.56288e-31	W22_cn_vs_W22_pollen	DOWN
chr1	269097783	269102587	Zm00004b004780	-2.68048	+	5.87559	2.8652e-41	1.4819e-40	W22_cn_vs_W22_pollen	DOWN
chr1	269165846	269172532	Zm00004b004782	-3.28938	+	7.74373	1.7524e-97	2.24199e-96	W22_cn_vs_W22_pollen	DOWN
chr1	269786548	269792731	Zm00004b004796	-6.38709	-	8.28552	9.36351e-237	3.75385e-235	W22_cn_vs_W22_pollen	DOWN
chr1	270190273	270196621	Zm00004b004805	-2.18965	+	0.846425	4.03925e-06	6.66611e-06	W22_cn_vs_W22_pollen	DOWN
chr1	270874865	270879215	Zm00004b004829	-4.41633	-	7.32148	4.46015e-125	7.39172e-124	W22_cn_vs_W22_pollen	DOWN
chr1	271312658	271317117	Zm00004b004839	-5.76087	+	3.79469	9.09807e-137	1.65391e-135	W22_cn_vs_W22_pollen	DOWN
chr1	271643954	271647231	Zm00004b004847	-3.83834	+	3.09585	2.8529e-35	1.28151e-34	W22_cn_vs_W22_pollen	DOWN
chr1	271663070	271663907	Zm00004b004850	-4.13214	-	2.96517	8.11366e-34	3.51572e-33	W22_cn_vs_W22_pollen	DOWN
chr1	271678756	271682039	Zm00004b004852	-3.37384	-	5.06998	5.28329e-77	5.27758e-76	W22_cn_vs_W22_pollen	DOWN
chr1	272160464	272166732	Zm00004b004866	-10.2959	+	-1.64797	9.5652e-21	2.80531e-20	W22_cn_vs_W22_pollen	DOWN
chr1	272314292	272320523	Zm00004b004873	-5.09545	+	4.56958	1.3815e-111	2.05166e-110	W22_cn_vs_W22_pollen	DOWN
chr1	272550078	272569466	Zm00004b004875	-2.73479	+	5.60471	4.21431e-30	1.65499e-29	W22_cn_vs_W22_pollen	DOWN
chr1	272843541	272844642	Zm00004b004880	-7.18565	+	2.73317	0.00133539	0.00186768	W22_cn_vs_W22_pollen	DOWN
chr1	274472609	274474939	Zm00004b004910	-10.6718	-	9.11682	0	0	W22_cn_vs_W22_pollen	DOWN
chr1	274624572	274626637	Zm00004b004911	-4.13832	+	0.0485547	1.24655e-24	4.1501e-24	W22_cn_vs_W22_pollen	DOWN
chr1	274806157	274807744	Zm00004b004918	-3.88879	-	1.46627	8.45266e-24	2.7334e-23	W22_cn_vs_W22_pollen	DOWN
chr1	275163064	275170396	Zm00004b004927	-2.09062	+	8.00738	1.32119e-42	7.03949e-42	W22_cn_vs_W22_pollen	DOWN
chr1	275377856	275381839	Zm00004b004933	-2.17659	-	7.67464	3.59422e-46	2.09189e-45	W22_cn_vs_W22_pollen	DOWN
chr1	275573352	275581493	Zm00004b004937	-2.83562	-	4.5379	1.0303e-46	6.05968e-46	W22_cn_vs_W22_pollen	DOWN
chr1	276123354	276127395	Zm00004b004945	-2.74795	+	5.03012	3.3885e-57	2.48995e-56	W22_cn_vs_W22_pollen	DOWN
chr1	276129354	276145622	Zm00004b004946	-3.60524	-	0.665806	4.63611e-18	1.25176e-17	W22_cn_vs_W22_pollen	DOWN
chr1	276248238	276250778	Zm00004b004951	-7.51707	+	11.9056	8.43673e-277	4.8238e-275	W22_cn_vs_W22_pollen	DOWN
chr1	276558522	276562765	Zm00004b004958	-12.0474	-	8.99865	2.47138e-286	1.52565e-284	W22_cn_vs_W22_pollen	DOWN
chr1	277097475	277128578	Zm00004b004967	-2.78683	+	8.81899	1.05504e-58	7.95969e-58	W22_cn_vs_W22_pollen	DOWN
chr1	277250936	277251950	Zm00004b004972	-12.9027	-	1.69045	9.58711e-56	6.82957e-55	W22_cn_vs_W22_pollen	DOWN
chr1	277252439	277253812	Zm00004b004973	-6.978	-	-0.442676	0.00310484	0.00421574	W22_cn_vs_W22_pollen	DOWN
chr1	278509357	278517025	Zm00004b004992	-3.78988	+	12.0552	5.75333e-92	6.95672e-91	W22_cn_vs_W22_pollen	DOWN
chr1	279422202	279423621	Zm00004b005005	-2.78169	+	2.7254	4.03687e-28	1.50694e-27	W22_cn_vs_W22_pollen	DOWN
chr1	279748335	279751109	Zm00004b005011	-4.20189	-	0.966765	5.77173e-15	1.40399e-14	W22_cn_vs_W22_pollen	DOWN
chr1	279780007	279782424	Zm00004b005012	-5.07033	-	4.92566	9.92331e-117	1.53543e-115	W22_cn_vs_W22_pollen	DOWN
chr1	279957219	279960077	Zm00004b005017	-12.716	+	5.63116	5.67043e-208	1.8156e-206	W22_cn_vs_W22_pollen	DOWN
chr1	279960251	279967639	Zm00004b005018	-3.54208	-	5.50711	7.71582e-45	4.3505e-44	W22_cn_vs_W22_pollen	DOWN
chr1	280348398	280350516	Zm00004b005025	-7.02665	+	4.91787	3.47613e-194	1.01183e-192	W22_cn_vs_W22_pollen	DOWN
chr1	281368078	281368795	Zm00004b005053	-6.95683	+	2.1412	4.85013e-23	1.53676e-22	W22_cn_vs_W22_pollen	DOWN
chr1	281960264	281963751	Zm00004b005067	-3.94868	+	3.94897	1.12936e-84	1.26318e-83	W22_cn_vs_W22_pollen	DOWN
chr1	282066739	282075328	Zm00004b005072	-12.725	-	1.41221	1.44994e-63	1.19202e-62	W22_cn_vs_W22_pollen	DOWN
chr1	282076384	282077390	Zm00004b005073	-11.5138	-	-0.372589	3.07085e-36	1.41488e-35	W22_cn_vs_W22_pollen	DOWN
chr1	282299982	282301404	Zm00004b005077	-3.89915	+	0.410931	1.02042e-16	2.63402e-16	W22_cn_vs_W22_pollen	DOWN
chr1	282442912	282443791	Zm00004b005080	-9.10973	+	4.90477	1.50781e-45	8.64577e-45	W22_cn_vs_W22_pollen	DOWN
chr1	282468988	282470399	Zm00004b005082	-9.04781	+	-0.323102	2.88732e-36	1.33108e-35	W22_cn_vs_W22_pollen	DOWN
chr1	282471775	282478040	Zm00004b005083	-2.7358	-	5.99224	2.71455e-66	2.33897e-65	W22_cn_vs_W22_pollen	DOWN
chr1	282510149	282511955	Zm00004b005086	-2.92745	+	2.32348	1.75996e-25	6.05063e-25	W22_cn_vs_W22_pollen	DOWN
chr1	282553907	282558032	Zm00004b005088	-3.13529	-	6.11232	6.32743e-40	3.17416e-39	W22_cn_vs_W22_pollen	DOWN
chr1	282767314	282788733	Zm00004b005092	-2.26116	-	8.50607	1.33195e-23	4.28529e-23	W22_cn_vs_W22_pollen	DOWN
chr1	283039139	283040793	Zm00004b005096	-11.4454	-	-0.463037	3.42504e-33	1.46194e-32	W22_cn_vs_W22_pollen	DOWN
chr1	283101072	283102742	Zm00004b005098	-10.9225	+	6.3174	2.41931e-245	1.04304e-243	W22_cn_vs_W22_pollen	DOWN
chr1	283195637	283199197	Zm00004b005099	-18.6241	+	8.76623	7.30684218789758e-310	5.67853e-308	W22_cn_vs_W22_pollen	DOWN
chr1	283733291	283738718	Zm00004b005114	-3.43925	+	5.71474	3.58093e-81	3.79825e-80	W22_cn_vs_W22_pollen	DOWN
chr1	284158059	284158311	Zm00004b005128	-6.02646	-	5.16851	2.28771e-159	5.10095e-158	W22_cn_vs_W22_pollen	DOWN
chr1	284158710	284160673	Zm00004b005129	-6.31435	-	6.51796	5.30693e-140	9.90214e-139	W22_cn_vs_W22_pollen	DOWN
chr1	284515542	284524303	Zm00004b005141	-2.48052	-	2.78805	9.26095e-24	2.99075e-23	W22_cn_vs_W22_pollen	DOWN
chr1	284770242	284772796	Zm00004b005145	-4.51839	-	5.57492	1.538e-120	2.46388e-119	W22_cn_vs_W22_pollen	DOWN
chr1	284892591	284893041	Zm00004b005150	-2.43982	+	-0.261277	1.56228e-06	2.63756e-06	W22_cn_vs_W22_pollen	DOWN
chr1	284893274	284895972	Zm00004b005151	-2.10473	+	4.51179	2.73356e-27	9.95054e-27	W22_cn_vs_W22_pollen	DOWN
chr1	284904510	284934291	Zm00004b005152	-6.66507	-	4.11194	6.48869e-56	4.64301e-55	W22_cn_vs_W22_pollen	DOWN
chr1	285074018	285083744	Zm00004b005154	-11.1955	-	3.2808	1.32032e-38	6.40785e-38	W22_cn_vs_W22_pollen	DOWN
chr1	285414130	285425108	Zm00004b005162	-2.92174	+	6.6877	1.22791e-66	1.06567e-65	W22_cn_vs_W22_pollen	DOWN
chr1	285467698	285469198	Zm00004b005164	-14.8481	+	4.66178	3.58029e-193	1.03214e-191	W22_cn_vs_W22_pollen	DOWN
chr1	285502853	285504307	Zm00004b005166	-15.0782	+	4.94659	1.79139e-203	5.50107e-202	W22_cn_vs_W22_pollen	DOWN
chr1	285650737	285654449	Zm00004b005170	-2.06317	-	3.59161	1.09387e-23	3.52687e-23	W22_cn_vs_W22_pollen	DOWN
chr1	285937055	285939076	Zm00004b005175	-5.02318	+	3.21227	1.09014e-82	1.18831e-81	W22_cn_vs_W22_pollen	DOWN
chr1	285987959	285989402	Zm00004b005177	-2.12493	+	8.90459	3.75046e-45	2.12916e-44	W22_cn_vs_W22_pollen	DOWN
chr1	286095337	286098609	Zm00004b005180	-2.97649	-	1.2044	1.22888e-16	3.16499e-16	W22_cn_vs_W22_pollen	DOWN
chr1	286095425	286102183	Zm00004b005181	-2.95262	+	3.28858	1.3822e-26	4.929e-26	W22_cn_vs_W22_pollen	DOWN
chr1	287385546	287390115	Zm00004b005210	-6.06097	+	6.76617	1.33465e-159	2.98698e-158	W22_cn_vs_W22_pollen	DOWN
chr1	287391389	287397544	Zm00004b005211	-2.87441	-	7.02499	4.49353e-76	4.43699e-75	W22_cn_vs_W22_pollen	DOWN
chr1	288080807	288083803	Zm00004b005221	-5.86924	+	0.671459	5.32405e-40	2.67528e-39	W22_cn_vs_W22_pollen	DOWN
chr1	289493623	289494751	Zm00004b005263	-4.9971	+	4.32191	2.77373e-99	3.62989e-98	W22_cn_vs_W22_pollen	DOWN
chr1	289540354	289543324	Zm00004b005265	-10.6926	+	-1.27441	1.13216e-26	4.04517e-26	W22_cn_vs_W22_pollen	DOWN
chr1	289789254	289793443	Zm00004b005267	-4.96629	-	8.67167	4.6619e-162	1.06721e-160	W22_cn_vs_W22_pollen	DOWN
chr1	290009778	290010813	Zm00004b005273	-3.08816	+	5.1676	1.26771e-28	4.79188e-28	W22_cn_vs_W22_pollen	DOWN
chr1	290012279	290014303	Zm00004b005274	-3.81437	-	4.96128	8.26448e-21	2.42828e-20	W22_cn_vs_W22_pollen	DOWN
chr1	290682595	290686815	Zm00004b005286	-5.04253	-	3.95721	5.00007e-98	6.44161e-97	W22_cn_vs_W22_pollen	DOWN
chr1	290773371	290791007	Zm00004b005288	-8.17671	-	8.93301	1.6109e-123	2.63875e-122	W22_cn_vs_W22_pollen	DOWN
chr1	291115235	291118593	Zm00004b005298	-2.70972	+	4.61527	1.08569e-40	5.54366e-40	W22_cn_vs_W22_pollen	DOWN
chr1	291199306	291210264	Zm00004b005299	-4.87186	+	9.26405	5.63256e-158	1.23525e-156	W22_cn_vs_W22_pollen	DOWN
chr1	291213761	291233268	Zm00004b005301	-2.87164	+	3.26299	1.42342e-24	4.72847e-24	W22_cn_vs_W22_pollen	DOWN
chr1	291265106	291266659	Zm00004b005303	-2.83192	+	1.09205	1.75156e-13	4.02777e-13	W22_cn_vs_W22_pollen	DOWN
chr1	291996617	292000724	Zm00004b005322	-6.19192	-	9.08046	5.3688e-152	1.10666e-150	W22_cn_vs_W22_pollen	DOWN
chr1	293171978	293172356	Zm00004b005343	-3.96168	-	0.637525	1.32567e-14	3.17744e-14	W22_cn_vs_W22_pollen	DOWN
chr1	293327562	293338956	Zm00004b005350	-4.45872	+	7.74092	6.53993e-140	1.21839e-138	W22_cn_vs_W22_pollen	DOWN
chr1	293627298	293640286	Zm00004b005355	-6.1966	+	7.95001	7.72739e-180	2.00395e-178	W22_cn_vs_W22_pollen	DOWN
chr1	294108631	294111862	Zm00004b005362	-2.01496	+	6.98379	4.64965e-30	1.82326e-29	W22_cn_vs_W22_pollen	DOWN
chr1	294302650	294307178	Zm00004b005369	-13.0969	-	4.58406	1.0749e-194	3.14789e-193	W22_cn_vs_W22_pollen	DOWN
chr1	295640224	295640806	Zm00004b005404	-4.90658	+	0.0799305	4.9904e-09	9.57873e-09	W22_cn_vs_W22_pollen	DOWN
chr1	296099545	296103230	Zm00004b005415	-2.98516	+	5.8601	1.61219e-53	1.10804e-52	W22_cn_vs_W22_pollen	DOWN
chr1	296104195	296105552	Zm00004b005416	-18.7508	-	8.89512	0	0	W22_cn_vs_W22_pollen	DOWN
chr1	296106116	296112990	Zm00004b005417	-5.54577	-	6.7016	1.29819e-188	3.60819e-187	W22_cn_vs_W22_pollen	DOWN
chr1	296114763	296117472	Zm00004b005419	-7.29994	+	3.81783	2.33927e-155	5.00225e-154	W22_cn_vs_W22_pollen	DOWN
chr1	296169076	296173858	Zm00004b005422	-2.33387	+	2.597	8.4137e-18	2.25473e-17	W22_cn_vs_W22_pollen	DOWN
chr1	296254327	296257719	Zm00004b005423	-9.7396	-	5.52354	6.64793e-228	2.50618e-226	W22_cn_vs_W22_pollen	DOWN
chr1	296492110	296494236	Zm00004b005430	-10.9715	-	-0.958759	1.95632e-30	7.75489e-30	W22_cn_vs_W22_pollen	DOWN
chr1	296583740	296591444	Zm00004b005434	-3.19708	+	6.17028	1.98016e-36	9.1657e-36	W22_cn_vs_W22_pollen	DOWN
chr1	296780221	296784219	Zm00004b005441	-2.39266	-	1.45483	1.18167e-13	2.73588e-13	W22_cn_vs_W22_pollen	DOWN
chr1	296921241	296921913	Zm00004b005444	-5.50095	-	0.597257	8.77819e-33	3.70343e-32	W22_cn_vs_W22_pollen	DOWN
chr1	297291837	297293531	Zm00004b005457	-2.46269	+	3.31042	1.07865e-33	4.65875e-33	W22_cn_vs_W22_pollen	DOWN
chr1	297907178	297908789	Zm00004b005467	-5.27255	+	4.35375	1.34003e-107	1.91544e-106	W22_cn_vs_W22_pollen	DOWN
chr1	297945840	297954315	Zm00004b005468	-3.7179	-	5.53502	6.53901e-82	7.03529e-81	W22_cn_vs_W22_pollen	DOWN
chr1	298445941	298450992	Zm00004b005479	-6.47832	-	6.84197	4.17286e-123	6.81681e-122	W22_cn_vs_W22_pollen	DOWN
chr1	298500066	298503311	Zm00004b005480	-2.43559	+	1.08209	3.19521e-10	6.44734e-10	W22_cn_vs_W22_pollen	DOWN
chr1	298689593	298714088	Zm00004b005487	-2.36368	+	7.03644	3.81869e-56	2.74721e-55	W22_cn_vs_W22_pollen	DOWN
chr1	298861491	298866171	Zm00004b005488	-3.4515	+	7.24798	6.94867e-101	9.24462e-100	W22_cn_vs_W22_pollen	DOWN
chr1	298866331	298870706	Zm00004b005489	-3.42554	-	2.41936	3.64451e-37	1.71573e-36	W22_cn_vs_W22_pollen	DOWN
chr1	298931704	298937159	Zm00004b005494	-3.86875	-	5.63471	1.6864e-92	2.04634e-91	W22_cn_vs_W22_pollen	DOWN
chr1	298937181	298943543	Zm00004b005495	-2.95154	+	3.87312	2.44363e-49	1.52222e-48	W22_cn_vs_W22_pollen	DOWN
chr1	298955236	298958614	Zm00004b005497	-5.41258	+	7.7661	1.73696e-160	3.92762e-159	W22_cn_vs_W22_pollen	DOWN
chr1	298996271	298999484	Zm00004b005501	-3.66202	+	1.912	1.62706e-34	7.16526e-34	W22_cn_vs_W22_pollen	DOWN
chr1	299037654	299043115	Zm00004b005504	-2.26892	+	5.84013	2.07348e-42	1.10063e-41	W22_cn_vs_W22_pollen	DOWN
chr1	299397736	299407926	Zm00004b005524	-3.72544	+	5.53813	1.22256e-86	1.4027e-85	W22_cn_vs_W22_pollen	DOWN
chr1	299719916	299721260	Zm00004b005536	-8.50356	-	1.02178	2.00494e-22	6.21808e-22	W22_cn_vs_W22_pollen	DOWN
chr1	299895157	299911705	Zm00004b005539	-2.23181	+	1.35707	4.48641e-06	7.38631e-06	W22_cn_vs_W22_pollen	DOWN
chr1	300192502	300204701	Zm00004b005544	-4.88249	-	5.64949	1.17537e-140	2.20338e-139	W22_cn_vs_W22_pollen	DOWN
chr1	300268654	300269506	Zm00004b005545	-4.85384	-	5.05341	5.93515e-128	1.00371e-126	W22_cn_vs_W22_pollen	DOWN
chr1	300558893	300560578	Zm00004b005552	-10.0016	+	4.32371	3.85353e-184	1.0305e-182	W22_cn_vs_W22_pollen	DOWN
chr1	301723313	301723562	Zm00004b005583	-18.3702	+	11.4626	1.97965e-190	5.59946e-189	W22_cn_vs_W22_pollen	DOWN
chr1	301770119	301773674	Zm00004b005584	-2.30102	-	3.73816	2.02873e-32	8.48597e-32	W22_cn_vs_W22_pollen	DOWN
chr1	301945575	301947131	Zm00004b005589	-3.50327	-	2.51103	1.32835e-13	3.06928e-13	W22_cn_vs_W22_pollen	DOWN
chr1	301949612	301953263	Zm00004b005590	-5.32392	-	5.32076	3.25545e-128	5.51703e-127	W22_cn_vs_W22_pollen	DOWN
chr1	303071692	303074611	Zm00004b005621	-8.25368	+	8.00615	1.64317e-246	7.17438e-245	W22_cn_vs_W22_pollen	DOWN
chr1	303381896	303386100	Zm00004b005629	-2.23992	-	3.68516	7.01179e-31	2.80635e-30	W22_cn_vs_W22_pollen	DOWN
chr1	303404483	303406953	Zm00004b005633	-4.59592	-	4.15118	1.03129e-14	2.48399e-14	W22_cn_vs_W22_pollen	DOWN
chr1	303451412	303454722	Zm00004b005635	-2.70804	+	3.55794	3.88558e-43	2.09965e-42	W22_cn_vs_W22_pollen	DOWN
chr1	303840440	303851759	Zm00004b005648	-6.97832	+	-1.13582	0.00317523	0.00430767	W22_cn_vs_W22_pollen	DOWN
chr1	304324300	304327288	Zm00004b005669	-2.06095	+	3.19843	5.4024e-23	1.70926e-22	W22_cn_vs_W22_pollen	DOWN
chr1	304488000	304492255	Zm00004b005680	-5.00089	-	5.72428	3.27723e-99	4.2818e-98	W22_cn_vs_W22_pollen	DOWN
chr1	304616213	304619651	Zm00004b005682	-2.29629	+	4.66871	1.3577e-37	6.45366e-37	W22_cn_vs_W22_pollen	DOWN
chr1	304687082	304687766	Zm00004b005684	-12.9289	-	1.74706	8.16867e-65	6.86362e-64	W22_cn_vs_W22_pollen	DOWN
chr1	304832646	304833258	Zm00004b005687	-18.9748	-	9.12176	2.3996e-162	5.55144e-161	W22_cn_vs_W22_pollen	DOWN
chr1	304863882	304864461	Zm00004b005688	-18.6993	-	8.84227	5.36315e-213	1.80632e-211	W22_cn_vs_W22_pollen	DOWN
chr1	304997313	304997550	Zm00004b005693	-10.9913	+	-0.938349	2.01188e-27	7.35587e-27	W22_cn_vs_W22_pollen	DOWN
chr1	305002943	305007618	Zm00004b005694	-3.15434	+	5.00347	1.62475e-66	1.40702e-65	W22_cn_vs_W22_pollen	DOWN
chr1	305097377	305104017	Zm00004b005697	-2.52335	-	6.90904	1.66485e-45	9.54167e-45	W22_cn_vs_W22_pollen	DOWN
chr1	305116261	305116720	Zm00004b005699	-3.19551	+	8.42663	1.61132e-69	1.45304e-68	W22_cn_vs_W22_pollen	DOWN
chr1	305195424	305199009	Zm00004b005705	-2.04691	-	-0.419937	0.00152335	0.00212154	W22_cn_vs_W22_pollen	DOWN
chr1	305675421	305678662	Zm00004b005712	-2.52888	-	0.402464	1.08044e-10	2.22158e-10	W22_cn_vs_W22_pollen	DOWN
chr1	305845512	305854035	Zm00004b005716	-2.70333	-	5.20061	1.07729e-57	7.98953e-57	W22_cn_vs_W22_pollen	DOWN
chr1	305967099	305971159	Zm00004b005721	-3.56892	-	4.1669	5.83322e-72	5.43996e-71	W22_cn_vs_W22_pollen	DOWN
chr1	306032367	306034509	Zm00004b005723	-4.65771	-	4.77837	2.45449e-42	1.30115e-41	W22_cn_vs_W22_pollen	DOWN
chr1	306079652	306083104	Zm00004b005726	-3.39419	+	3.5407	5.00043e-53	3.39594e-52	W22_cn_vs_W22_pollen	DOWN
chr1	306203157	306207998	Zm00004b005732	-4.15749	-	7.64051	6.52562e-110	9.54361e-109	W22_cn_vs_W22_pollen	DOWN
chr1	306511712	306515497	Zm00004b005740	-2.51763	-	4.21382	2.66082e-47	1.58592e-46	W22_cn_vs_W22_pollen	DOWN
chr1	306635812	306636193	Zm00004b005744	-14.3966	+	7.80478	4.24848e-78	4.30477e-77	W22_cn_vs_W22_pollen	DOWN
chr1	306636347	306652531	Zm00004b005745	-2.9333	-	4.47313	7.37658e-69	6.57296e-68	W22_cn_vs_W22_pollen	DOWN
chr1	306854793	306858292	Zm00004b005749	-3.10175	-	4.42846	2.07606e-49	1.29661e-48	W22_cn_vs_W22_pollen	DOWN
chr1	306880575	306892269	Zm00004b005753	-2.56321	-	5.11328	3.13718e-50	2.0015e-49	W22_cn_vs_W22_pollen	DOWN
chr1	306985776	306991975	Zm00004b005755	-3.53657	+	6.58381	1.36777e-81	1.46241e-80	W22_cn_vs_W22_pollen	DOWN
chr1	307057370	307060290	Zm00004b005760	-9.21631	-	8.02118	7.89964e-285	4.81477e-283	W22_cn_vs_W22_pollen	DOWN
chr1	307237203	307238337	Zm00004b005765	-10.3674	+	-1.48785	1.57759e-21	4.74739e-21	W22_cn_vs_W22_pollen	DOWN
chr1	307394200	307398327	Zm00004b005768	-2.5732	+	5.94464	1.1337e-40	5.78385e-40	W22_cn_vs_W22_pollen	DOWN
chr1	307829393	307832972	Zm00004b005786	-2.86223	-	6.5827	1.28187e-53	8.82785e-53	W22_cn_vs_W22_pollen	DOWN
chr1	308256123	308256729	Zm00004b005802	-3.04677	+	1.45407	5.16597e-10	1.03371e-09	W22_cn_vs_W22_pollen	DOWN
chr1	308653828	308661890	Zm00004b005813	-4.42743	+	6.47479	7.62643e-104	1.04473e-102	W22_cn_vs_W22_pollen	DOWN
chr1	309499547	309513591	Zm00004b005832	-14.6199	-	4.36077	1.91974e-137	3.5111e-136	W22_cn_vs_W22_pollen	DOWN
chr1	309547758	309564111	Zm00004b005834	-8.591	-	6.55903	9.5218e-232	3.69397e-230	W22_cn_vs_W22_pollen	DOWN
chr1	309573400	309589801	Zm00004b005835	-8.60554	-	7.20313	2.18291e-287	1.35804e-285	W22_cn_vs_W22_pollen	DOWN
chr1	309972435	309981495	Zm00004b005848	-3.99251	+	6.96286	7.36133e-128	1.24402e-126	W22_cn_vs_W22_pollen	DOWN
chr1	310177519	310178735	Zm00004b005852	-14.46	+	4.14787	9.03042e-135	1.62318e-133	W22_cn_vs_W22_pollen	DOWN
chr1	310238939	310239446	Zm00004b005855	-10.5783	+	2.75146	1.12158e-103	1.5338e-102	W22_cn_vs_W22_pollen	DOWN
chr1	310312156	310324793	Zm00004b005857	-3.29562	-	6.13334	3.98482e-74	3.83225e-73	W22_cn_vs_W22_pollen	DOWN
chr1	310735043	310746433	Zm00004b005867	-3.595	+	0.921352	1.14719e-19	3.24826e-19	W22_cn_vs_W22_pollen	DOWN
chr1	310752125	310771982	Zm00004b005868	-3.8765	-	6.25707	1.76007e-49	1.1004e-48	W22_cn_vs_W22_pollen	DOWN
chr10	806851	809113	Zm00004b037744	-4.38649	-	5.04958	3.89839e-123	6.37277e-122	W22_cn_vs_W22_pollen	DOWN
chr10	825924	827415	Zm00004b037747	-12.127	-	0.459687	2.43338e-27	8.87669e-27	W22_cn_vs_W22_pollen	DOWN
chr10	1225851	1228181	Zm00004b037757	-5.42681	+	5.11893	3.71431e-144	7.1816e-143	W22_cn_vs_W22_pollen	DOWN
chr10	1596164	1603316	Zm00004b037770	-12.1958	-	0.938318	9.0577e-52	5.97888e-51	W22_cn_vs_W22_pollen	DOWN
chr10	1788234	1791864	Zm00004b037783	-2.26839	+	2.99602	2.81767e-19	7.8917e-19	W22_cn_vs_W22_pollen	DOWN
chr10	2328516	2333816	Zm00004b037813	-5.19482	+	-0.909358	2.49962e-18	6.80334e-18	W22_cn_vs_W22_pollen	DOWN
chr10	3607457	3609056	Zm00004b037847	-5.06854	+	-0.00161794	9.60117e-11	1.97976e-10	W22_cn_vs_W22_pollen	DOWN
chr10	3628084	3650957	Zm00004b037848	-5.32073	+	5.97655	1.03667e-124	1.71332e-123	W22_cn_vs_W22_pollen	DOWN
chr10	3630699	3633739	Zm00004b037849	-4.78223	-	-0.477714	2.30003e-26	8.14644e-26	W22_cn_vs_W22_pollen	DOWN
chr10	4109694	4111547	Zm00004b037867	-5.92458	-	5.65523	3.67854e-183	9.75017e-182	W22_cn_vs_W22_pollen	DOWN
chr10	4154093	4160950	Zm00004b037868	-2.24803	-	5.07858	5.18421e-40	2.60611e-39	W22_cn_vs_W22_pollen	DOWN
chr10	4414974	4420350	Zm00004b037878	-2.17299	-	7.41833	9.32421e-46	5.37345e-45	W22_cn_vs_W22_pollen	DOWN
chr10	4463278	4463725	Zm00004b037883	-8.12723	-	-0.369506	2.16142e-15	5.33228e-15	W22_cn_vs_W22_pollen	DOWN
chr10	4493424	4506813	Zm00004b037885	-5.98639	-	-1.37879	0.0368572	0.0457032	W22_cn_vs_W22_pollen	DOWN
chr10	4541871	4556673	Zm00004b037888	-3.8109	-	4.5919	7.10044e-11	1.47232e-10	W22_cn_vs_W22_pollen	DOWN
chr10	4794426	4796921	Zm00004b037895	-12.329	-	5.15752	3.9667e-91	4.76758e-90	W22_cn_vs_W22_pollen	DOWN
chr10	4907628	4909867	Zm00004b037902	-3.95871	-	-0.221906	6.55517e-05	0.000100508	W22_cn_vs_W22_pollen	DOWN
chr10	4921848	4924454	Zm00004b037905	-6.52121	+	0.831233	1.54791e-22	4.81935e-22	W22_cn_vs_W22_pollen	DOWN
chr10	4935478	4941329	Zm00004b037909	-4.1259	+	1.31746	1.13957e-27	4.19784e-27	W22_cn_vs_W22_pollen	DOWN
chr10	5148944	5156201	Zm00004b037916	-2.22639	-	4.12646	6.37005e-33	2.69837e-32	W22_cn_vs_W22_pollen	DOWN
chr10	5309808	5314688	Zm00004b037923	-2.17079	-	4.96994	6.9941e-29	2.66259e-28	W22_cn_vs_W22_pollen	DOWN
chr10	5472903	5473407	Zm00004b037926	-8.50765	+	4.6871	4.0476e-184	1.07999e-182	W22_cn_vs_W22_pollen	DOWN
chr10	5776109	5779026	Zm00004b037935	-6.63104	-	1.33956	2.55262e-11	5.38843e-11	W22_cn_vs_W22_pollen	DOWN
chr10	5782418	5786458	Zm00004b037936	-3.3703	-	6.73899	1.01651e-84	1.13855e-83	W22_cn_vs_W22_pollen	DOWN
chr10	6348541	6355456	Zm00004b037950	-6.9885	-	-0.715383	1.2739e-22	3.97602e-22	W22_cn_vs_W22_pollen	DOWN
chr10	6410353	6412829	Zm00004b037954	-10.1614	-	5.07762	9.93246e-162	2.26728e-160	W22_cn_vs_W22_pollen	DOWN
chr10	6614651	6626722	Zm00004b037965	-2.47106	+	3.43235	4.9892e-27	1.80112e-26	W22_cn_vs_W22_pollen	DOWN
chr10	6668701	6678917	Zm00004b037966	-2.10752	+	2.40719	5.68573e-05	8.74733e-05	W22_cn_vs_W22_pollen	DOWN
chr10	6812272	6815971	Zm00004b037968	-2.32246	-	4.22626	5.87493e-37	2.75279e-36	W22_cn_vs_W22_pollen	DOWN
chr10	7405312	7414137	Zm00004b037976	-4.71496	+	7.35818	8.14674e-155	1.73436e-153	W22_cn_vs_W22_pollen	DOWN
chr10	7473654	7474839	Zm00004b037977	-10.3058	+	2.88554	7.73588e-71	7.10399e-70	W22_cn_vs_W22_pollen	DOWN
chr10	7699841	7703243	Zm00004b037984	-4.08464	+	6.00167	2.23861e-98	2.89644e-97	W22_cn_vs_W22_pollen	DOWN
chr10	7734066	7736118	Zm00004b037985	-18.4243	+	8.56266	4.34086e-297	3.01276e-295	W22_cn_vs_W22_pollen	DOWN
chr10	7795578	7798014	Zm00004b037987	-4.11271	-	0.906309	1.28052e-26	4.57052e-26	W22_cn_vs_W22_pollen	DOWN
chr10	7799359	7801153	Zm00004b037988	-2.51066	-	-0.0997139	1.92131e-08	3.58245e-08	W22_cn_vs_W22_pollen	DOWN
chr10	8427634	8428945	Zm00004b037999	-6.8137	+	4.84721	3.40081e-82	3.67373e-81	W22_cn_vs_W22_pollen	DOWN
chr10	8611682	8625765	Zm00004b038005	-2.83067	-	2.31828	6.80943e-18	1.8289e-17	W22_cn_vs_W22_pollen	DOWN
chr10	9064378	9087763	Zm00004b038014	-14.127	+	3.69936	1.76857e-135	3.19087e-134	W22_cn_vs_W22_pollen	DOWN
chr10	9251584	9255407	Zm00004b038019	-4.08444	-	5.94667	9.30356e-73	8.7614e-72	W22_cn_vs_W22_pollen	DOWN
chr10	9567332	9574281	Zm00004b038029	-5.29389	+	6.01883	4.90531e-154	1.03603e-152	W22_cn_vs_W22_pollen	DOWN
chr10	9756234	9756411	Zm00004b038037	-5.17437	-	5.84051	1.70472e-90	2.04074e-89	W22_cn_vs_W22_pollen	DOWN
chr10	9772491	9776626	Zm00004b038040	-5.67211	+	2.90476	2.08766e-48	1.27403e-47	W22_cn_vs_W22_pollen	DOWN
chr10	9822735	9826269	Zm00004b038041	-12.9386	+	6.59099	2.0407e-258	9.80106e-257	W22_cn_vs_W22_pollen	DOWN
chr10	9926473	9931438	Zm00004b038048	-3.76817	-	7.1732	7.42801e-78	7.5011e-77	W22_cn_vs_W22_pollen	DOWN
chr10	10721101	10723070	Zm00004b038064	-2.71371	+	1.6338	5.00858e-08	9.14785e-08	W22_cn_vs_W22_pollen	DOWN
chr10	11094279	11102272	Zm00004b038071	-7.58817	+	8.5779	3.8269e-257	1.83432e-255	W22_cn_vs_W22_pollen	DOWN
chr10	11407630	11413479	Zm00004b038077	-3.95862	-	6.49616	2.20977e-112	3.3042e-111	W22_cn_vs_W22_pollen	DOWN
chr10	11818789	11820449	Zm00004b038083	-17.7192	+	9.55529	0	0	W22_cn_vs_W22_pollen	DOWN
chr10	11973942	11978808	Zm00004b038085	-4.60585	+	2.83992	2.80015e-64	2.33077e-63	W22_cn_vs_W22_pollen	DOWN
chr10	12045965	12048007	Zm00004b038086	-17.8894	-	9.7271	0	0	W22_cn_vs_W22_pollen	DOWN
chr10	12165959	12167844	Zm00004b038091	-12.5896	-	3.90205	5.63384e-159	1.25154e-157	W22_cn_vs_W22_pollen	DOWN
chr10	13040148	13043315	Zm00004b038098	-4.47242	+	1.43793	2.5016e-21	7.47741e-21	W22_cn_vs_W22_pollen	DOWN
chr10	13252936	13253230	Zm00004b038100	-2.74633	-	3.30137	1.41448e-10	2.89429e-10	W22_cn_vs_W22_pollen	DOWN
chr10	14640635	14643272	Zm00004b038124	-11.9255	-	0.316105	9.41614e-43	5.04055e-42	W22_cn_vs_W22_pollen	DOWN
chr10	15142868	15145396	Zm00004b038134	-11.7798	-	3.14648	2.63336e-114	4.00744e-113	W22_cn_vs_W22_pollen	DOWN
chr10	16181113	16184640	Zm00004b038150	-11.3375	+	-0.55968	7.34673e-32	3.02356e-31	W22_cn_vs_W22_pollen	DOWN
chr10	16198515	16216527	Zm00004b038153	-2.38893	+	4.58915	2.01426e-44	1.12228e-43	W22_cn_vs_W22_pollen	DOWN
chr10	16377426	16381015	Zm00004b038156	-2.02223	+	6.2856	5.11957e-40	2.57469e-39	W22_cn_vs_W22_pollen	DOWN
chr10	17476406	17480502	Zm00004b038173	-2.58666	-	5.71199	4.22579e-54	2.93205e-53	W22_cn_vs_W22_pollen	DOWN
chr10	19338459	19398336	Zm00004b038191	-3.91692	+	7.10961	5.60382e-71	5.1599e-70	W22_cn_vs_W22_pollen	DOWN
chr10	19642459	19649564	Zm00004b038194	-4.22686	+	-0.889446	7.86625e-23	2.47284e-22	W22_cn_vs_W22_pollen	DOWN
chr10	23295357	23298925	Zm00004b038237	-16.372	-	8.18506	2.47345e-225	9.18045e-224	W22_cn_vs_W22_pollen	DOWN
chr10	24012871	24019876	Zm00004b038253	-5.30432	-	9.14096	1.75394e-175	4.43359e-174	W22_cn_vs_W22_pollen	DOWN
chr10	24232474	24243343	Zm00004b038258	-3.19838	+	4.77573	1.58779e-81	1.69463e-80	W22_cn_vs_W22_pollen	DOWN
chr10	24333418	24335371	Zm00004b038261	-2.75506	-	5.8855	9.65902e-65	8.09887e-64	W22_cn_vs_W22_pollen	DOWN
chr10	27648322	27651885	Zm00004b038302	-7.39219	+	5.80618	2.09444e-197	6.21705e-196	W22_cn_vs_W22_pollen	DOWN
chr10	28419186	28423166	Zm00004b038305	-12.1275	+	7.88831	8.87102e-288	5.54762e-286	W22_cn_vs_W22_pollen	DOWN
chr10	28668994	28674605	Zm00004b038307	-11.5736	+	5.58552	2.41493e-228	9.16146e-227	W22_cn_vs_W22_pollen	DOWN
chr10	29346386	29352682	Zm00004b038313	-2.09628	-	5.51444	4.57641e-26	1.60622e-25	W22_cn_vs_W22_pollen	DOWN
chr10	30910375	30911971	Zm00004b038324	-2.35164	-	3.39189	1.23718e-28	4.67869e-28	W22_cn_vs_W22_pollen	DOWN
chr10	31486173	31490961	Zm00004b038328	-2.49336	-	5.21955	5.57917e-37	2.61625e-36	W22_cn_vs_W22_pollen	DOWN
chr10	32416376	32416856	Zm00004b038336	-17.5053	-	7.61884	9.88912e-290	6.29913e-288	W22_cn_vs_W22_pollen	DOWN
chr10	33261148	33275157	Zm00004b038349	-14.6633	+	10.639	0	0	W22_cn_vs_W22_pollen	DOWN
chr10	33992273	34000856	Zm00004b038353	-2.7688	+	7.76842	1.98859e-39	9.85228e-39	W22_cn_vs_W22_pollen	DOWN
chr10	34015280	34017143	Zm00004b038354	-6.34798	+	2.72659	7.34881e-85	8.24647e-84	W22_cn_vs_W22_pollen	DOWN
chr10	34539002	34541140	Zm00004b038358	-3.28669	+	3.57865	1.66758e-58	1.25259e-57	W22_cn_vs_W22_pollen	DOWN
chr10	36068967	36090103	Zm00004b038374	-2.63232	+	1.60865	1.1995e-17	3.1991e-17	W22_cn_vs_W22_pollen	DOWN
chr10	46901530	46905937	Zm00004b038445	-2.30419	+	7.73155	5.09372e-52	3.37622e-51	W22_cn_vs_W22_pollen	DOWN
chr10	49157961	49159262	Zm00004b038460	-6.62061	-	-1.55911	6.7967e-20	1.93889e-19	W22_cn_vs_W22_pollen	DOWN
chr10	53189864	53215621	Zm00004b038489	-16.742	+	8.56444	1.18912707772363e-318	1.00548233369223e-316	W22_cn_vs_W22_pollen	DOWN
chr10	54974155	54979665	Zm00004b038507	-5.03853	-	4.42787	7.82077e-135	1.4068e-133	W22_cn_vs_W22_pollen	DOWN
chr10	54987584	54989991	Zm00004b038508	-4.7552	-	4.9879	1.91608e-69	1.72591e-68	W22_cn_vs_W22_pollen	DOWN
chr10	56438858	56443203	Zm00004b038526	-11.5233	-	-0.325134	2.59654e-31	1.05041e-30	W22_cn_vs_W22_pollen	DOWN
chr10	56587290	56590013	Zm00004b038527	-11.5884	+	-0.172535	7.9514e-36	3.62875e-35	W22_cn_vs_W22_pollen	DOWN
chr10	57341892	57343109	Zm00004b038539	-2.5761	+	0.487946	0.0205309	0.026049	W22_cn_vs_W22_pollen	DOWN
chr10	57990157	57993823	Zm00004b038545	-13.1914	-	2.23642	1.21333e-86	1.39278e-85	W22_cn_vs_W22_pollen	DOWN
chr10	58534771	58545395	Zm00004b038554	-4.46103	+	8.19212	1.7514e-59	1.34285e-58	W22_cn_vs_W22_pollen	DOWN
chr10	59556386	59558630	Zm00004b038574	-2.51719	+	3.42188	3.04974e-11	6.41694e-11	W22_cn_vs_W22_pollen	DOWN
chr10	59865976	59869348	Zm00004b038580	-2.92616	-	1.0692	6.64736e-14	1.55327e-13	W22_cn_vs_W22_pollen	DOWN
chr10	59869454	59871968	Zm00004b038581	-2.72978	-	0.9688	1.2536e-09	2.46774e-09	W22_cn_vs_W22_pollen	DOWN
chr10	64121074	64124071	Zm00004b038617	-10.2032	-	6.36836	4.23798e-224	1.55375e-222	W22_cn_vs_W22_pollen	DOWN
chr10	65626344	65633130	Zm00004b038632	-3.52209	+	4.92645	3.62384e-78	3.6765e-77	W22_cn_vs_W22_pollen	DOWN
chr10	65931487	65944466	Zm00004b038636	-2.20981	-	5.17646	2.01556e-33	8.64932e-33	W22_cn_vs_W22_pollen	DOWN
chr10	66299206	66304740	Zm00004b038639	-7.76832	+	10.5658	0	0	W22_cn_vs_W22_pollen	DOWN
chr10	66450718	66462671	Zm00004b038642	-4.08423	+	1.23627	2.41275e-32	1.00573e-31	W22_cn_vs_W22_pollen	DOWN
chr10	68390881	68392366	Zm00004b038664	-16.9829	+	9.57423	9.06358e-291	5.83519e-289	W22_cn_vs_W22_pollen	DOWN
chr10	69655857	69660353	Zm00004b038680	-6.64308	+	3.92486	5.73315e-117	8.89379e-116	W22_cn_vs_W22_pollen	DOWN
chr10	69822569	69828381	Zm00004b038682	-2.02192	-	5.72328	7.48613e-30	2.91838e-29	W22_cn_vs_W22_pollen	DOWN
chr10	71480653	71481406	Zm00004b038716	-12.1733	-	0.509024	1.04059e-38	5.06766e-38	W22_cn_vs_W22_pollen	DOWN
chr10	72410676	72412654	Zm00004b038726	-4.96449	+	7.1476	2.10325e-126	3.51724e-125	W22_cn_vs_W22_pollen	DOWN
chr10	72826628	72864334	Zm00004b038737	-2.7667	-	0.773686	4.35346e-08	7.97315e-08	W22_cn_vs_W22_pollen	DOWN
chr10	73569179	73572663	Zm00004b038744	-12.1057	-	0.466666	5.7785e-41	2.97141e-40	W22_cn_vs_W22_pollen	DOWN
chr10	74140876	74149514	Zm00004b038750	-3.98429	+	0.845066	1.25902e-33	5.429e-33	W22_cn_vs_W22_pollen	DOWN
chr10	75549878	75565499	Zm00004b038771	-14.3432	-	3.99047	6.53467e-141	1.22597e-139	W22_cn_vs_W22_pollen	DOWN
chr10	76913943	76916576	Zm00004b038784	-8.75014	+	7.13532	1.12155e-277	6.47427e-276	W22_cn_vs_W22_pollen	DOWN
chr10	76960076	76962344	Zm00004b038785	-9.31393	+	6.58099	1.24292e-272	6.78353e-271	W22_cn_vs_W22_pollen	DOWN
chr10	76964154	76966823	Zm00004b038786	-3.79841	-	5.10685	1.18906e-38	5.77783e-38	W22_cn_vs_W22_pollen	DOWN
chr10	78194173	78199876	Zm00004b038804	-3.17365	+	5.1278	4.10119e-85	4.61725e-84	W22_cn_vs_W22_pollen	DOWN
chr10	80806853	80807343	Zm00004b038836	-10.0748	+	-1.84838	1.27417e-19	3.60146e-19	W22_cn_vs_W22_pollen	DOWN
chr10	80869773	80871819	Zm00004b038838	-2.6651	-	4.07971	5.24687e-41	2.70035e-40	W22_cn_vs_W22_pollen	DOWN
chr10	81299422	81336034	Zm00004b038846	-2.00415	+	5.86706	2.4583e-35	1.10716e-34	W22_cn_vs_W22_pollen	DOWN
chr10	81855832	81860734	Zm00004b038860	-12.5518	-	1.16581	3.65084e-47	2.17062e-46	W22_cn_vs_W22_pollen	DOWN
chr10	82442646	82454499	Zm00004b038866	-2.18829	+	2.97018	8.36264e-21	2.45682e-20	W22_cn_vs_W22_pollen	DOWN
chr10	82610370	82612751	Zm00004b038868	-3.86165	+	3.09684	1.43781e-52	9.66619e-52	W22_cn_vs_W22_pollen	DOWN
chr10	82971687	82974914	Zm00004b038879	-3.96267	-	5.58651	4.59078e-74	4.40795e-73	W22_cn_vs_W22_pollen	DOWN
chr10	83065859	83071859	Zm00004b038880	-3.60225	+	4.29412	5.72211e-64	4.73177e-63	W22_cn_vs_W22_pollen	DOWN
chr10	83622674	83624222	Zm00004b038898	-11.4537	-	4.54219	8.97369e-189	2.49703e-187	W22_cn_vs_W22_pollen	DOWN
chr10	84469517	84472922	Zm00004b038909	-2.29772	+	5.14894	4.43567e-30	1.74078e-29	W22_cn_vs_W22_pollen	DOWN
chr10	84618324	84621818	Zm00004b038918	-6.24939	+	-0.33984	4.70449e-23	1.4914e-22	W22_cn_vs_W22_pollen	DOWN
chr10	85720811	85728763	Zm00004b038939	-2.04216	-	5.73053	1.55872e-34	6.86681e-34	W22_cn_vs_W22_pollen	DOWN
chr10	85839773	85842931	Zm00004b038942	-2.04716	+	0.670512	1.59123e-06	2.68587e-06	W22_cn_vs_W22_pollen	DOWN
chr10	86023215	86033021	Zm00004b038949	-12.0434	+	0.331897	2.88816e-40	1.46075e-39	W22_cn_vs_W22_pollen	DOWN
chr10	86035832	86037644	Zm00004b038950	-2.74337	+	3.67308	6.5722e-29	2.50396e-28	W22_cn_vs_W22_pollen	DOWN
chr10	86421437	86425439	Zm00004b038957	-7.8884	-	11.0067	1.54672783965836e-317	1.28522914517674e-315	W22_cn_vs_W22_pollen	DOWN
chr10	88013435	88015709	Zm00004b038995	-3.96297	+	5.27354	3.12958e-116	4.82064e-115	W22_cn_vs_W22_pollen	DOWN
chr10	88153617	88155943	Zm00004b039000	-2.22114	-	0.354175	2.34498e-06	3.92039e-06	W22_cn_vs_W22_pollen	DOWN
chr10	89445628	89450427	Zm00004b039019	-11.1918	+	2.99061	1.19633e-105	1.67319e-104	W22_cn_vs_W22_pollen	DOWN
chr10	89678616	89686229	Zm00004b039032	-4.29024	-	5.69224	2.99249e-114	4.53958e-113	W22_cn_vs_W22_pollen	DOWN
chr10	90309434	90326846	Zm00004b039041	-2.64596	-	7.24781	3.93293e-46	2.28525e-45	W22_cn_vs_W22_pollen	DOWN
chr10	90606425	90611394	Zm00004b039046	-2.70378	-	5.89619	4.19699e-52	2.78801e-51	W22_cn_vs_W22_pollen	DOWN
chr10	90931253	90933089	Zm00004b039053	-2.53602	-	1.55909	6.05366e-19	1.6777e-18	W22_cn_vs_W22_pollen	DOWN
chr10	90949835	90952832	Zm00004b039056	-5.56129	+	2.71169	2.09168e-78	2.13108e-77	W22_cn_vs_W22_pollen	DOWN
chr10	90954136	90962102	Zm00004b039057	-5.80271	+	3.01939	2.54195e-111	3.7634e-110	W22_cn_vs_W22_pollen	DOWN
chr10	91175674	91176609	Zm00004b039066	-2.17328	+	2.61004	7.95554e-12	1.71633e-11	W22_cn_vs_W22_pollen	DOWN
chr10	91293141	91301832	Zm00004b039070	-11.6296	-	-0.234245	2.78286e-35	1.25028e-34	W22_cn_vs_W22_pollen	DOWN
chr10	91485740	91487969	Zm00004b039076	-9.58221	+	4.5571	3.08969e-102	4.15896e-101	W22_cn_vs_W22_pollen	DOWN
chr10	92786083	92787718	Zm00004b039093	-2.10794	+	1.61417	4.48654e-11	9.38663e-11	W22_cn_vs_W22_pollen	DOWN
chr10	92960707	92961064	Zm00004b039096	-11.2413	-	-0.631987	3.69073e-30	1.45246e-29	W22_cn_vs_W22_pollen	DOWN
chr10	94825602	94828110	Zm00004b039114	-11.5513	+	5.07096	1.77431e-96	2.24373e-95	W22_cn_vs_W22_pollen	DOWN
chr10	95195584	95196980	Zm00004b039119	-2.69795	-	1.70176	2.30784e-17	6.09083e-17	W22_cn_vs_W22_pollen	DOWN
chr10	95733616	95737480	Zm00004b039128	-2.31787	-	5.11243	1.70949e-36	7.92353e-36	W22_cn_vs_W22_pollen	DOWN
chr10	96652067	96655850	Zm00004b039146	-7.8396	-	7.355	1.36087e-219	4.83431e-218	W22_cn_vs_W22_pollen	DOWN
chr10	96974279	96980038	Zm00004b039149	-8.29835	-	7.15905	2.31438e-262	1.16028e-260	W22_cn_vs_W22_pollen	DOWN
chr10	97942726	97947301	Zm00004b039171	-3.11757	-	4.22678	4.57886e-63	3.73748e-62	W22_cn_vs_W22_pollen	DOWN
chr10	98965574	98971344	Zm00004b039189	-10.8373	+	-1.14999	5.09136e-25	1.72251e-24	W22_cn_vs_W22_pollen	DOWN
chr10	99901412	99927041	Zm00004b039201	-7.48813	-	5.25799	3.33971e-214	1.13117e-212	W22_cn_vs_W22_pollen	DOWN
chr10	100112159	100118669	Zm00004b039205	-2.16139	+	5.55865	5.23464e-42	2.75005e-41	W22_cn_vs_W22_pollen	DOWN
chr10	100119749	100126300	Zm00004b039206	-2.12584	+	0.864411	7.18144e-10	1.42808e-09	W22_cn_vs_W22_pollen	DOWN
chr10	100543845	100546125	Zm00004b039214	-11.7506	+	2.60829	9.2031e-74	8.78391e-73	W22_cn_vs_W22_pollen	DOWN
chr10	100884070	100895895	Zm00004b039218	-3.41541	+	7.53209	7.77916e-103	1.05008e-101	W22_cn_vs_W22_pollen	DOWN
chr10	101372224	101374278	Zm00004b039224	-5.15212	-	2.84992	1.43998e-77	1.44746e-76	W22_cn_vs_W22_pollen	DOWN
chr10	102141357	102164583	Zm00004b039239	-2.18582	-	5.77005	2.07452e-34	9.10573e-34	W22_cn_vs_W22_pollen	DOWN
chr10	103674578	103676573	Zm00004b039268	-4.01346	-	4.5543	1.62718e-19	4.58735e-19	W22_cn_vs_W22_pollen	DOWN
chr10	104511188	104513259	Zm00004b039275	-5.51087	-	-0.680526	0.00111435	0.00156711	W22_cn_vs_W22_pollen	DOWN
chr10	105321355	105322483	Zm00004b039286	-4.69373	-	7.2858	1.39116e-145	2.72268e-144	W22_cn_vs_W22_pollen	DOWN
chr10	105611202	105635175	Zm00004b039288	-2.09524	-	6.48806	1.03123e-42	5.51411e-42	W22_cn_vs_W22_pollen	DOWN
chr10	106008509	106008995	Zm00004b039294	-2.06937	-	-0.586356	0.000121678	0.000183495	W22_cn_vs_W22_pollen	DOWN
chr10	106476539	106504777	Zm00004b039305	-2.90232	-	1.848	3.30423e-19	9.23186e-19	W22_cn_vs_W22_pollen	DOWN
chr10	106631831	106660569	Zm00004b039306	-2.24457	+	6.50789	2.45544e-45	1.3996e-44	W22_cn_vs_W22_pollen	DOWN
chr10	106981702	106984135	Zm00004b039310	-4.94111	-	-0.228167	1.1725e-14	2.81649e-14	W22_cn_vs_W22_pollen	DOWN
chr10	108726915	108728372	Zm00004b039343	-3.71303	+	0.0335367	9.82868e-18	2.62747e-17	W22_cn_vs_W22_pollen	DOWN
chr10	109886046	109888222	Zm00004b039364	-4.75084	+	-0.066796	0.000526305	0.000759217	W22_cn_vs_W22_pollen	DOWN
chr10	110147451	110152095	Zm00004b039370	-5.7486	+	5.65923	7.96853e-149	1.60131e-147	W22_cn_vs_W22_pollen	DOWN
chr10	110280671	110282242	Zm00004b039373	-5.99791	-	0.2156	5.4008e-30	2.11195e-29	W22_cn_vs_W22_pollen	DOWN
chr10	111286360	111292862	Zm00004b039392	-2.84025	+	8.89197	2.70615e-52	1.80565e-51	W22_cn_vs_W22_pollen	DOWN
chr10	112018861	112024105	Zm00004b039408	-2.57894	+	7.58178	1.22149e-50	7.85142e-50	W22_cn_vs_W22_pollen	DOWN
chr10	112336496	112350546	Zm00004b039413	-4.08582	+	1.33343	4.38505e-26	1.54041e-25	W22_cn_vs_W22_pollen	DOWN
chr10	112338798	112348877	Zm00004b039414	-3.94139	-	2.06873	2.67041e-25	9.12065e-25	W22_cn_vs_W22_pollen	DOWN
chr10	113212242	113215104	Zm00004b039428	-3.32612	+	7.29137	1.91424e-66	1.65473e-65	W22_cn_vs_W22_pollen	DOWN
chr10	113281012	113281525	Zm00004b039429	-19.5096	-	12.6067	0	0	W22_cn_vs_W22_pollen	DOWN
chr10	113755743	113760166	Zm00004b039437	-13.2869	+	2.36057	4.90134e-81	5.18277e-80	W22_cn_vs_W22_pollen	DOWN
chr10	114038151	114044701	Zm00004b039444	-10.2545	+	8.46473	0	0	W22_cn_vs_W22_pollen	DOWN
chr10	114166887	114171838	Zm00004b039449	-7.85318	-	7.10032	6.2256e-225	2.30712e-223	W22_cn_vs_W22_pollen	DOWN
chr10	114776300	114777080	Zm00004b039468	-8.81316	-	0.893838	3.47128e-48	2.1061e-47	W22_cn_vs_W22_pollen	DOWN
chr10	115439298	115441942	Zm00004b039480	-6.27063	+	-1.42384	2.32823e-22	7.20214e-22	W22_cn_vs_W22_pollen	DOWN
chr10	116822566	116833679	Zm00004b039515	-2.50405	+	7.27087	4.4789e-45	2.5391e-44	W22_cn_vs_W22_pollen	DOWN
chr10	117636185	117646405	Zm00004b039527	-4.29069	+	6.64697	5.45521e-136	9.872e-135	W22_cn_vs_W22_pollen	DOWN
chr10	117803267	117807470	Zm00004b039534	-4.71439	+	5.77984	3.75658e-141	7.05321e-140	W22_cn_vs_W22_pollen	DOWN
chr10	118092542	118092983	Zm00004b039539	-5.6149	-	8.39867	7.88003e-154	1.66138e-152	W22_cn_vs_W22_pollen	DOWN
chr10	118291148	118295215	Zm00004b039547	-9.23759	+	8.25953	2.95627e-206	9.32877e-205	W22_cn_vs_W22_pollen	DOWN
chr10	119530309	119538617	Zm00004b039577	-4.02148	-	5.95831	1.3285e-119	2.10578e-118	W22_cn_vs_W22_pollen	DOWN
chr10	119780633	119782131	Zm00004b039584	-8.08496	-	-0.43109	3.01071e-06	5.00202e-06	W22_cn_vs_W22_pollen	DOWN
chr10	120478851	120480030	Zm00004b039601	-3.79455	-	1.83891	2.77534e-25	9.46555e-25	W22_cn_vs_W22_pollen	DOWN
chr10	121340768	121348459	Zm00004b039616	-2.0491	+	5.56827	6.51026e-39	3.18861e-38	W22_cn_vs_W22_pollen	DOWN
chr10	122744999	122747323	Zm00004b039656	-19.5748	-	12.6731	0	0	W22_cn_vs_W22_pollen	DOWN
chr10	122748240	122752953	Zm00004b039657	-4.14425	-	4.46714	3.02443e-93	3.69799e-92	W22_cn_vs_W22_pollen	DOWN
chr10	123813651	123817719	Zm00004b039683	-2.44533	+	9.24777	6.60499e-42	3.46088e-41	W22_cn_vs_W22_pollen	DOWN
chr10	124593748	124600554	Zm00004b039708	-2.69827	-	5.33397	5.73566e-40	2.8791e-39	W22_cn_vs_W22_pollen	DOWN
chr10	124945263	124951498	Zm00004b039722	-9.78846	-	5.72505	2.07488e-175	5.23935e-174	W22_cn_vs_W22_pollen	DOWN
chr10	125159711	125162628	Zm00004b039727	-3.07518	-	2.87992	4.99646e-32	2.06586e-31	W22_cn_vs_W22_pollen	DOWN
chr10	125294809	125301759	Zm00004b039729	-3.07676	-	2.68398	1.5795e-30	6.27152e-30	W22_cn_vs_W22_pollen	DOWN
chr10	125372307	125373135	Zm00004b039731	-10.9188	+	-1.06571	1.95772e-25	6.72187e-25	W22_cn_vs_W22_pollen	DOWN
chr10	125495186	125496680	Zm00004b039734	-2.92865	-	4.5454	6.09131e-65	5.12892e-64	W22_cn_vs_W22_pollen	DOWN
chr10	125582909	125585928	Zm00004b039738	-3.85871	+	4.19064	5.74036e-83	6.2916e-82	W22_cn_vs_W22_pollen	DOWN
chr10	125800684	125804428	Zm00004b039745	-4.42913	-	5.81425	1.7777e-133	3.16219e-132	W22_cn_vs_W22_pollen	DOWN
chr10	126277649	126279712	Zm00004b039758	-3.93053	+	4.3398	8.64334e-49	5.32891e-48	W22_cn_vs_W22_pollen	DOWN
chr10	126290445	126291630	Zm00004b039759	-3.619	-	0.297226	3.62203e-05	5.63813e-05	W22_cn_vs_W22_pollen	DOWN
chr10	126539748	126545733	Zm00004b039764	-2.19736	-	6.19466	2.02999e-35	9.16145e-35	W22_cn_vs_W22_pollen	DOWN
chr10	126692039	126695837	Zm00004b039767	-3.42345	-	5.42258	1.28906e-53	8.87485e-53	W22_cn_vs_W22_pollen	DOWN
chr10	127030948	127035257	Zm00004b039773	-10.8527	-	9.21536	0	0	W22_cn_vs_W22_pollen	DOWN
chr10	127137533	127149746	Zm00004b039779	-5.79916	+	6.82028	5.67355e-98	7.30534e-97	W22_cn_vs_W22_pollen	DOWN
chr10	127150105	127156173	Zm00004b039780	-6.1104	+	6.95234	1.44202e-228	5.47922e-227	W22_cn_vs_W22_pollen	DOWN
chr10	127528902	127534871	Zm00004b039796	-6.74835	-	7.87536	2.51322e-197	7.45093e-196	W22_cn_vs_W22_pollen	DOWN
chr10	127736871	127739455	Zm00004b039801	-3.56223	+	2.50876	0.000643639	0.000922051	W22_cn_vs_W22_pollen	DOWN
chr10	128715768	128716950	Zm00004b039824	-4.3175	+	9.27237	2.28992e-143	4.39218e-142	W22_cn_vs_W22_pollen	DOWN
chr10	129363809	129393121	Zm00004b039840	-2.1193	-	6.03127	4.48371e-36	2.0607e-35	W22_cn_vs_W22_pollen	DOWN
chr10	129531083	129551528	Zm00004b039843	-2.66072	+	5.51814	1.79963e-59	1.37895e-58	W22_cn_vs_W22_pollen	DOWN
chr10	129826931	129832061	Zm00004b039849	-4.9099	+	3.82188	6.94554e-06	1.13109e-05	W22_cn_vs_W22_pollen	DOWN
chr10	129893670	129895236	Zm00004b039853	-3.35729	-	3.11634	1.47271e-52	9.89803e-52	W22_cn_vs_W22_pollen	DOWN
chr10	129975954	129977520	Zm00004b039854	-5.94705	-	5.15628	2.88025e-157	6.26506e-156	W22_cn_vs_W22_pollen	DOWN
chr10	130423447	130426333	Zm00004b039867	-3.36861	-	-0.209598	1.77233e-10	3.60868e-10	W22_cn_vs_W22_pollen	DOWN
chr10	130615590	130617404	Zm00004b039873	-17.9751	+	8.10336	5.57997740413104e-320	4.80278249928401e-318	W22_cn_vs_W22_pollen	DOWN
chr10	131011396	131015664	Zm00004b039883	-8.00357	-	4.77975	2.56925e-191	7.32754e-190	W22_cn_vs_W22_pollen	DOWN
chr10	131016376	131023331	Zm00004b039884	-2.70374	-	6.15835	2.68994e-69	2.41572e-68	W22_cn_vs_W22_pollen	DOWN
chr10	131132071	131136880	Zm00004b039890	-8.83374	-	5.92228	1.247e-216	4.32113e-215	W22_cn_vs_W22_pollen	DOWN
chr10	131150578	131156390	Zm00004b039892	-2.95443	-	4.98892	9.42539e-65	7.91403e-64	W22_cn_vs_W22_pollen	DOWN
chr10	131419498	131422154	Zm00004b039899	-4.71103	+	-0.41954	0.0202747	0.0257362	W22_cn_vs_W22_pollen	DOWN
chr10	131921560	131939632	Zm00004b039915	-2.97244	-	0.343017	6.71081e-08	1.2169e-07	W22_cn_vs_W22_pollen	DOWN
chr10	132335696	132339548	Zm00004b039926	-4.00136	+	0.436374	6.99395e-19	1.93472e-18	W22_cn_vs_W22_pollen	DOWN
chr10	132359813	132362587	Zm00004b039927	-11.4378	+	2.14713	2.28012e-79	2.35404e-78	W22_cn_vs_W22_pollen	DOWN
chr10	132365272	132366055	Zm00004b039928	-2.0374	+	3.31424	7.80312e-11	1.61552e-10	W22_cn_vs_W22_pollen	DOWN
chr10	132423688	132429426	Zm00004b039929	-5.6738	+	5.98309	3.63955e-136	6.59624e-135	W22_cn_vs_W22_pollen	DOWN
chr10	132736977	132737763	Zm00004b039947	-3.25365	-	3.26316	1.51778e-40	7.72202e-40	W22_cn_vs_W22_pollen	DOWN
chr10	132898366	132899975	Zm00004b039955	-5.53429	+	6.89612	3.02666e-142	5.75929e-141	W22_cn_vs_W22_pollen	DOWN
chr10	132944382	132946270	Zm00004b039957	-19.0869	-	10.9317	0	0	W22_cn_vs_W22_pollen	DOWN
chr10	133200488	133204336	Zm00004b039967	-4.7816	+	4.35347	7.94682e-91	9.52746e-90	W22_cn_vs_W22_pollen	DOWN
chr10	133604387	133606601	Zm00004b039983	-2.43168	-	3.42473	2.8455e-24	9.35669e-24	W22_cn_vs_W22_pollen	DOWN
chr10	133908573	133920002	Zm00004b039989	-6.509	+	2.94367	6.692e-107	9.48653e-106	W22_cn_vs_W22_pollen	DOWN
chr10	134059249	134073812	Zm00004b039993	-7.30967	+	6.47564	1.95575e-237	7.91998e-236	W22_cn_vs_W22_pollen	DOWN
chr10	134186101	134186722	Zm00004b039996	-4.23301	+	0.163662	7.63298e-21	2.24575e-20	W22_cn_vs_W22_pollen	DOWN
chr10	134189167	134192703	Zm00004b039997	-3.95757	-	2.45672	2.08557e-18	5.69058e-18	W22_cn_vs_W22_pollen	DOWN
chr10	134200044	134204694	Zm00004b039998	-2.85523	+	5.67874	4.5929e-71	4.23556e-70	W22_cn_vs_W22_pollen	DOWN
chr10	134204290	134205989	Zm00004b039999	-3.67556	-	-0.586932	2.49987e-09	4.86285e-09	W22_cn_vs_W22_pollen	DOWN
chr10	134428690	134433538	Zm00004b040001	-4.79005	-	2.3059	3.33891e-65	2.82924e-64	W22_cn_vs_W22_pollen	DOWN
chr10	134523806	134534720	Zm00004b040002	-6.62852	-	9.56627	1.25985e-248	5.61299e-247	W22_cn_vs_W22_pollen	DOWN
chr10	134878792	134879817	Zm00004b040022	-7.57639	-	-1.40243	9.30139e-25	3.11395e-24	W22_cn_vs_W22_pollen	DOWN
chr10	135132577	135138237	Zm00004b040038	-4.40479	-	2.91729	5.41211e-77	5.40401e-76	W22_cn_vs_W22_pollen	DOWN
chr10	135437778	135443492	Zm00004b040045	-4.71509	+	-0.501365	5.11323e-18	1.37919e-17	W22_cn_vs_W22_pollen	DOWN
chr10	135497053	135522867	Zm00004b040046	-9.15423	+	-0.632686	1.19228e-15	2.96884e-15	W22_cn_vs_W22_pollen	DOWN
chr10	136007199	136007763	Zm00004b040061	-5.26524	+	-1.16609	7.96798e-25	2.67613e-24	W22_cn_vs_W22_pollen	DOWN
chr10	136070911	136073691	Zm00004b040063	-3.38442	+	1.04421	2.77791e-24	9.13817e-24	W22_cn_vs_W22_pollen	DOWN
chr10	136214883	136216940	Zm00004b040068	-5.28212	-	0.789828	0.00162053	0.00225219	W22_cn_vs_W22_pollen	DOWN
chr10	136660455	136662383	Zm00004b040084	-5.85143	-	-1.62645	1.8583e-20	5.38757e-20	W22_cn_vs_W22_pollen	DOWN
chr10	136839196	136848287	Zm00004b040089	-2.6183	+	0.873569	0.000231566	0.000342036	W22_cn_vs_W22_pollen	DOWN
chr10	136848801	136854975	Zm00004b040090	-2.02793	-	4.74043	1.37472e-25	4.74864e-25	W22_cn_vs_W22_pollen	DOWN
chr10	136927058	136928394	Zm00004b040094	-5.16018	-	0.547694	4.86867e-18	1.31411e-17	W22_cn_vs_W22_pollen	DOWN
chr10	137787247	137790584	Zm00004b040127	-10.9682	+	-0.583687	5.57839e-32	2.30409e-31	W22_cn_vs_W22_pollen	DOWN
chr10	137921841	137925781	Zm00004b040130	-11.7681	-	4.93857	3.62498e-207	1.15605e-205	W22_cn_vs_W22_pollen	DOWN
chr10	138052193	138054572	Zm00004b040135	-18.7968	-	10.6403	0	0	W22_cn_vs_W22_pollen	DOWN
chr10	138236798	138242403	Zm00004b040140	-3.53274	+	7.19001	3.11971e-103	4.23498e-102	W22_cn_vs_W22_pollen	DOWN
chr10	138252711	138255540	Zm00004b040142	-6.10941	+	4.79559	2.47429e-147	4.90245e-146	W22_cn_vs_W22_pollen	DOWN
chr10	138505957	138507313	Zm00004b040155	-12.6132	-	1.2336	9.66957e-61	7.5884e-60	W22_cn_vs_W22_pollen	DOWN
chr10	138691228	138696838	Zm00004b040161	-3.77243	+	6.25281	1.13188e-99	1.48856e-98	W22_cn_vs_W22_pollen	DOWN
chr10	138699702	138700739	Zm00004b040163	-13.6066	+	2.88128	2.19307e-81	2.33545e-80	W22_cn_vs_W22_pollen	DOWN
chr10	138906294	138916201	Zm00004b040177	-2.66249	-	3.78635	1.10299e-34	4.87524e-34	W22_cn_vs_W22_pollen	DOWN
chr10	138916682	138919659	Zm00004b040179	-11.5547	-	10.1916	0	0	W22_cn_vs_W22_pollen	DOWN
chr10	139264598	139265447	Zm00004b040188	-11.6252	+	6.2078	8.09534e-70	7.34978e-69	W22_cn_vs_W22_pollen	DOWN
chr10	139305897	139309450	Zm00004b040191	-6.0743	-	1.49847	1.28713e-59	9.90362e-59	W22_cn_vs_W22_pollen	DOWN
chr10	139310629	139313596	Zm00004b040192	-11.4186	+	-0.481415	7.50909e-35	3.335e-34	W22_cn_vs_W22_pollen	DOWN
chr10	140137785	140139961	Zm00004b040220	-9.14815	+	-0.254274	3.36115e-37	1.58326e-36	W22_cn_vs_W22_pollen	DOWN
chr10	140268337	140270548	Zm00004b040226	-4.71071	-	0.449156	8.20898e-34	3.55638e-33	W22_cn_vs_W22_pollen	DOWN
chr10	140308014	140317247	Zm00004b040230	-17.8685	-	7.9941	4.32202e-304	3.18371e-302	W22_cn_vs_W22_pollen	DOWN
chr10	140597425	140605100	Zm00004b040243	-2.45716	-	6.47875	1.23912e-42	6.61102e-42	W22_cn_vs_W22_pollen	DOWN
chr10	140683377	140685899	Zm00004b040246	-3.3602	+	4.18438	1.30144e-70	1.19194e-69	W22_cn_vs_W22_pollen	DOWN
chr10	140689429	140694232	Zm00004b040247	-8.52126	-	5.692	2.60924e-245	1.12291e-243	W22_cn_vs_W22_pollen	DOWN
chr10	140851115	140855520	Zm00004b040254	-3.07397	-	4.24897	7.28562e-60	5.63105e-59	W22_cn_vs_W22_pollen	DOWN
chr10	141353621	141360025	Zm00004b040274	-2.32402	+	2.32403	2.37376e-16	6.05711e-16	W22_cn_vs_W22_pollen	DOWN
chr10	141379172	141383651	Zm00004b040275	-9.42399	+	-0.767357	2.12933e-32	8.89748e-32	W22_cn_vs_W22_pollen	DOWN
chr10	141478240	141479733	Zm00004b040279	-7.14374	+	2.43029	2.06882e-94	2.55035e-93	W22_cn_vs_W22_pollen	DOWN
chr10	141483044	141493529	Zm00004b040280	-6.80893	+	5.75104	2.29956e-191	6.56619e-190	W22_cn_vs_W22_pollen	DOWN
chr10	141521525	141529519	Zm00004b040283	-2.46686	-	5.13525	4.46714e-40	2.24846e-39	W22_cn_vs_W22_pollen	DOWN
chr10	141674997	141679944	Zm00004b040292	-4.61399	+	8.2282	2.85829e-154	6.05816e-153	W22_cn_vs_W22_pollen	DOWN
chr10	141685509	141696979	Zm00004b040294	-10.7697	+	2.43599	2.78122e-76	2.75529e-75	W22_cn_vs_W22_pollen	DOWN
chr10	141803277	141804978	Zm00004b040301	-3.54418	-	7.28569	4.74355e-80	4.95268e-79	W22_cn_vs_W22_pollen	DOWN
chr10	141826961	141831347	Zm00004b040303	-7.51592	+	0.93533	4.22819e-28	1.57738e-27	W22_cn_vs_W22_pollen	DOWN
chr10	142208892	142214933	Zm00004b040318	-4.94305	+	6.60574	4.09092e-125	6.78448e-124	W22_cn_vs_W22_pollen	DOWN
chr10	142216118	142220456	Zm00004b040319	-3.58735	-	4.66624	2.38908e-79	2.4644e-78	W22_cn_vs_W22_pollen	DOWN
chr10	142346092	142347653	Zm00004b040327	-6.39295	+	-0.946354	0.0190628	0.0242619	W22_cn_vs_W22_pollen	DOWN
chr10	142612936	142619825	Zm00004b040335	-4.99233	-	0.187932	6.03698e-18	1.62416e-17	W22_cn_vs_W22_pollen	DOWN
chr10	142630915	142633295	Zm00004b040336	-4.04899	-	4.43861	3.39125e-65	2.87258e-64	W22_cn_vs_W22_pollen	DOWN
chr10	142773131	142776198	Zm00004b040342	-5.44133	+	-0.132634	2.09472e-16	5.35363e-16	W22_cn_vs_W22_pollen	DOWN
chr10	142850075	142854957	Zm00004b040345	-2.04949	+	5.6814	1.19274e-36	5.54225e-36	W22_cn_vs_W22_pollen	DOWN
chr10	143390698	143398565	Zm00004b040362	-2.9304	-	6.67644	1.54327e-62	1.25034e-61	W22_cn_vs_W22_pollen	DOWN
chr10	143506273	143508650	Zm00004b040372	-13.1504	+	2.13795	6.0614e-78	6.13652e-77	W22_cn_vs_W22_pollen	DOWN
chr10	143570933	143573204	Zm00004b040379	-18.8855	+	11.4887	0	0	W22_cn_vs_W22_pollen	DOWN
chr10	143576062	143576518	Zm00004b040380	-11.8963	+	0.123944	3.28774e-40	1.66074e-39	W22_cn_vs_W22_pollen	DOWN
chr10	143576913	143581027	Zm00004b040381	-15.3114	+	5.22537	2.08459e-218	7.29728e-217	W22_cn_vs_W22_pollen	DOWN
chr10	143888699	143891508	Zm00004b040394	-15.7357	+	9.93504	4.43833991628567e-319	3.79296419607731e-317	W22_cn_vs_W22_pollen	DOWN
chr10	143972371	143982291	Zm00004b040398	-3.92171	+	4.09688	3.99268e-88	4.67937e-87	W22_cn_vs_W22_pollen	DOWN
chr10	144009265	144013661	Zm00004b040402	-11.1443	-	-0.153766	6.48322e-36	2.96662e-35	W22_cn_vs_W22_pollen	DOWN
chr10	144058827	144066180	Zm00004b040404	-4.6388	+	7.36172	4.50608e-151	9.19364e-150	W22_cn_vs_W22_pollen	DOWN
chr10	144472755	144475951	Zm00004b040421	-11.1283	-	-0.56286	4.48381e-31	1.80359e-30	W22_cn_vs_W22_pollen	DOWN
chr10	144843348	144847093	Zm00004b040441	-2.59265	-	5.41379	2.28246e-40	1.15684e-39	W22_cn_vs_W22_pollen	DOWN
chr10	145020689	145021505	Zm00004b040451	-12.7063	+	1.40278	1.176e-61	9.37909e-61	W22_cn_vs_W22_pollen	DOWN
chr10	145197570	145198197	Zm00004b040466	-7.58894	-	0.635794	8.61157e-49	5.31205e-48	W22_cn_vs_W22_pollen	DOWN
chr10	145210900	145227326	Zm00004b040467	-2.66838	-	7.69147	5.53545e-64	4.579e-63	W22_cn_vs_W22_pollen	DOWN
chr10	145444220	145452706	Zm00004b040476	-10.7554	+	-1.20491	1.76069e-27	6.45129e-27	W22_cn_vs_W22_pollen	DOWN
chr10	146027784	146032041	Zm00004b040496	-4.07883	-	4.29644	4.20498e-103	5.69535e-102	W22_cn_vs_W22_pollen	DOWN
chr10	146100048	146107214	Zm00004b040500	-5.8013	-	6.56159	1.12284e-166	2.67764e-165	W22_cn_vs_W22_pollen	DOWN
chr10	146261437	146265350	Zm00004b040511	-2.76817	-	3.92446	4.20788e-44	2.32669e-43	W22_cn_vs_W22_pollen	DOWN
chr10	146472144	146473407	Zm00004b040517	-5.57026	+	4.48635	1.42525e-76	1.41664e-75	W22_cn_vs_W22_pollen	DOWN
chr10	146715310	146720679	Zm00004b040526	-3.52419	-	6.65916	3.32271e-94	4.08768e-93	W22_cn_vs_W22_pollen	DOWN
chr10	146753116	146757482	Zm00004b040531	-2.9515	-	4.85502	2.93497e-59	2.23889e-58	W22_cn_vs_W22_pollen	DOWN
chr10	146769432	146773655	Zm00004b040533	-5.92269	-	7.23331	5.37009e-204	1.65542e-202	W22_cn_vs_W22_pollen	DOWN
chr10	146885393	146887553	Zm00004b040539	-2.09237	-	1.42345	6.46098e-10	1.28705e-09	W22_cn_vs_W22_pollen	DOWN
chr10	146926866	146927854	Zm00004b040542	-14.6589	-	4.41063	9.72473e-124	1.59406e-122	W22_cn_vs_W22_pollen	DOWN
chr10	147015316	147030650	Zm00004b040547	-5.13954	+	5.51529	6.59317e-155	1.40487e-153	W22_cn_vs_W22_pollen	DOWN
chr10	147136261	147139419	Zm00004b040550	-12.4391	+	3.68295	1.62151e-141	3.05883e-140	W22_cn_vs_W22_pollen	DOWN
chr10	147313000	147316807	Zm00004b040562	-11.5697	-	10.4565	0	0	W22_cn_vs_W22_pollen	DOWN
chr10	147329389	147338745	Zm00004b040565	-2.12112	-	5.75142	1.70558e-39	8.46761e-39	W22_cn_vs_W22_pollen	DOWN
chr10	147354991	147366901	Zm00004b040566	-8.75444	+	-0.487778	6.48694e-09	1.23918e-08	W22_cn_vs_W22_pollen	DOWN
chr10	147499935	147500532	Zm00004b040579	-16.0264	+	6.05054	9.34163e-89	1.10128e-87	W22_cn_vs_W22_pollen	DOWN
chr10	147500898	147501758	Zm00004b040580	-17.7046	+	7.84568	0	0	W22_cn_vs_W22_pollen	DOWN
chr10	147830326	147830851	Zm00004b040596	-2.24744	+	3.44077	6.13614e-25	2.07073e-24	W22_cn_vs_W22_pollen	DOWN
chr10	147932444	147933065	Zm00004b040603	-2.37023	+	2.86036	3.68475e-08	6.77065e-08	W22_cn_vs_W22_pollen	DOWN
chr10	147960951	147961743	Zm00004b040607	-2.13398	-	0.00162861	0.00028011	0.00041177	W22_cn_vs_W22_pollen	DOWN
chr10	147963194	147966839	Zm00004b040608	-2.76732	+	5.65378	3.81879e-53	2.60154e-52	W22_cn_vs_W22_pollen	DOWN
chr10	148078191	148081901	Zm00004b040614	-3.29793	-	1.54727	9.22974e-28	3.40937e-27	W22_cn_vs_W22_pollen	DOWN
chr10	148082116	148084294	Zm00004b040615	-2.74456	-	4.79644	2.00636e-20	5.81332e-20	W22_cn_vs_W22_pollen	DOWN
chr10	148085227	148086892	Zm00004b040616	-2.62873	+	4.46587	4.72904e-50	3.00432e-49	W22_cn_vs_W22_pollen	DOWN
chr10	148201487	148204126	Zm00004b040623	-3.56016	-	8.58801	2.74414e-82	2.97373e-81	W22_cn_vs_W22_pollen	DOWN
chr10	148506892	148512301	Zm00004b040633	-11.5729	+	-0.308393	1.02014e-33	4.40922e-33	W22_cn_vs_W22_pollen	DOWN
chr10	149023403	149031053	Zm00004b040648	-2.54879	-	5.36764	1.27796e-35	5.79257e-35	W22_cn_vs_W22_pollen	DOWN
chr10	149217074	149217413	Zm00004b040649	-16.2576	+	6.29539	1.03065e-254	4.83399e-253	W22_cn_vs_W22_pollen	DOWN
chr2	202700	203780	Zm00004b005872	-2.3532	+	4.08126	7.32988e-36	3.34893e-35	W22_cn_vs_W22_pollen	DOWN
chr2	1169013	1174575	Zm00004b005899	-3.53681	-	4.16712	2.77335e-80	2.90193e-79	W22_cn_vs_W22_pollen	DOWN
chr2	1180981	1183679	Zm00004b005901	-7.71807	+	8.4353	3.31478e-273	1.83413e-271	W22_cn_vs_W22_pollen	DOWN
chr2	1183972	1185328	Zm00004b005902	-7.20475	+	-1.63427	0.00121229	0.00170047	W22_cn_vs_W22_pollen	DOWN
chr2	1347933	1351366	Zm00004b005913	-3.02906	-	0.502692	2.65497e-13	6.0536e-13	W22_cn_vs_W22_pollen	DOWN
chr2	1565038	1572941	Zm00004b005925	-3.55882	+	7.86077	1.34665e-103	1.8395e-102	W22_cn_vs_W22_pollen	DOWN
chr2	1650087	1656469	Zm00004b005929	-11.4959	+	4.80311	1.0704e-205	3.35133e-204	W22_cn_vs_W22_pollen	DOWN
chr2	1688798	1691900	Zm00004b005933	-2.15127	-	2.01605	2.90726e-08	5.37204e-08	W22_cn_vs_W22_pollen	DOWN
chr2	2021787	2028403	Zm00004b005952	-3.4206	+	7.25115	6.65764e-104	9.12537e-103	W22_cn_vs_W22_pollen	DOWN
chr2	2033011	2038820	Zm00004b005954	-3.37559	+	4.27101	1.50093e-74	1.44985e-73	W22_cn_vs_W22_pollen	DOWN
chr2	2104100	2106706	Zm00004b005959	-3.33881	-	6.15375	6.55689e-84	7.27957e-83	W22_cn_vs_W22_pollen	DOWN
chr2	2109403	2110654	Zm00004b005960	-3.63284	+	3.08477	1.433e-44	8.03268e-44	W22_cn_vs_W22_pollen	DOWN
chr2	2382853	2385192	Zm00004b005972	-6.04138	+	-0.930915	1.60256e-19	4.51902e-19	W22_cn_vs_W22_pollen	DOWN
chr2	2537235	2541880	Zm00004b005984	-15.0175	-	11.7988	0	0	W22_cn_vs_W22_pollen	DOWN
chr2	2563514	2573715	Zm00004b005985	-3.64973	+	4.03026	9.44934e-81	9.95684e-80	W22_cn_vs_W22_pollen	DOWN
chr2	2579459	2583616	Zm00004b005987	-5.26587	-	3.02703	1.44343e-45	8.28061e-45	W22_cn_vs_W22_pollen	DOWN
chr2	2625953	2629205	Zm00004b005988	-3.04667	+	9.22797	5.31601e-53	3.60822e-52	W22_cn_vs_W22_pollen	DOWN
chr2	3009752	3011967	Zm00004b005998	-8.69915	+	4.2439	4.28996e-153	8.95039e-152	W22_cn_vs_W22_pollen	DOWN
chr2	3012050	3013606	Zm00004b005999	-7.90215	-	1.07244	7.31241e-46	4.22116e-45	W22_cn_vs_W22_pollen	DOWN
chr2	3044058	3044478	Zm00004b006003	-7.5827	+	-0.106267	9.83247e-41	5.02912e-40	W22_cn_vs_W22_pollen	DOWN
chr2	3240193	3242554	Zm00004b006016	-2.79688	+	0.706855	0.000168264	0.000251115	W22_cn_vs_W22_pollen	DOWN
chr2	3321151	3327482	Zm00004b006023	-3.35579	+	5.88183	1.53227e-79	1.58467e-78	W22_cn_vs_W22_pollen	DOWN
chr2	3461296	3467508	Zm00004b006025	-2.4145	+	6.37647	6.5089e-48	3.92429e-47	W22_cn_vs_W22_pollen	DOWN
chr2	3510598	3525657	Zm00004b006029	-3.30475	+	7.98017	3.23371e-98	4.17272e-97	W22_cn_vs_W22_pollen	DOWN
chr2	3564699	3575661	Zm00004b006035	-2.35691	-	1.52364	2.35848e-12	5.18982e-12	W22_cn_vs_W22_pollen	DOWN
chr2	3653002	3653652	Zm00004b006041	-2.41402	+	2.85517	3.23459e-22	9.96222e-22	W22_cn_vs_W22_pollen	DOWN
chr2	3657156	3683667	Zm00004b006042	-2.70244	+	7.75234	1.91246e-66	1.65379e-65	W22_cn_vs_W22_pollen	DOWN
chr2	3690442	3695229	Zm00004b006044	-4.16266	+	6.06462	1.97006e-122	3.20304e-121	W22_cn_vs_W22_pollen	DOWN
chr2	3706966	3707596	Zm00004b006045	-7.13397	+	-0.12502	2.92063e-30	1.15298e-29	W22_cn_vs_W22_pollen	DOWN
chr2	4384097	4405741	Zm00004b006068	-13.8369	+	3.2599	9.6578e-128	1.62753e-126	W22_cn_vs_W22_pollen	DOWN
chr2	5441436	5448680	Zm00004b006124	-3.50277	-	6.70196	2.64795e-103	3.59863e-102	W22_cn_vs_W22_pollen	DOWN
chr2	5637354	5641860	Zm00004b006130	-3.04942	+	5.06781	3.97353e-76	3.92838e-75	W22_cn_vs_W22_pollen	DOWN
chr2	5650293	5654608	Zm00004b006132	-10.4258	+	10.3406	0	0	W22_cn_vs_W22_pollen	DOWN
chr2	5742462	5755820	Zm00004b006134	-2.55209	-	7.95259	1.35392e-48	8.29841e-48	W22_cn_vs_W22_pollen	DOWN
chr2	5878310	5889402	Zm00004b006145	-11.6887	+	0.447723	1.01802e-35	4.62917e-35	W22_cn_vs_W22_pollen	DOWN
chr2	6081875	6082685	Zm00004b006151	-3.08098	-	5.99804	9.43269e-18	2.52386e-17	W22_cn_vs_W22_pollen	DOWN
chr2	6235901	6237176	Zm00004b006156	-13.8337	-	3.25238	1.47298e-120	2.3613e-119	W22_cn_vs_W22_pollen	DOWN
chr2	6312296	6314244	Zm00004b006159	-10.9385	-	-1.03346	7.61283e-29	2.89447e-28	W22_cn_vs_W22_pollen	DOWN
chr2	6432065	6434929	Zm00004b006165	-4.78559	+	2.02849	3.05213e-47	1.816e-46	W22_cn_vs_W22_pollen	DOWN
chr2	6534805	6535744	Zm00004b006173	-12.6579	-	8.2801	2.94804e-72	2.76001e-71	W22_cn_vs_W22_pollen	DOWN
chr2	6781245	6784144	Zm00004b006182	-8.0971	-	-0.550327	5.01111e-27	1.80876e-26	W22_cn_vs_W22_pollen	DOWN
chr2	6849906	6852816	Zm00004b006186	-2.9006	+	2.60525	9.93216e-21	2.91115e-20	W22_cn_vs_W22_pollen	DOWN
chr2	6893904	6894171	Zm00004b006198	-6.41044	-	-0.9328	0.0182054	0.0232199	W22_cn_vs_W22_pollen	DOWN
chr2	6894490	6900182	Zm00004b006199	-7.61632	-	8.87403	1.76573e-286	1.09284e-284	W22_cn_vs_W22_pollen	DOWN
chr2	7076200	7078724	Zm00004b006202	-3.45368	+	1.55093	0.00973719	0.0126977	W22_cn_vs_W22_pollen	DOWN
chr2	7454788	7457378	Zm00004b006211	-10.2687	-	0.226622	2.06815e-44	1.15151e-43	W22_cn_vs_W22_pollen	DOWN
chr2	7545910	7556812	Zm00004b006212	-2.897	+	2.64216	6.91844e-26	2.41166e-25	W22_cn_vs_W22_pollen	DOWN
chr2	7738964	7747291	Zm00004b006218	-3.98	+	4.25938	3.63208e-75	3.54267e-74	W22_cn_vs_W22_pollen	DOWN
chr2	8161345	8162713	Zm00004b006245	-6.4486	+	-0.50586	1.48552e-27	5.45714e-27	W22_cn_vs_W22_pollen	DOWN
chr2	8162868	8163120	Zm00004b006246	-8.04507	+	-0.139271	5.54836e-35	2.47104e-34	W22_cn_vs_W22_pollen	DOWN
chr2	8202614	8209472	Zm00004b006248	-2.17958	-	5.01748	5.54373e-41	2.85191e-40	W22_cn_vs_W22_pollen	DOWN
chr2	8419803	8423987	Zm00004b006252	-5.01913	+	5.93697	1.68544e-128	2.86644e-127	W22_cn_vs_W22_pollen	DOWN
chr2	8463532	8468700	Zm00004b006254	-6.64542	-	8.86734	1.20718e-144	2.3511e-143	W22_cn_vs_W22_pollen	DOWN
chr2	8493632	8497627	Zm00004b006255	-2.1801	-	7.52163	6.03939e-41	3.1049e-40	W22_cn_vs_W22_pollen	DOWN
chr2	8741404	8743708	Zm00004b006259	-3.90121	+	-0.623922	8.12745e-07	1.39359e-06	W22_cn_vs_W22_pollen	DOWN
chr2	8860700	8863541	Zm00004b006268	-2.59751	+	5.45884	3.08322e-48	1.87492e-47	W22_cn_vs_W22_pollen	DOWN
chr2	8868307	8871198	Zm00004b006269	-2.01507	-	6.46144	2.32799e-32	9.709e-32	W22_cn_vs_W22_pollen	DOWN
chr2	8925658	8926855	Zm00004b006274	-10.2958	+	-1.63143	9.53367e-21	2.79709e-20	W22_cn_vs_W22_pollen	DOWN
chr2	8954268	8959594	Zm00004b006275	-2.1802	+	5.67779	3.71859e-42	1.96044e-41	W22_cn_vs_W22_pollen	DOWN
chr2	8966562	8970503	Zm00004b006277	-12.9509	-	1.80683	1.04426e-74	1.01116e-73	W22_cn_vs_W22_pollen	DOWN
chr2	8985011	8985827	Zm00004b006279	-18.3621	+	10.2035	0	0	W22_cn_vs_W22_pollen	DOWN
chr2	9167614	9171631	Zm00004b006285	-15.1464	-	5.02789	5.72416e-213	1.92252e-211	W22_cn_vs_W22_pollen	DOWN
chr2	9434451	9438853	Zm00004b006296	-5.42831	-	7.63767	2.13571e-199	6.41889e-198	W22_cn_vs_W22_pollen	DOWN
chr2	9852700	9856012	Zm00004b006311	-5.00456	+	3.82471	1.04113e-108	1.50612e-107	W22_cn_vs_W22_pollen	DOWN
chr2	10029162	10034223	Zm00004b006322	-4.02524	-	9.04838	2.89456e-118	4.5372e-117	W22_cn_vs_W22_pollen	DOWN
chr2	10263173	10265537	Zm00004b006335	-2.44323	+	2.42227	7.10967e-24	2.30374e-23	W22_cn_vs_W22_pollen	DOWN
chr2	10504454	10509765	Zm00004b006347	-5.45796	-	5.45538	3.3799e-144	6.54029e-143	W22_cn_vs_W22_pollen	DOWN
chr2	10740579	10744533	Zm00004b006355	-2.37524	-	6.45825	1.14623e-47	6.87282e-47	W22_cn_vs_W22_pollen	DOWN
chr2	11360284	11361340	Zm00004b006369	-3.2666	+	2.70481	1.11153e-18	3.0551e-18	W22_cn_vs_W22_pollen	DOWN
chr2	11418963	11440724	Zm00004b006376	-4.92509	-	8.04916	2.75683e-153	5.7718e-152	W22_cn_vs_W22_pollen	DOWN
chr2	12043215	12044835	Zm00004b006390	-7.02793	-	2.36243	3.13441e-09	6.07209e-09	W22_cn_vs_W22_pollen	DOWN
chr2	12151089	12160724	Zm00004b006394	-17.5172	+	7.63126	7.96406e-289	5.04614e-287	W22_cn_vs_W22_pollen	DOWN
chr2	12184969	12188292	Zm00004b006397	-6.04283	+	1.45741	2.43788e-45	1.38992e-44	W22_cn_vs_W22_pollen	DOWN
chr2	12223944	12227772	Zm00004b006402	-5.53845	-	8.74125	3.574e-153	7.46313e-152	W22_cn_vs_W22_pollen	DOWN
chr2	12449491	12452677	Zm00004b006414	-6.41294	+	8.25393	3.91459e-242	1.64058e-240	W22_cn_vs_W22_pollen	DOWN
chr2	12512451	12515323	Zm00004b006417	-6.72009	+	2.36732	3.90008e-83	4.28046e-82	W22_cn_vs_W22_pollen	DOWN
chr2	12517027	12520760	Zm00004b006418	-2.30554	-	-0.341042	0.0124083	0.0160511	W22_cn_vs_W22_pollen	DOWN
chr2	12724129	12727195	Zm00004b006425	-2.03299	-	0.830536	0.00468223	0.006271	W22_cn_vs_W22_pollen	DOWN
chr2	12999584	13002502	Zm00004b006432	-5.09595	-	-0.754148	4.64331e-12	1.01037e-11	W22_cn_vs_W22_pollen	DOWN
chr2	13398036	13406777	Zm00004b006450	-2.76342	-	5.89757	7.71438e-56	5.5053e-55	W22_cn_vs_W22_pollen	DOWN
chr2	13489938	13493202	Zm00004b006454	-10.0828	+	11.4637	4.59232041546855e-318	3.8559434356446e-316	W22_cn_vs_W22_pollen	DOWN
chr2	13618298	13618802	Zm00004b006461	-9.11448	-	0.409159	4.74116e-34	2.06445e-33	W22_cn_vs_W22_pollen	DOWN
chr2	13721537	13729494	Zm00004b006464	-5.13719	-	6.436	7.88891e-144	1.5192e-142	W22_cn_vs_W22_pollen	DOWN
chr2	14357585	14360724	Zm00004b006485	-14.5206	-	4.24013	1.90259e-168	4.60108e-167	W22_cn_vs_W22_pollen	DOWN
chr2	14632456	14633731	Zm00004b006496	-17.3498	+	9.18105	1.24279e-241	5.19935e-240	W22_cn_vs_W22_pollen	DOWN
chr2	14714997	14717719	Zm00004b006499	-4.85768	+	2.66038	2.98825e-67	2.61515e-66	W22_cn_vs_W22_pollen	DOWN
chr2	15559548	15562123	Zm00004b006528	-3.92976	+	-1.24261	0.0257862	0.0324255	W22_cn_vs_W22_pollen	DOWN
chr2	16300748	16303886	Zm00004b006551	-7.08003	+	1.06248	3.58435e-57	2.62984e-56	W22_cn_vs_W22_pollen	DOWN
chr2	17421022	17424881	Zm00004b006584	-6.60328	+	1.21375	2.00741e-15	4.95794e-15	W22_cn_vs_W22_pollen	DOWN
chr2	17853208	17857956	Zm00004b006597	-2.26037	-	4.00768	5.47957e-37	2.57055e-36	W22_cn_vs_W22_pollen	DOWN
chr2	18663989	18670274	Zm00004b006610	-4.26512	+	4.81822	6.102e-83	6.67883e-82	W22_cn_vs_W22_pollen	DOWN
chr2	18749704	18754754	Zm00004b006614	-3.16182	+	5.70133	1.56459e-63	1.28539e-62	W22_cn_vs_W22_pollen	DOWN
chr2	19048220	19051873	Zm00004b006626	-8.64194	-	1.39228	3.50173e-57	2.57079e-56	W22_cn_vs_W22_pollen	DOWN
chr2	19371780	19374212	Zm00004b006637	-3.23943	-	0.784758	4.55731e-16	1.15163e-15	W22_cn_vs_W22_pollen	DOWN
chr2	19372892	19386287	Zm00004b006638	-4.04055	+	2.33403	2.11194e-38	1.02106e-37	W22_cn_vs_W22_pollen	DOWN
chr2	19404664	19410460	Zm00004b006640	-7.10355	+	8.50722	9.70115e-183	2.55442e-181	W22_cn_vs_W22_pollen	DOWN
chr2	19818135	19819533	Zm00004b006653	-6.65164	-	-0.948849	3.32119e-24	1.09029e-23	W22_cn_vs_W22_pollen	DOWN
chr2	20071781	20073044	Zm00004b006658	-17.251	+	11.2473	0	0	W22_cn_vs_W22_pollen	DOWN
chr2	20397142	20400364	Zm00004b006661	-11.3281	+	-0.560412	3.3707e-28	1.26101e-27	W22_cn_vs_W22_pollen	DOWN
chr2	20663281	20664205	Zm00004b006674	-6.20917	-	-0.112678	3.97321e-33	1.69231e-32	W22_cn_vs_W22_pollen	DOWN
chr2	20723516	20726012	Zm00004b006675	-16.0718	-	6.09133	2.22975e-246	9.71782e-245	W22_cn_vs_W22_pollen	DOWN
chr2	20745001	20748305	Zm00004b006678	-2.8082	+	-0.830399	0.00868002	0.0113741	W22_cn_vs_W22_pollen	DOWN
chr2	21103115	21107220	Zm00004b006683	-3.72969	-	4.49259	5.30099e-63	4.32104e-62	W22_cn_vs_W22_pollen	DOWN
chr2	21159128	21163928	Zm00004b006684	-5.47664	-	-0.194459	4.0043e-20	1.15023e-19	W22_cn_vs_W22_pollen	DOWN
chr2	22220065	22220692	Zm00004b006723	-4.16591	+	1.57279	1.82467e-45	1.04352e-44	W22_cn_vs_W22_pollen	DOWN
chr2	22226110	22229579	Zm00004b006724	-9.13687	+	-1.02416	8.35616e-29	3.17457e-28	W22_cn_vs_W22_pollen	DOWN
chr2	22230727	22233715	Zm00004b006725	-2.17447	-	-0.217966	0.0303995	0.0379978	W22_cn_vs_W22_pollen	DOWN
chr2	22452546	22456919	Zm00004b006732	-8.26794	-	9.33609	6.26106e-292	4.08568e-290	W22_cn_vs_W22_pollen	DOWN
chr2	23085135	23088726	Zm00004b006743	-2.4826	+	3.03792	1.61525e-21	4.85951e-21	W22_cn_vs_W22_pollen	DOWN
chr2	23658575	23667859	Zm00004b006754	-3.94523	-	5.88418	6.54797e-113	9.84615e-112	W22_cn_vs_W22_pollen	DOWN
chr2	24036829	24041639	Zm00004b006763	-7.02134	-	2.93267	3.98739e-102	5.35832e-101	W22_cn_vs_W22_pollen	DOWN
chr2	24049141	24049900	Zm00004b006764	-6.29558	+	1.41242	1.72908e-52	1.15887e-51	W22_cn_vs_W22_pollen	DOWN
chr2	24184641	24186334	Zm00004b006774	-7.16612	-	1.00323	1.92099e-41	9.96557e-41	W22_cn_vs_W22_pollen	DOWN
chr2	24401566	24403755	Zm00004b006776	-19.9162	+	11.7634	0	0	W22_cn_vs_W22_pollen	DOWN
chr2	24778498	24779284	Zm00004b006786	-2.69961	+	3.6139	9.28296e-42	4.84506e-41	W22_cn_vs_W22_pollen	DOWN
chr2	24793501	24797292	Zm00004b006789	-5.48083	-	7.28589	3.74204e-158	8.25931e-157	W22_cn_vs_W22_pollen	DOWN
chr2	24957168	24957654	Zm00004b006796	-4.20695	+	1.32477	1.53363e-25	5.28843e-25	W22_cn_vs_W22_pollen	DOWN
chr2	25349635	25353059	Zm00004b006804	-3.77414	-	5.0586	1.06131e-77	1.07085e-76	W22_cn_vs_W22_pollen	DOWN
chr2	25670162	25673125	Zm00004b006812	-10.6065	+	-1.36612	6.95627e-26	2.42414e-25	W22_cn_vs_W22_pollen	DOWN
chr2	25759361	25765529	Zm00004b006815	-4.51198	-	6.13717	3.37046e-121	5.42845e-120	W22_cn_vs_W22_pollen	DOWN
chr2	25816448	25819392	Zm00004b006816	-9.51434	+	4.95544	1.08172e-167	2.60546e-166	W22_cn_vs_W22_pollen	DOWN
chr2	25998087	26002487	Zm00004b006822	-16.1312	-	6.15815	2.58586e-238	1.05787e-236	W22_cn_vs_W22_pollen	DOWN
chr2	26094488	26100236	Zm00004b006823	-17.9022	+	9.73997	0	0	W22_cn_vs_W22_pollen	DOWN
chr2	26562489	26564316	Zm00004b006841	-4.93088	+	4.43076	4.29898e-117	6.68192e-116	W22_cn_vs_W22_pollen	DOWN
chr2	27643879	27652560	Zm00004b006866	-2.08322	+	6.3628	1.68576e-31	6.86599e-31	W22_cn_vs_W22_pollen	DOWN
chr2	27652689	27657077	Zm00004b006867	-2.58256	+	5.18486	4.37569e-51	2.84455e-50	W22_cn_vs_W22_pollen	DOWN
chr2	28202296	28202896	Zm00004b006881	-6.88647	+	-0.723292	8.83391e-24	2.85438e-23	W22_cn_vs_W22_pollen	DOWN
chr2	28312923	28313703	Zm00004b006887	-2.9507	-	4.84126	2.66401e-20	7.6882e-20	W22_cn_vs_W22_pollen	DOWN
chr2	28538618	28543349	Zm00004b006892	-4.62381	+	-1.28758	4.63922e-05	7.17454e-05	W22_cn_vs_W22_pollen	DOWN
chr2	29252093	29254807	Zm00004b006918	-5.23114	-	1.4437	6.40396e-41	3.29021e-40	W22_cn_vs_W22_pollen	DOWN
chr2	29640850	29651478	Zm00004b006929	-2.33151	+	2.57725	1.91157e-16	4.89125e-16	W22_cn_vs_W22_pollen	DOWN
chr2	30523009	30525333	Zm00004b006959	-2.08891	-	2.80797	6.27629e-20	1.79342e-19	W22_cn_vs_W22_pollen	DOWN
chr2	30858693	30863090	Zm00004b006965	-5.02327	-	4.08556	2.43545e-69	2.19045e-68	W22_cn_vs_W22_pollen	DOWN
chr2	31302365	31303922	Zm00004b006976	-15.392	-	5.31953	2.72134e-224	1.00077e-222	W22_cn_vs_W22_pollen	DOWN
chr2	31868998	31870723	Zm00004b006988	-5.92398	+	-0.403882	1.34812e-31	5.50481e-31	W22_cn_vs_W22_pollen	DOWN
chr2	32223530	32225093	Zm00004b006996	-4.44911	+	3.02798	3.0891e-66	2.65979e-65	W22_cn_vs_W22_pollen	DOWN
chr2	33012368	33013412	Zm00004b007012	-15.9838	+	5.9967	8.51025e-194	2.46223e-192	W22_cn_vs_W22_pollen	DOWN
chr2	33279838	33285807	Zm00004b007015	-3.38094	-	3.57693	4.22205e-53	2.87382e-52	W22_cn_vs_W22_pollen	DOWN
chr2	33573589	33575130	Zm00004b007021	-17.8307	-	10.428	6.44848e-269	3.44119e-267	W22_cn_vs_W22_pollen	DOWN
chr2	34057581	34059697	Zm00004b007036	-3.62757	-	13.1674	2.35964e-100	3.12373e-99	W22_cn_vs_W22_pollen	DOWN
chr2	35065115	35066910	Zm00004b007060	-4.11209	-	1.27292	1.6318e-05	2.59614e-05	W22_cn_vs_W22_pollen	DOWN
chr2	35163613	35166205	Zm00004b007064	-7.93054	-	2.67103	2.3568e-49	1.46965e-48	W22_cn_vs_W22_pollen	DOWN
chr2	35681580	35701971	Zm00004b007080	-3.03758	-	6.30578	5.94159e-84	6.59951e-83	W22_cn_vs_W22_pollen	DOWN
chr2	36309629	36310190	Zm00004b007093	-10.1092	-	-1.78712	8.33531e-20	2.37105e-19	W22_cn_vs_W22_pollen	DOWN
chr2	36821661	36835019	Zm00004b007100	-16.7225	+	10.4745	0	0	W22_cn_vs_W22_pollen	DOWN
chr2	37943114	37947539	Zm00004b007116	-3.98927	+	5.7356	2.47784e-96	3.12843e-95	W22_cn_vs_W22_pollen	DOWN
chr2	38498788	38501316	Zm00004b007132	-3.94951	+	5.74514	3.25376e-49	2.02424e-48	W22_cn_vs_W22_pollen	DOWN
chr2	39000949	39004641	Zm00004b007149	-2.04552	+	5.34876	2.90321e-35	1.30386e-34	W22_cn_vs_W22_pollen	DOWN
chr2	39043727	39046770	Zm00004b007152	-7.17836	+	8.05513	2.55144e-260	1.24787e-258	W22_cn_vs_W22_pollen	DOWN
chr2	39202408	39208135	Zm00004b007154	-6.70397	+	-0.349676	0.0103691	0.0134947	W22_cn_vs_W22_pollen	DOWN
chr2	39317734	39342339	Zm00004b007158	-3.90518	+	2.22899	8.13176e-40	4.06656e-39	W22_cn_vs_W22_pollen	DOWN
chr2	39665556	39666443	Zm00004b007165	-2.83165	-	-0.373215	2.62761e-06	4.38068e-06	W22_cn_vs_W22_pollen	DOWN
chr2	39683153	39685102	Zm00004b007167	-6.07547	+	5.32474	2.9891e-39	1.47332e-38	W22_cn_vs_W22_pollen	DOWN
chr2	40031806	40041467	Zm00004b007175	-2.0581	+	2.80251	3.42731e-14	8.07926e-14	W22_cn_vs_W22_pollen	DOWN
chr2	40043254	40044274	Zm00004b007176	-5.78885	+	-1.02263	7.44047e-13	1.66613e-12	W22_cn_vs_W22_pollen	DOWN
chr2	40274635	40280576	Zm00004b007182	-4.06285	+	2.8461	5.4964e-24	1.78825e-23	W22_cn_vs_W22_pollen	DOWN
chr2	41035256	41047093	Zm00004b007194	-10.9006	+	1.49908	2.34025e-65	1.98652e-64	W22_cn_vs_W22_pollen	DOWN
chr2	41864556	41870894	Zm00004b007215	-2.78082	-	6.0898	4.31296e-69	3.86173e-68	W22_cn_vs_W22_pollen	DOWN
chr2	42332774	42333809	Zm00004b007226	-2.39337	+	-0.418454	0.00626607	0.00830473	W22_cn_vs_W22_pollen	DOWN
chr2	42547911	42560353	Zm00004b007230	-2.15539	-	2.74309	2.38841e-15	5.8838e-15	W22_cn_vs_W22_pollen	DOWN
chr2	42634311	42648708	Zm00004b007234	-3.56798	+	6.16633	2.76108e-96	3.48421e-95	W22_cn_vs_W22_pollen	DOWN
chr2	42652323	42653778	Zm00004b007235	-3.31351	-	0.65037	2.30086e-19	6.45779e-19	W22_cn_vs_W22_pollen	DOWN
chr2	43498250	43499156	Zm00004b007248	-5.92531	-	1.56272	1.10534e-16	2.84956e-16	W22_cn_vs_W22_pollen	DOWN
chr2	44115927	44117928	Zm00004b007267	-18.606	+	11.7039	0	0	W22_cn_vs_W22_pollen	DOWN
chr2	44117846	44120809	Zm00004b007268	-4.3472	-	0.83229	3.01651e-29	1.1592e-28	W22_cn_vs_W22_pollen	DOWN
chr2	44952920	44957151	Zm00004b007286	-3.06952	+	0.301499	2.26741e-17	5.98874e-17	W22_cn_vs_W22_pollen	DOWN
chr2	46202547	46205033	Zm00004b007319	-4.13314	-	7.07206	2.57764e-105	3.5863e-104	W22_cn_vs_W22_pollen	DOWN
chr2	46412573	46414798	Zm00004b007329	-7.18786	-	6.99218	3.57379e-244	1.52979e-242	W22_cn_vs_W22_pollen	DOWN
chr2	46493552	46496251	Zm00004b007334	-4.36462	-	4.19513	7.17546e-46	4.1431e-45	W22_cn_vs_W22_pollen	DOWN
chr2	46758687	46760492	Zm00004b007339	-8.78614	-	5.86154	2.08499e-206	6.60541e-205	W22_cn_vs_W22_pollen	DOWN
chr2	46924653	46927137	Zm00004b007347	-19.3699	+	9.52213	0	0	W22_cn_vs_W22_pollen	DOWN
chr2	47366763	47367186	Zm00004b007351	-5.25321	+	-0.738952	5.10275e-15	1.2429e-14	W22_cn_vs_W22_pollen	DOWN
chr2	47860421	47861048	Zm00004b007367	-8.42681	-	-1.71115	7.42325e-20	2.11537e-19	W22_cn_vs_W22_pollen	DOWN
chr2	48904670	48906094	Zm00004b007386	-6.41948	+	-0.360879	0.0262942	0.0330383	W22_cn_vs_W22_pollen	DOWN
chr2	51794730	51801901	Zm00004b007434	-2.12246	-	4.55893	1.36658e-31	5.57925e-31	W22_cn_vs_W22_pollen	DOWN
chr2	52547708	52549033	Zm00004b007443	-3.50206	+	-0.484443	2.8343e-08	5.24165e-08	W22_cn_vs_W22_pollen	DOWN
chr2	53357050	53360980	Zm00004b007455	-6.12975	-	5.2927	3.2415e-190	9.14705e-189	W22_cn_vs_W22_pollen	DOWN
chr2	53366372	53370841	Zm00004b007456	-5.36629	-	3.42499	5.49609e-87	6.35451e-86	W22_cn_vs_W22_pollen	DOWN
chr2	54987368	54992369	Zm00004b007475	-9.61058	+	0.964083	3.8757e-53	2.63957e-52	W22_cn_vs_W22_pollen	DOWN
chr2	55139966	55142010	Zm00004b007478	-9.66034	+	-0.592029	7.33342e-25	2.46818e-24	W22_cn_vs_W22_pollen	DOWN
chr2	55547049	55554989	Zm00004b007486	-4.31877	+	6.66841	5.6849e-81	6.00604e-80	W22_cn_vs_W22_pollen	DOWN
chr2	55809891	55811407	Zm00004b007491	-3.52832	+	-1.00355	1.7433e-07	3.09641e-07	W22_cn_vs_W22_pollen	DOWN
chr2	56531313	56536870	Zm00004b007502	-3.07655	+	2.00601	1.49629e-20	4.35221e-20	W22_cn_vs_W22_pollen	DOWN
chr2	57017661	57021003	Zm00004b007510	-7.46283	+	-0.931585	3.34644e-24	1.09843e-23	W22_cn_vs_W22_pollen	DOWN
chr2	57021940	57026798	Zm00004b007511	-2.12465	-	5.16967	3.0546e-28	1.14435e-27	W22_cn_vs_W22_pollen	DOWN
chr2	57952201	57952954	Zm00004b007533	-2.8125	+	0.684919	1.17302e-06	1.99214e-06	W22_cn_vs_W22_pollen	DOWN
chr2	58244109	58244514	Zm00004b007535	-17.1499	+	9.74404	2.5934e-181	6.7989e-180	W22_cn_vs_W22_pollen	DOWN
chr2	58526886	58530711	Zm00004b007543	-7.73874	-	4.7365	6.65935e-68	5.87501e-67	W22_cn_vs_W22_pollen	DOWN
chr2	60302652	60303249	Zm00004b007564	-11.0124	-	-0.953171	7.32797e-30	2.85765e-29	W22_cn_vs_W22_pollen	DOWN
chr2	62313341	62319672	Zm00004b007589	-5.98612	-	5.34382	5.18272e-172	1.2924e-170	W22_cn_vs_W22_pollen	DOWN
chr2	62909749	62913674	Zm00004b007596	-2.26937	-	5.70699	1.51696e-36	7.03518e-36	W22_cn_vs_W22_pollen	DOWN
chr2	63523762	63529124	Zm00004b007602	-2.22028	-	3.89331	1.78287e-34	7.83994e-34	W22_cn_vs_W22_pollen	DOWN
chr2	64067427	64073709	Zm00004b007608	-2.78298	-	4.5132	2.37708e-46	1.38889e-45	W22_cn_vs_W22_pollen	DOWN
chr2	65180074	65184861	Zm00004b007620	-3.12931	-	5.77934	5.17307e-50	3.2812e-49	W22_cn_vs_W22_pollen	DOWN
chr2	65255956	65261129	Zm00004b007622	-5.11483	-	8.4147	2.42558e-122	3.93832e-121	W22_cn_vs_W22_pollen	DOWN
chr2	65995280	65998009	Zm00004b007629	-2.63285	-	3.34753	9.5755e-32	3.92936e-31	W22_cn_vs_W22_pollen	DOWN
chr2	69156009	69168727	Zm00004b007661	-3.11911	-	7.48315	3.00928e-63	2.4605e-62	W22_cn_vs_W22_pollen	DOWN
chr2	69248441	69253366	Zm00004b007662	-10.723	-	6.27055	2.48725e-196	7.35575e-195	W22_cn_vs_W22_pollen	DOWN
chr2	70196002	70198938	Zm00004b007666	-7.19106	-	0.747726	0.00174842	0.00242346	W22_cn_vs_W22_pollen	DOWN
chr2	71193615	71223220	Zm00004b007678	-2.95528	-	-0.822857	0.00258941	0.0035377	W22_cn_vs_W22_pollen	DOWN
chr2	71800157	71802368	Zm00004b007683	-3.50856	-	7.21636	1.24312e-80	1.30587e-79	W22_cn_vs_W22_pollen	DOWN
chr2	74105376	74106885	Zm00004b007715	-3.74915	+	-1.17262	0.000268855	0.000395557	W22_cn_vs_W22_pollen	DOWN
chr2	75752813	75755616	Zm00004b007730	-6.13902	-	0.633492	1.62017e-41	8.42139e-41	W22_cn_vs_W22_pollen	DOWN
chr2	76007163	76010977	Zm00004b007734	-2.90276	+	4.18833	4.16178e-55	2.94031e-54	W22_cn_vs_W22_pollen	DOWN
chr2	79760335	79760719	Zm00004b007760	-10.8975	-	-1.06698	1.40094e-29	5.4323e-29	W22_cn_vs_W22_pollen	DOWN
chr2	80243045	80250551	Zm00004b007771	-13.0422	+	1.97046	1.91978e-78	1.95844e-77	W22_cn_vs_W22_pollen	DOWN
chr2	84541058	84544678	Zm00004b007802	-10.6872	-	1.0454	1.33169e-28	5.03055e-28	W22_cn_vs_W22_pollen	DOWN
chr2	85050363	85070656	Zm00004b007813	-2.12396	-	7.50779	4.91507e-37	2.30889e-36	W22_cn_vs_W22_pollen	DOWN
chr2	87860461	87875900	Zm00004b007838	-2.41913	+	5.33389	4.07977e-52	2.71164e-51	W22_cn_vs_W22_pollen	DOWN
chr2	88181345	88185650	Zm00004b007840	-8.85485	+	1.55768	2.40583e-25	8.23219e-25	W22_cn_vs_W22_pollen	DOWN
chr2	88530508	88531241	Zm00004b007844	-2.1884	-	4.86137	6.24844e-32	2.57685e-31	W22_cn_vs_W22_pollen	DOWN
chr2	89380104	89386719	Zm00004b007854	-4.66015	-	6.6103	1.47151e-68	1.30877e-67	W22_cn_vs_W22_pollen	DOWN
chr2	91122701	91124232	Zm00004b007866	-14.616	-	11.5542	0	0	W22_cn_vs_W22_pollen	DOWN
chr2	91668633	91677618	Zm00004b007869	-2.88145	+	6.70053	1.0637e-80	1.11935e-79	W22_cn_vs_W22_pollen	DOWN
chr2	93396885	93400736	Zm00004b007880	-17.3892	+	7.49812	1.5331e-296	1.05489e-294	W22_cn_vs_W22_pollen	DOWN
chr2	93404162	93409780	Zm00004b007881	-16.3083	+	6.3498	3.87331e-237	1.55802e-235	W22_cn_vs_W22_pollen	DOWN
chr2	95170582	95174082	Zm00004b007887	-9.76097	+	3.2424	6.28852e-106	8.81567e-105	W22_cn_vs_W22_pollen	DOWN
chr2	101330910	101341539	Zm00004b007927	-6.43619	+	9.47777	1.17985e-261	5.87818e-260	W22_cn_vs_W22_pollen	DOWN
chr2	102606170	102606882	Zm00004b007938	-20.8692	+	11.0308	0	0	W22_cn_vs_W22_pollen	DOWN
chr2	102938999	102939775	Zm00004b007941	-19.1651	-	11.0114	0	0	W22_cn_vs_W22_pollen	DOWN
chr2	105342984	105347106	Zm00004b007967	-5.86924	+	2.1257	0.000141847	0.000212722	W22_cn_vs_W22_pollen	DOWN
chr2	105994976	105997146	Zm00004b007975	-5.40222	-	3.1654	1.87185e-85	2.12032e-84	W22_cn_vs_W22_pollen	DOWN
chr2	108998227	108999402	Zm00004b007998	-5.01287	+	0.929484	1.69594e-19	4.77727e-19	W22_cn_vs_W22_pollen	DOWN
chr2	109772607	109775879	Zm00004b008005	-12.0982	-	0.423046	3.25327e-45	1.84953e-44	W22_cn_vs_W22_pollen	DOWN
chr2	111779753	111781284	Zm00004b008034	-4.15345	-	-0.266904	1.18402e-06	2.01011e-06	W22_cn_vs_W22_pollen	DOWN
chr2	113995658	113999695	Zm00004b008056	-2.81361	-	7.65474	2.02269e-77	2.02979e-76	W22_cn_vs_W22_pollen	DOWN
chr2	114562947	114564030	Zm00004b008066	-11.493	-	-0.370269	9.9912e-36	4.5441e-35	W22_cn_vs_W22_pollen	DOWN
chr2	114573254	114573881	Zm00004b008067	-11.9401	+	0.302228	6.7062e-40	3.36066e-39	W22_cn_vs_W22_pollen	DOWN
chr2	114612990	114613314	Zm00004b008068	-11.5404	-	-0.323402	3.48063e-38	1.67536e-37	W22_cn_vs_W22_pollen	DOWN
chr2	114648291	114648615	Zm00004b008071	-11.49	-	-0.398606	5.46935e-37	2.56626e-36	W22_cn_vs_W22_pollen	DOWN
chr2	114998435	115001948	Zm00004b008081	-10.6035	+	-1.38423	8.06901e-23	2.53492e-22	W22_cn_vs_W22_pollen	DOWN
chr2	116398666	116405063	Zm00004b008100	-4.81399	+	6.75723	4.69458e-134	8.38807e-133	W22_cn_vs_W22_pollen	DOWN
chr2	118125729	118137373	Zm00004b008117	-2.31493	-	2.54586	9.12307e-15	2.20138e-14	W22_cn_vs_W22_pollen	DOWN
chr2	118196276	118200074	Zm00004b008118	-2.56504	+	1.37284	3.37365e-14	7.95433e-14	W22_cn_vs_W22_pollen	DOWN
chr2	118369815	118375707	Zm00004b008121	-2.60731	-	6.27147	6.86931e-65	5.77792e-64	W22_cn_vs_W22_pollen	DOWN
chr2	118461737	118465316	Zm00004b008123	-11.018	-	9.38383	0	0	W22_cn_vs_W22_pollen	DOWN
chr2	118775862	118780754	Zm00004b008126	-6.36694	-	6.67965	3.19111e-218	1.11545e-216	W22_cn_vs_W22_pollen	DOWN
chr2	121370004	121370334	Zm00004b008149	-16.4271	-	9.01239	0	0	W22_cn_vs_W22_pollen	DOWN
chr2	121891449	121891662	Zm00004b008154	-19.7322	-	9.88716	1.95557e-145	3.82108e-144	W22_cn_vs_W22_pollen	DOWN
chr2	121946896	121947112	Zm00004b008155	-14.9259	-	6.67084	1.11832e-116	1.72926e-115	W22_cn_vs_W22_pollen	DOWN
chr2	126847404	126871821	Zm00004b008187	-5.97195	-	7.69896	6.70374e-195	1.96561e-193	W22_cn_vs_W22_pollen	DOWN
chr2	128627633	128650409	Zm00004b008197	-11.6163	+	-0.22472	6.04654e-39	2.9639e-38	W22_cn_vs_W22_pollen	DOWN
chr2	130595650	130608290	Zm00004b008208	-17.9566	+	8.0848	6.99639e-269	3.72531e-267	W22_cn_vs_W22_pollen	DOWN
chr2	130635639	130656561	Zm00004b008209	-14.5677	+	6.28928	4.42279e-249	1.98893e-247	W22_cn_vs_W22_pollen	DOWN
chr2	130854320	130855622	Zm00004b008211	-2.80176	+	-0.166583	6.13871e-09	1.17378e-08	W22_cn_vs_W22_pollen	DOWN
chr2	133318781	133319975	Zm00004b008233	-5.70595	+	4.95703	3.98471e-158	8.78686e-157	W22_cn_vs_W22_pollen	DOWN
chr2	134253184	134256728	Zm00004b008240	-15.7918	+	5.77844	5.06283e-239	2.07472e-237	W22_cn_vs_W22_pollen	DOWN
chr2	135143162	135147395	Zm00004b008250	-6.02906	-	5.89723	1.4002e-163	3.27086e-162	W22_cn_vs_W22_pollen	DOWN
chr2	138883876	138884443	Zm00004b008280	-14.2457	-	3.83087	3.19662e-62	2.57337e-61	W22_cn_vs_W22_pollen	DOWN
chr2	138884882	138885286	Zm00004b008281	-12.4428	-	0.918047	7.60454e-41	3.9012e-40	W22_cn_vs_W22_pollen	DOWN
chr2	139402567	139413907	Zm00004b008285	-5.46937	+	5.66051	4.01235e-166	9.53042e-165	W22_cn_vs_W22_pollen	DOWN
chr2	139572928	139590259	Zm00004b008287	-2.78337	-	4.86403	3.53447e-51	2.3033e-50	W22_cn_vs_W22_pollen	DOWN
chr2	139760453	139775002	Zm00004b008288	-4.05542	-	5.9977	1.28644e-109	1.87683e-108	W22_cn_vs_W22_pollen	DOWN
chr2	140245369	140262152	Zm00004b008293	-2.16042	+	7.08308	2.42991e-33	1.04051e-32	W22_cn_vs_W22_pollen	DOWN
chr2	141444180	141449993	Zm00004b008306	-5.95519	-	4.87757	1.90953e-162	4.42194e-161	W22_cn_vs_W22_pollen	DOWN
chr2	144672119	144674174	Zm00004b008325	-14.7625	-	4.54805	1.26036e-169	3.08524e-168	W22_cn_vs_W22_pollen	DOWN
chr2	145374376	145375444	Zm00004b008332	-12.9455	-	1.80227	3.10152e-72	2.90257e-71	W22_cn_vs_W22_pollen	DOWN
chr2	145375467	145377119	Zm00004b008333	-13.1332	-	2.12133	1.33478e-82	1.45235e-81	W22_cn_vs_W22_pollen	DOWN
chr2	145379827	145381980	Zm00004b008334	-10.1451	-	12.8186	0	0	W22_cn_vs_W22_pollen	DOWN
chr2	145854370	145859377	Zm00004b008337	-3.04168	+	6.20675	3.6976e-82	3.99074e-81	W22_cn_vs_W22_pollen	DOWN
chr2	148610295	148615145	Zm00004b008370	-2.26486	-	1.55735	6.42432e-15	1.55895e-14	W22_cn_vs_W22_pollen	DOWN
chr2	148964137	148965593	Zm00004b008378	-18.4483	-	10.2895	1.74776e-251	7.94901e-250	W22_cn_vs_W22_pollen	DOWN
chr2	149059130	149063836	Zm00004b008381	-2.40875	-	1.78744	6.05379e-10	1.20744e-09	W22_cn_vs_W22_pollen	DOWN
chr2	149068769	149070869	Zm00004b008384	-6.09302	-	4.62528	1.38115e-87	1.60849e-86	W22_cn_vs_W22_pollen	DOWN
chr2	151102170	151105885	Zm00004b008417	-10.7389	+	7.12916	1.42474e-278	8.24428e-277	W22_cn_vs_W22_pollen	DOWN
chr2	151444941	151447981	Zm00004b008427	-2.32775	+	3.67623	7.78044e-34	3.37499e-33	W22_cn_vs_W22_pollen	DOWN
chr2	152991962	152993500	Zm00004b008454	-12.9619	+	1.82671	3.46317e-75	3.38205e-74	W22_cn_vs_W22_pollen	DOWN
chr2	153266066	153269353	Zm00004b008458	-2.03118	-	4.85345	1.22371e-19	3.46169e-19	W22_cn_vs_W22_pollen	DOWN
chr2	153272138	153274794	Zm00004b008459	-10.3098	+	8.96573	8.18808e-235	3.23935e-233	W22_cn_vs_W22_pollen	DOWN
chr2	153439387	153462264	Zm00004b008461	-8.37485	+	4.40393	2.78385e-188	7.71957e-187	W22_cn_vs_W22_pollen	DOWN
chr2	153863172	153864743	Zm00004b008471	-11.5365	+	-0.253937	3.346e-39	1.64822e-38	W22_cn_vs_W22_pollen	DOWN
chr2	153998345	154004097	Zm00004b008474	-8.821	+	8.38027	0	0	W22_cn_vs_W22_pollen	DOWN
chr2	154928118	154930668	Zm00004b008483	-7.29031	-	2.0581	8.56302e-76	8.43101e-75	W22_cn_vs_W22_pollen	DOWN
chr2	155192341	155213741	Zm00004b008485	-3.71863	+	5.16438	3.23805e-101	4.31992e-100	W22_cn_vs_W22_pollen	DOWN
chr2	155457859	155460870	Zm00004b008494	-3.62375	-	-1.26268	3.73042e-05	5.80063e-05	W22_cn_vs_W22_pollen	DOWN
chr2	157382032	157385943	Zm00004b008522	-6.01619	-	4.55247	1.78309e-96	2.25364e-95	W22_cn_vs_W22_pollen	DOWN
chr2	157917922	157919094	Zm00004b008535	-7.49896	-	5.16194	5.2998e-13	1.19412e-12	W22_cn_vs_W22_pollen	DOWN
chr2	157924561	157935117	Zm00004b008536	-2.07653	-	5.92805	4.20406e-35	1.88001e-34	W22_cn_vs_W22_pollen	DOWN
chr2	158621259	158630138	Zm00004b008541	-3.90807	+	7.91966	4.27578e-88	5.00872e-87	W22_cn_vs_W22_pollen	DOWN
chr2	158633462	158639946	Zm00004b008543	-2.00557	-	5.8545	5.04548e-27	1.82089e-26	W22_cn_vs_W22_pollen	DOWN
chr2	160860738	160861098	Zm00004b008561	-13.7442	+	3.10551	3.32423e-99	4.34083e-98	W22_cn_vs_W22_pollen	DOWN
chr2	160946050	160948994	Zm00004b008563	-8.32965	+	0.747059	3.39126e-52	2.25714e-51	W22_cn_vs_W22_pollen	DOWN
chr2	162020028	162026542	Zm00004b008581	-3.69709	-	5.83686	7.98529e-92	9.64097e-91	W22_cn_vs_W22_pollen	DOWN
chr2	163058149	163061714	Zm00004b008593	-17.5905	-	7.70669	6.03288e-296	4.13925e-294	W22_cn_vs_W22_pollen	DOWN
chr2	165230774	165231242	Zm00004b008618	-3.54359	+	7.87227	0.0358203	0.0444748	W22_cn_vs_W22_pollen	DOWN
chr2	165245589	165249637	Zm00004b008619	-2.72032	-	8.93269	1.37299e-67	1.20728e-66	W22_cn_vs_W22_pollen	DOWN
chr2	165903742	165912971	Zm00004b008623	-7.67662	-	8.47877	3.72157e-166	8.8485e-165	W22_cn_vs_W22_pollen	DOWN
chr2	166472199	166478972	Zm00004b008633	-2.39764	-	3.62119	1.10515e-28	4.18532e-28	W22_cn_vs_W22_pollen	DOWN
chr2	166502503	166507973	Zm00004b008634	-2.45185	-	1.22572	2.97492e-07	5.23254e-07	W22_cn_vs_W22_pollen	DOWN
chr2	166508321	166536485	Zm00004b008635	-2.44777	-	3.8139	1.69209e-31	6.8906e-31	W22_cn_vs_W22_pollen	DOWN
chr2	166693266	166693893	Zm00004b008641	-18.6378	+	10.4818	0	0	W22_cn_vs_W22_pollen	DOWN
chr2	167053108	167063018	Zm00004b008646	-3.03227	-	3.53036	3.6788e-54	2.55769e-53	W22_cn_vs_W22_pollen	DOWN
chr2	169324094	169325198	Zm00004b008672	-3.04899	-	4.27843	2.53913e-56	1.83383e-55	W22_cn_vs_W22_pollen	DOWN
chr2	169628594	169634077	Zm00004b008677	-2.60714	-	1.24302	1.98774e-08	3.70371e-08	W22_cn_vs_W22_pollen	DOWN
chr2	169721212	169725448	Zm00004b008679	-4.30321	+	5.15686	9.63006e-106	1.34765e-104	W22_cn_vs_W22_pollen	DOWN
chr2	170507057	170508221	Zm00004b008692	-4.82251	-	5.14291	1.25908e-144	2.45021e-143	W22_cn_vs_W22_pollen	DOWN
chr2	171703599	171719953	Zm00004b008716	-6.48438	+	7.27686	8.88257e-179	2.29608e-177	W22_cn_vs_W22_pollen	DOWN
chr2	171723404	171729230	Zm00004b008718	-10.9696	+	-0.985913	9.49783e-30	3.69481e-29	W22_cn_vs_W22_pollen	DOWN
chr2	172478050	172479756	Zm00004b008737	-2.84342	-	-0.498017	5.72608e-07	9.9025e-07	W22_cn_vs_W22_pollen	DOWN
chr2	173923906	173925786	Zm00004b008762	-17.3973	-	9.99373	0	0	W22_cn_vs_W22_pollen	DOWN
chr2	174357423	174359180	Zm00004b008772	-13.5591	-	7.5068	6.36171e-183	1.68064e-181	W22_cn_vs_W22_pollen	DOWN
chr2	175236558	175238788	Zm00004b008784	-3.41128	+	6.08319	8.98222e-84	9.94922e-83	W22_cn_vs_W22_pollen	DOWN
chr2	175292034	175292934	Zm00004b008786	-3.71596	-	5.99035	6.86082e-82	7.37162e-81	W22_cn_vs_W22_pollen	DOWN
chr2	175415212	175415953	Zm00004b008788	-18.1176	+	9.95597	7.87372e-169	1.91376e-167	W22_cn_vs_W22_pollen	DOWN
chr2	175471480	175472404	Zm00004b008789	-19.1458	+	10.9908	0	0	W22_cn_vs_W22_pollen	DOWN
chr2	175472863	175476368	Zm00004b008790	-12.1606	-	0.523377	3.70218e-48	2.24392e-47	W22_cn_vs_W22_pollen	DOWN
chr2	175676349	175682914	Zm00004b008798	-2.00099	-	4.81054	7.07173e-22	2.1559e-21	W22_cn_vs_W22_pollen	DOWN
chr2	175918471	175925062	Zm00004b008801	-4.93749	+	1.07203	1.80356e-26	6.40784e-26	W22_cn_vs_W22_pollen	DOWN
chr2	175957667	175963752	Zm00004b008805	-10.7588	-	9.0993	2.39074e-274	1.33515e-272	W22_cn_vs_W22_pollen	DOWN
chr2	176537376	176543908	Zm00004b008815	-7.06458	-	7.99511	9.12583e-209	2.92978e-207	W22_cn_vs_W22_pollen	DOWN
chr2	176727974	176733381	Zm00004b008816	-8.02435	-	1.59729	7.32824e-69	6.5323e-68	W22_cn_vs_W22_pollen	DOWN
chr2	176733717	176734962	Zm00004b008817	-18.1865	+	8.32005	0	0	W22_cn_vs_W22_pollen	DOWN
chr2	178436378	178436921	Zm00004b008844	-11.4373	-	5.97113	4.85953e-117	7.5483e-116	W22_cn_vs_W22_pollen	DOWN
chr2	180088999	180089287	Zm00004b008872	-2.67309	-	-0.888527	0.000350749	0.000512373	W22_cn_vs_W22_pollen	DOWN
chr2	180202717	180207841	Zm00004b008876	-2.28716	+	5.35838	1.94112e-48	1.1858e-47	W22_cn_vs_W22_pollen	DOWN
chr2	180437777	180450390	Zm00004b008882	-5.80062	-	4.62941	6.64508e-158	1.45598e-156	W22_cn_vs_W22_pollen	DOWN
chr2	180796771	180798772	Zm00004b008891	-8.64559	-	8.52986	2.02786e-254	9.47413e-253	W22_cn_vs_W22_pollen	DOWN
chr2	180953050	180954799	Zm00004b008897	-9.10012	+	0.459793	8.92913e-11	1.84419e-10	W22_cn_vs_W22_pollen	DOWN
chr2	181242142	181243534	Zm00004b008901	-4.56037	+	6.20691	5.83383e-105	8.07922e-104	W22_cn_vs_W22_pollen	DOWN
chr2	181524534	181532472	Zm00004b008906	-4.44579	-	4.51383	1.99763e-116	3.081e-115	W22_cn_vs_W22_pollen	DOWN
chr2	181833514	181841183	Zm00004b008910	-2.16429	-	6.23538	3.33036e-40	1.68192e-39	W22_cn_vs_W22_pollen	DOWN
chr2	182260057	182263444	Zm00004b008917	-2.66548	+	1.39058	3.27613e-12	7.17099e-12	W22_cn_vs_W22_pollen	DOWN
chr2	182330695	182335773	Zm00004b008919	-3.4948	+	5.52994	4.95261e-44	2.73659e-43	W22_cn_vs_W22_pollen	DOWN
chr2	183377198	183382424	Zm00004b008942	-14.1642	+	4.19346	3.55481e-163	8.26382e-162	W22_cn_vs_W22_pollen	DOWN
chr2	183390588	183393513	Zm00004b008944	-10.5349	+	2.76971	2.89973e-88	3.40342e-87	W22_cn_vs_W22_pollen	DOWN
chr2	183393813	183395181	Zm00004b008945	-4.23011	+	0.795678	3.62725e-22	1.11501e-21	W22_cn_vs_W22_pollen	DOWN
chr2	183633240	183633774	Zm00004b008948	-3.79457	+	0.342543	2.30695e-17	6.08914e-17	W22_cn_vs_W22_pollen	DOWN
chr2	184162900	184163443	Zm00004b008961	-9.645	-	3.77684	3.06808e-99	4.01072e-98	W22_cn_vs_W22_pollen	DOWN
chr2	184654571	184664347	Zm00004b008967	-4.07225	-	4.47539	1.99094e-66	1.7198e-65	W22_cn_vs_W22_pollen	DOWN
chr2	184879727	184884774	Zm00004b008969	-2.82109	+	5.57086	1.63649e-49	1.02421e-48	W22_cn_vs_W22_pollen	DOWN
chr2	184885214	184886641	Zm00004b008970	-7.82262	-	1.07671	3.03269e-51	1.98061e-50	W22_cn_vs_W22_pollen	DOWN
chr2	185344573	185348012	Zm00004b008980	-2.99184	-	5.73595	8.67137e-33	3.65901e-32	W22_cn_vs_W22_pollen	DOWN
chr2	185371485	185379865	Zm00004b008981	-2.52823	-	2.41754	1.59205e-22	4.95485e-22	W22_cn_vs_W22_pollen	DOWN
chr2	185496471	185498896	Zm00004b008982	-6.07097	-	-1.0064	1.34134e-15	3.33481e-15	W22_cn_vs_W22_pollen	DOWN
chr2	186717264	186720296	Zm00004b009006	-5.61635	+	8.37104	1.80581e-188	5.01328e-187	W22_cn_vs_W22_pollen	DOWN
chr2	187090780	187102367	Zm00004b009011	-2.21007	+	5.39195	9.35131e-45	5.26277e-44	W22_cn_vs_W22_pollen	DOWN
chr2	188130273	188139290	Zm00004b009029	-12.538	+	1.10587	5.05535e-58	3.77016e-57	W22_cn_vs_W22_pollen	DOWN
chr2	188347299	188353425	Zm00004b009032	-12.2181	-	0.623138	8.62632e-45	4.85931e-44	W22_cn_vs_W22_pollen	DOWN
chr2	189206883	189209584	Zm00004b009045	-17.592	-	10.1897	0	0	W22_cn_vs_W22_pollen	DOWN
chr2	189221785	189222337	Zm00004b009046	-4.4902	+	11.8088	0.0162865	0.0208644	W22_cn_vs_W22_pollen	DOWN
chr2	189573666	189575381	Zm00004b009057	-7.67533	+	3.91277	9.03163e-108	1.29484e-106	W22_cn_vs_W22_pollen	DOWN
chr2	189727027	189731058	Zm00004b009059	-4.37499	+	6.69836	2.8095e-112	4.19833e-111	W22_cn_vs_W22_pollen	DOWN
chr2	189850718	189853109	Zm00004b009062	-2.91099	-	1.5735	1.40378e-24	4.66385e-24	W22_cn_vs_W22_pollen	DOWN
chr2	190484473	190488705	Zm00004b009074	-4.00853	-	4.25991	2.91023e-78	2.96003e-77	W22_cn_vs_W22_pollen	DOWN
chr2	190945476	190947499	Zm00004b009086	-19.6549	+	9.80974	0	0	W22_cn_vs_W22_pollen	DOWN
chr2	191110855	191116339	Zm00004b009089	-2.00002	+	2.14955	5.68755e-11	1.18447e-10	W22_cn_vs_W22_pollen	DOWN
chr2	191234881	191238008	Zm00004b009096	-4.51375	-	-0.545792	3.40118e-21	1.0136e-20	W22_cn_vs_W22_pollen	DOWN
chr2	191237746	191241955	Zm00004b009097	-2.40394	+	4.48955	1.15488e-37	5.49607e-37	W22_cn_vs_W22_pollen	DOWN
chr2	191500493	191501174	Zm00004b009102	-3.73327	+	4.28162	2.76023e-60	2.14999e-59	W22_cn_vs_W22_pollen	DOWN
chr2	191503396	191504719	Zm00004b009103	-5.24389	-	3.43804	1.6598e-72	1.56002e-71	W22_cn_vs_W22_pollen	DOWN
chr2	191575343	191576540	Zm00004b009106	-14.1415	-	7.85557	0	4.25892e-307	W22_cn_vs_W22_pollen	DOWN
chr2	192378182	192380939	Zm00004b009126	-18.7816	+	8.92663	0	0	W22_cn_vs_W22_pollen	DOWN
chr2	192629593	192633777	Zm00004b009132	-16.9105	-	6.9959	8.41289e-279	4.87988e-277	W22_cn_vs_W22_pollen	DOWN
chr2	193120624	193125511	Zm00004b009145	-2.21009	+	2.83636	3.34135e-20	9.61871e-20	W22_cn_vs_W22_pollen	DOWN
chr2	193407030	193411106	Zm00004b009151	-5.00028	-	5.93741	3.40491e-108	4.90789e-107	W22_cn_vs_W22_pollen	DOWN
chr2	194649374	194650491	Zm00004b009183	-2.95372	+	-1.68556	0.00936745	0.0122342	W22_cn_vs_W22_pollen	DOWN
chr2	194652498	194654418	Zm00004b009184	-5.61749	-	9.65208	1.27685e-210	4.16608e-209	W22_cn_vs_W22_pollen	DOWN
chr2	195251919	195256445	Zm00004b009199	-6.6499	-	8.47521	1.58138e-247	6.99362e-246	W22_cn_vs_W22_pollen	DOWN
chr2	195356735	195357221	Zm00004b009201	-6.32399	-	-1.13321	3.89321e-17	1.01909e-16	W22_cn_vs_W22_pollen	DOWN
chr2	195805007	195805493	Zm00004b009223	-5.38201	+	2.92663	1.75099e-45	1.00163e-44	W22_cn_vs_W22_pollen	DOWN
chr2	196040883	196050594	Zm00004b009234	-4.50911	-	1.48015	0.00400537	0.00539003	W22_cn_vs_W22_pollen	DOWN
chr2	196269686	196270781	Zm00004b009238	-2.03433	-	2.00404	4.83334e-13	1.09045e-12	W22_cn_vs_W22_pollen	DOWN
chr2	196462490	196467360	Zm00004b009243	-4.00705	+	5.9184	9.71275e-112	1.44333e-110	W22_cn_vs_W22_pollen	DOWN
chr2	197287818	197297736	Zm00004b009262	-3.94261	+	7.10311	2.61404e-46	1.52474e-45	W22_cn_vs_W22_pollen	DOWN
chr2	197443901	197446149	Zm00004b009266	-12.205	+	1.42453	5.93723e-61	4.67925e-60	W22_cn_vs_W22_pollen	DOWN
chr2	197766839	197770781	Zm00004b009278	-2.36209	-	4.7491	3.55212e-33	1.51511e-32	W22_cn_vs_W22_pollen	DOWN
chr2	197821616	197829361	Zm00004b009281	-2.49274	-	6.48794	1.15319e-53	7.94852e-53	W22_cn_vs_W22_pollen	DOWN
chr2	198097278	198113814	Zm00004b009286	-3.36084	+	2.94783	3.92791e-27	1.42205e-26	W22_cn_vs_W22_pollen	DOWN
chr2	198336259	198345321	Zm00004b009291	-8.77144	+	2.10441	8.47784e-10	1.68142e-09	W22_cn_vs_W22_pollen	DOWN
chr2	198463216	198463582	Zm00004b009293	-8.45313	+	8.13161	3.77272e-71	3.4832e-70	W22_cn_vs_W22_pollen	DOWN
chr2	199082536	199088578	Zm00004b009306	-6.47321	+	7.90776	1.09926e-204	3.41495e-203	W22_cn_vs_W22_pollen	DOWN
chr2	199359911	199363885	Zm00004b009310	-4.41223	-	1.46305	3.4274e-37	1.61415e-36	W22_cn_vs_W22_pollen	DOWN
chr2	199439796	199445038	Zm00004b009311	-2.28401	-	1.97726	3.15991e-15	7.74861e-15	W22_cn_vs_W22_pollen	DOWN
chr2	199453493	199457521	Zm00004b009312	-8.4749	-	7.61582	8.78872e-227	3.29255e-225	W22_cn_vs_W22_pollen	DOWN
chr2	199691399	199700398	Zm00004b009322	-6.67574	-	8.28434	3.50058e-240	1.45438e-238	W22_cn_vs_W22_pollen	DOWN
chr2	199914715	199915484	Zm00004b009328	-2.88585	+	4.27513	6.30577e-54	4.36514e-53	W22_cn_vs_W22_pollen	DOWN
chr2	200202347	200204638	Zm00004b009344	-2.06333	-	1.83304	2.81697e-10	5.69417e-10	W22_cn_vs_W22_pollen	DOWN
chr2	200474201	200480035	Zm00004b009353	-2.76894	+	4.07113	1.32886e-33	5.72606e-33	W22_cn_vs_W22_pollen	DOWN
chr2	200794072	200804498	Zm00004b009361	-2.84055	-	5.08293	2.06745e-61	1.64017e-60	W22_cn_vs_W22_pollen	DOWN
chr2	201028887	201031414	Zm00004b009367	-2.39483	+	3.67787	7.37108e-35	3.27431e-34	W22_cn_vs_W22_pollen	DOWN
chr2	201063482	201066938	Zm00004b009370	-13.2644	-	2.34333	8.79674e-89	1.03857e-87	W22_cn_vs_W22_pollen	DOWN
chr2	201324632	201324899	Zm00004b009380	-4.28081	-	1.77757	3.53648e-18	9.57765e-18	W22_cn_vs_W22_pollen	DOWN
chr2	201334493	201334760	Zm00004b009382	-3.51809	-	2.21235	2.60815e-17	6.86455e-17	W22_cn_vs_W22_pollen	DOWN
chr2	201373434	201378390	Zm00004b009383	-15.6852	-	11.5497	0	0	W22_cn_vs_W22_pollen	DOWN
chr2	202256547	202260542	Zm00004b009403	-3.5552	+	5.97694	6.46099e-99	8.40034e-98	W22_cn_vs_W22_pollen	DOWN
chr2	202261627	202265740	Zm00004b009404	-3.80941	+	4.43756	1.64498e-91	1.98206e-90	W22_cn_vs_W22_pollen	DOWN
chr2	202434683	202435643	Zm00004b009410	-12.3816	-	7.58818	8.53663e-249	3.81038e-247	W22_cn_vs_W22_pollen	DOWN
chr2	202440809	202442747	Zm00004b009411	-9.71834	+	9.55134	1.12283873962085e-315	9.14028796404303e-314	W22_cn_vs_W22_pollen	DOWN
chr2	202646471	202652699	Zm00004b009419	-14.0484	+	11.8439	0	0	W22_cn_vs_W22_pollen	DOWN
chr2	202830019	202837376	Zm00004b009424	-2.15657	-	5.75754	1.5409e-30	6.12026e-30	W22_cn_vs_W22_pollen	DOWN
chr2	203034742	203042833	Zm00004b009429	-3.03493	+	4.28021	2.41409e-52	1.61227e-51	W22_cn_vs_W22_pollen	DOWN
chr2	203642826	203646329	Zm00004b009456	-7.19796	-	6.78108	4.15605e-184	1.10769e-182	W22_cn_vs_W22_pollen	DOWN
chr2	203686251	203689769	Zm00004b009461	-3.86383	-	3.43051	1.89286e-74	1.82697e-73	W22_cn_vs_W22_pollen	DOWN
chr2	203822330	203825697	Zm00004b009465	-6.70834	-	4.36407	0.00857775	0.0112462	W22_cn_vs_W22_pollen	DOWN
chr2	204049945	204054110	Zm00004b009475	-10.2119	+	-1.65545	3.54657e-20	1.02033e-19	W22_cn_vs_W22_pollen	DOWN
chr2	204225598	204227309	Zm00004b009478	-4.56714	+	2.91712	7.01221e-50	4.43251e-49	W22_cn_vs_W22_pollen	DOWN
chr2	204306041	204348198	Zm00004b009484	-9.09843	+	8.45221	6.99761e-249	3.13509e-247	W22_cn_vs_W22_pollen	DOWN
chr2	204353213	204364045	Zm00004b009485	-3.17518	-	4.51738	1.18702e-70	1.08839e-69	W22_cn_vs_W22_pollen	DOWN
chr2	204365095	204370312	Zm00004b009486	-2.44602	-	4.58629	3.94444e-48	2.38895e-47	W22_cn_vs_W22_pollen	DOWN
chr2	204776192	204782678	Zm00004b009501	-5.43311	+	0.0952529	3.25454e-21	9.70261e-21	W22_cn_vs_W22_pollen	DOWN
chr2	204807820	204811905	Zm00004b009504	-7.59407	-	8.44021	1.03214e-184	2.77873e-183	W22_cn_vs_W22_pollen	DOWN
chr2	204865212	204870017	Zm00004b009506	-9.86124	-	11.1789	0	0	W22_cn_vs_W22_pollen	DOWN
chr2	205287956	205291893	Zm00004b009516	-2.07298	+	4.12447	4.75808e-18	1.28455e-17	W22_cn_vs_W22_pollen	DOWN
chr2	205320800	205325670	Zm00004b009518	-2.67788	-	2.34861	1.32721e-16	3.41421e-16	W22_cn_vs_W22_pollen	DOWN
chr2	205419433	205420694	Zm00004b009523	-17.6515	+	10.7441	0	0	W22_cn_vs_W22_pollen	DOWN
chr2	205518343	205521209	Zm00004b009526	-14.6149	+	4.36545	1.02684e-180	2.68319e-179	W22_cn_vs_W22_pollen	DOWN
chr2	205993349	205994429	Zm00004b009541	-18.5745	+	12.3305	0	0	W22_cn_vs_W22_pollen	DOWN
chr2	205994871	205997849	Zm00004b009542	-3.81316	+	1.28986	4.18369e-25	1.41963e-24	W22_cn_vs_W22_pollen	DOWN
chr2	206519143	206529003	Zm00004b009551	-2.25279	+	4.67167	7.66323e-33	3.2393e-32	W22_cn_vs_W22_pollen	DOWN
chr2	206534942	206546189	Zm00004b009553	-8.79486	-	6.15074	4.96058e-249	2.22661e-247	W22_cn_vs_W22_pollen	DOWN
chr2	206634567	206639742	Zm00004b009554	-5.14892	-	1.78596	1.44735e-61	1.15126e-60	W22_cn_vs_W22_pollen	DOWN
chr2	207177677	207188075	Zm00004b009564	-2.93653	+	6.88354	1.56778e-71	1.45418e-70	W22_cn_vs_W22_pollen	DOWN
chr2	207672731	207674776	Zm00004b009577	-17.9922	+	9.83195	0	0	W22_cn_vs_W22_pollen	DOWN
chr2	207679484	207680897	Zm00004b009579	-11.4941	-	4.10928	2.86438e-138	5.26686e-137	W22_cn_vs_W22_pollen	DOWN
chr2	208119947	208123336	Zm00004b009591	-3.407	+	2.45039	7.25332e-31	2.90205e-30	W22_cn_vs_W22_pollen	DOWN
chr2	208307914	208311510	Zm00004b009598	-4.41146	-	3.27489	4.30985e-71	3.97758e-70	W22_cn_vs_W22_pollen	DOWN
chr2	208366554	208370608	Zm00004b009602	-3.36639	-	6.27077	2.25108e-88	2.64468e-87	W22_cn_vs_W22_pollen	DOWN
chr2	208376420	208381808	Zm00004b009603	-4.92909	-	5.88838	7.76496e-133	1.3721e-131	W22_cn_vs_W22_pollen	DOWN
chr2	208920846	208921140	Zm00004b009617	-3.4879	+	-0.0595152	1.78283e-09	3.48924e-09	W22_cn_vs_W22_pollen	DOWN
chr2	209185379	209190180	Zm00004b009623	-8.64496	+	2.8727	8.72468e-88	1.01805e-86	W22_cn_vs_W22_pollen	DOWN
chr2	209251547	209251907	Zm00004b009626	-3.74006	-	1.28501	2.5286e-25	8.64368e-25	W22_cn_vs_W22_pollen	DOWN
chr2	209263183	209271895	Zm00004b009627	-2.53036	-	5.44596	4.78834e-45	2.71324e-44	W22_cn_vs_W22_pollen	DOWN
chr2	209296364	209300121	Zm00004b009629	-10.1903	+	8.11468	4.11796e-273	2.2733e-271	W22_cn_vs_W22_pollen	DOWN
chr2	209435286	209445944	Zm00004b009635	-11.5026	+	-0.366732	1.28397e-32	5.39138e-32	W22_cn_vs_W22_pollen	DOWN
chr2	209449486	209450071	Zm00004b009636	-12.547	-	1.07448	7.62755e-38	3.64586e-37	W22_cn_vs_W22_pollen	DOWN
chr2	209466530	209470945	Zm00004b009638	-12.3488	+	11.8495	5.88885e-235	2.33744e-233	W22_cn_vs_W22_pollen	DOWN
chr2	209696786	209703838	Zm00004b009651	-2.78776	-	-0.497564	4.85886e-05	7.50406e-05	W22_cn_vs_W22_pollen	DOWN
chr2	209782205	209785257	Zm00004b009655	-12.0018	+	0.25501	8.07729e-35	3.5847e-34	W22_cn_vs_W22_pollen	DOWN
chr2	209846260	209852596	Zm00004b009660	-10.2289	-	9.18172	0	0	W22_cn_vs_W22_pollen	DOWN
chr2	210360191	210361319	Zm00004b009678	-4.01081	-	-0.429636	2.17065e-17	5.73886e-17	W22_cn_vs_W22_pollen	DOWN
chr2	210509898	210516441	Zm00004b009685	-2.20236	-	4.96766	7.74048e-45	4.36338e-44	W22_cn_vs_W22_pollen	DOWN
chr2	210732814	210734675	Zm00004b009692	-4.7976	-	3.90751	1.80394e-60	1.40923e-59	W22_cn_vs_W22_pollen	DOWN
chr2	210915370	210919849	Zm00004b009700	-5.89444	-	9.61972	1.95997e-230	7.51863e-229	W22_cn_vs_W22_pollen	DOWN
chr2	211376159	211392028	Zm00004b009704	-4.13353	+	5.1897	1.64414e-66	1.4233e-65	W22_cn_vs_W22_pollen	DOWN
chr2	211805281	211805608	Zm00004b009715	-7.48082	-	0.141978	9.19731e-29	3.48972e-28	W22_cn_vs_W22_pollen	DOWN
chr2	211872066	211874891	Zm00004b009718	-2.4798	+	3.00086	2.56266e-24	8.44281e-24	W22_cn_vs_W22_pollen	DOWN
chr2	212228162	212233866	Zm00004b009736	-4.24645	-	1.92802	7.68986e-39	3.75869e-38	W22_cn_vs_W22_pollen	DOWN
chr2	212366304	212381653	Zm00004b009745	-3.80839	+	6.16692	9.42954e-70	8.54817e-69	W22_cn_vs_W22_pollen	DOWN
chr2	212514798	212514933	Zm00004b009750	-9.24444	+	7.38596	4.83218e-86	5.50736e-85	W22_cn_vs_W22_pollen	DOWN
chr2	212526231	212530181	Zm00004b009751	-5.49442	+	10.6145	3.72369e-109	5.41287e-108	W22_cn_vs_W22_pollen	DOWN
chr2	212695658	212698079	Zm00004b009754	-2.94886	-	-0.144762	0.00746146	0.00983153	W22_cn_vs_W22_pollen	DOWN
chr2	213090361	213106460	Zm00004b009765	-5.60122	+	4.48636	1.55596e-122	2.53492e-121	W22_cn_vs_W22_pollen	DOWN
chr2	213299850	213302767	Zm00004b009774	-3.27375	+	4.0232	1.72881e-54	1.21037e-53	W22_cn_vs_W22_pollen	DOWN
chr2	213747282	213749929	Zm00004b009786	-5.00635	+	7.57191	4.23702e-111	6.25755e-110	W22_cn_vs_W22_pollen	DOWN
chr2	214071721	214079369	Zm00004b009790	-5.33476	+	7.85652	9.96293e-178	2.55336e-176	W22_cn_vs_W22_pollen	DOWN
chr2	214108891	214110009	Zm00004b009793	-2.75114	-	2.11649	5.86324e-25	1.98031e-24	W22_cn_vs_W22_pollen	DOWN
chr2	214621355	214623875	Zm00004b009810	-13.6313	+	6.0911	1.55205e-233	6.10998e-232	W22_cn_vs_W22_pollen	DOWN
chr2	215052134	215063343	Zm00004b009822	-3.02756	-	5.37215	6.69227e-69	5.96985e-68	W22_cn_vs_W22_pollen	DOWN
chr2	215121337	215123906	Zm00004b009824	-3.75075	-	2.10284	1.45319e-17	3.8667e-17	W22_cn_vs_W22_pollen	DOWN
chr2	215888712	215888973	Zm00004b009844	-11.1863	+	-0.742149	1.24797e-31	5.10714e-31	W22_cn_vs_W22_pollen	DOWN
chr2	217023303	217026786	Zm00004b009888	-11.2373	-	7.98267	1.76935480780571e-317	1.46514780420821e-315	W22_cn_vs_W22_pollen	DOWN
chr2	217121807	217136010	Zm00004b009895	-9.28214	-	-1.08432	6.91971e-13	1.5514e-12	W22_cn_vs_W22_pollen	DOWN
chr2	217296015	217299059	Zm00004b009901	-15.2531	-	5.16136	4.20354e-218	1.46721e-216	W22_cn_vs_W22_pollen	DOWN
chr2	217298971	217306145	Zm00004b009902	-4.90179	+	2.88835	4.38067e-56	3.14774e-55	W22_cn_vs_W22_pollen	DOWN
chr2	217398121	217405329	Zm00004b009910	-13.4779	-	2.91733	2.37384e-114	3.61479e-113	W22_cn_vs_W22_pollen	DOWN
chr2	217758919	217759657	Zm00004b009920	-9.22466	-	-1.08594	9.55998e-21	2.80412e-20	W22_cn_vs_W22_pollen	DOWN
chr2	217884656	217896298	Zm00004b009929	-2.66022	+	4.17611	2.44054e-54	1.7032e-53	W22_cn_vs_W22_pollen	DOWN
chr2	218580972	218583744	Zm00004b009948	-12.5881	+	5.90087	2.41187e-215	8.26228e-214	W22_cn_vs_W22_pollen	DOWN
chr2	218743908	218747108	Zm00004b009953	-12.1825	+	0.64996	2.05664e-45	1.17507e-44	W22_cn_vs_W22_pollen	DOWN
chr2	218751861	218753415	Zm00004b009955	-6.34058	-	0.407443	4.76914e-05	7.36977e-05	W22_cn_vs_W22_pollen	DOWN
chr2	218869174	218874132	Zm00004b009959	-3.35214	-	5.36153	4.47897e-79	4.60239e-78	W22_cn_vs_W22_pollen	DOWN
chr2	218877025	218880016	Zm00004b009960	-6.59503	+	4.56865	6.0702e-161	1.37909e-159	W22_cn_vs_W22_pollen	DOWN
chr2	219203394	219207090	Zm00004b009971	-5.29479	-	5.72459	5.96713e-132	1.04671e-130	W22_cn_vs_W22_pollen	DOWN
chr2	219494243	219495812	Zm00004b009982	-2.10622	+	2.29439	1.19945e-14	2.88036e-14	W22_cn_vs_W22_pollen	DOWN
chr2	219496776	219498619	Zm00004b009983	-6.3003	-	7.59068	4.14285e-144	7.9973e-143	W22_cn_vs_W22_pollen	DOWN
chr2	219534912	219536022	Zm00004b009986	-2.18636	-	0.286389	2.07791e-06	3.48554e-06	W22_cn_vs_W22_pollen	DOWN
chr2	219766213	219774642	Zm00004b009994	-9.62108	-	-0.311468	9.43175e-16	2.35563e-15	W22_cn_vs_W22_pollen	DOWN
chr2	219936826	219937408	Zm00004b010001	-12.408	-	4.70937	2.13695e-94	2.63298e-93	W22_cn_vs_W22_pollen	DOWN
chr2	219996223	219998654	Zm00004b010003	-5.11876	-	0.715942	7.65454e-31	3.06003e-30	W22_cn_vs_W22_pollen	DOWN
chr2	220005924	220007412	Zm00004b010004	-8.06744	+	-1.33429	3.26751e-25	1.11189e-24	W22_cn_vs_W22_pollen	DOWN
chr2	220059036	220061963	Zm00004b010006	-4.48385	-	6.14516	3.1893e-114	4.83204e-113	W22_cn_vs_W22_pollen	DOWN
chr2	220300364	220321622	Zm00004b010008	-2.26561	+	6.8749	4.25829e-51	2.76974e-50	W22_cn_vs_W22_pollen	DOWN
chr2	220578297	220581456	Zm00004b010017	-3.42782	+	4.83993	1.8547e-40	9.41426e-40	W22_cn_vs_W22_pollen	DOWN
chr2	220727122	220729741	Zm00004b010026	-3.37427	+	6.10615	3.15646e-23	1.00596e-22	W22_cn_vs_W22_pollen	DOWN
chr2	220784843	220793242	Zm00004b010029	-3.05653	-	4.98171	1.1018e-71	1.02434e-70	W22_cn_vs_W22_pollen	DOWN
chr2	220794245	220796550	Zm00004b010030	-10.1038	+	-1.82489	6.37739e-20	1.82144e-19	W22_cn_vs_W22_pollen	DOWN
chr2	221305763	221308198	Zm00004b010045	-7.54089	+	7.89525	1.65277e-243	7.0123e-242	W22_cn_vs_W22_pollen	DOWN
chr2	221327503	221329153	Zm00004b010047	-8.6055	+	4.97623	6.55854e-131	1.13552e-129	W22_cn_vs_W22_pollen	DOWN
chr2	221397664	221402250	Zm00004b010050	-5.7327	-	3.69137	1.8863e-137	3.45256e-136	W22_cn_vs_W22_pollen	DOWN
chr2	221667265	221677178	Zm00004b010058	-12.4114	-	10.6642	0	0	W22_cn_vs_W22_pollen	DOWN
chr2	221790706	221792017	Zm00004b010064	-2.03087	-	0.867683	1.09589e-06	1.86471e-06	W22_cn_vs_W22_pollen	DOWN
chr2	222199531	222223534	Zm00004b010078	-4.77044	+	8.05241	1.88336e-129	3.2259e-128	W22_cn_vs_W22_pollen	DOWN
chr2	222361478	222367538	Zm00004b010087	-3.00996	+	1.64374	1.39598e-20	4.06586e-20	W22_cn_vs_W22_pollen	DOWN
chr2	222472011	222486215	Zm00004b010090	-3.64988	+	7.20246	5.51654e-64	4.56492e-63	W22_cn_vs_W22_pollen	DOWN
chr2	222597880	222600750	Zm00004b010095	-3.17433	-	2.4391	9.90052e-39	4.82449e-38	W22_cn_vs_W22_pollen	DOWN
chr2	222972582	222973977	Zm00004b010111	-4.68152	-	3.04325	6.87009e-70	6.24918e-69	W22_cn_vs_W22_pollen	DOWN
chr2	223033760	223039446	Zm00004b010113	-9.47341	-	5.5113	3.03454e-207	9.69034e-206	W22_cn_vs_W22_pollen	DOWN
chr2	223210142	223211771	Zm00004b010118	-4.05008	-	6.28395	5.7749e-74	5.53386e-73	W22_cn_vs_W22_pollen	DOWN
chr2	223303599	223307005	Zm00004b010122	-4.12186	+	1.69801	2.44905e-22	7.57001e-22	W22_cn_vs_W22_pollen	DOWN
chr2	223307536	223308154	Zm00004b010123	-15.1824	+	9.37641	3.02953e-297	2.10873e-295	W22_cn_vs_W22_pollen	DOWN
chr2	223445837	223448365	Zm00004b010124	-3.03021	+	-1.36609	8.6722e-06	1.40399e-05	W22_cn_vs_W22_pollen	DOWN
chr2	223613766	223618038	Zm00004b010132	-5.13561	+	7.45715	6.0082e-153	1.25027e-151	W22_cn_vs_W22_pollen	DOWN
chr2	224286636	224289670	Zm00004b010150	-6.1677	+	2.16341	1.18585e-58	8.93535e-58	W22_cn_vs_W22_pollen	DOWN
chr2	224991237	224993870	Zm00004b010177	-2.40566	-	6.88138	1.00614e-53	6.94493e-53	W22_cn_vs_W22_pollen	DOWN
chr2	225231059	225242955	Zm00004b010179	-4.69966	+	3.6059	1.323e-59	1.01666e-58	W22_cn_vs_W22_pollen	DOWN
chr2	225966467	225967526	Zm00004b010193	-2.37864	-	0.367894	3.63372e-06	6.01172e-06	W22_cn_vs_W22_pollen	DOWN
chr2	226202551	226204405	Zm00004b010201	-7.70633	+	-1.49083	7.57042e-05	0.000115646	W22_cn_vs_W22_pollen	DOWN
chr2	226245190	226247793	Zm00004b010202	-6.39298	+	-0.874565	0.0191853	0.0244114	W22_cn_vs_W22_pollen	DOWN
chr2	226449431	226450073	Zm00004b010210	-9.34038	-	3.98144	3.03812e-112	4.53715e-111	W22_cn_vs_W22_pollen	DOWN
chr2	227307521	227314892	Zm00004b010227	-6.70896	+	0.401466	0.0107608	0.0139892	W22_cn_vs_W22_pollen	DOWN
chr2	227315256	227321880	Zm00004b010228	-2.15531	+	3.1224	3.37493e-26	1.19027e-25	W22_cn_vs_W22_pollen	DOWN
chr2	227624838	227629872	Zm00004b010236	-4.50007	-	7.53919	6.35018e-108	9.11496e-107	W22_cn_vs_W22_pollen	DOWN
chr2	227780628	227780934	Zm00004b010243	-14.7067	+	4.47131	8.26118e-131	1.42928e-129	W22_cn_vs_W22_pollen	DOWN
chr2	227946413	227954111	Zm00004b010248	-5.81464	+	7.26376	1.75688e-180	4.57589e-179	W22_cn_vs_W22_pollen	DOWN
chr2	228295454	228300209	Zm00004b010256	-2.29181	+	3.85177	2.15379e-32	8.99496e-32	W22_cn_vs_W22_pollen	DOWN
chr2	228363748	228364672	Zm00004b010258	-4.68855	+	3.52418	6.49786e-36	2.97275e-35	W22_cn_vs_W22_pollen	DOWN
chr2	228863540	228866678	Zm00004b010269	-4.83232	+	5.65417	2.71136e-138	4.98932e-137	W22_cn_vs_W22_pollen	DOWN
chr2	229300190	229304266	Zm00004b010282	-2.67793	+	4.89606	1.42929e-55	1.01547e-54	W22_cn_vs_W22_pollen	DOWN
chr2	229369710	229376218	Zm00004b010283	-2.64141	+	4.83545	4.10833e-28	1.53338e-27	W22_cn_vs_W22_pollen	DOWN
chr2	229589549	229591524	Zm00004b010290	-11.0545	-	-0.938295	3.8038e-19	1.06042e-18	W22_cn_vs_W22_pollen	DOWN
chr2	229686157	229695115	Zm00004b010293	-3.87	-	7.97551	8.54717e-122	1.3831e-120	W22_cn_vs_W22_pollen	DOWN
chr2	230003882	230005346	Zm00004b010297	-13.2608	-	4.77938	3.45766e-184	9.25665e-183	W22_cn_vs_W22_pollen	DOWN
chr2	230178170	230182541	Zm00004b010302	-15.4642	-	5.42009	2.39593e-212	7.98e-211	W22_cn_vs_W22_pollen	DOWN
chr2	230186152	230188586	Zm00004b010303	-10.3354	-	1.48271	2.23011e-54	1.55816e-53	W22_cn_vs_W22_pollen	DOWN
chr2	230188656	230193614	Zm00004b010304	-3.43887	+	2.62315	6.15066e-44	3.38935e-43	W22_cn_vs_W22_pollen	DOWN
chr2	230289077	230294080	Zm00004b010309	-9.19701	-	9.50324	3.23023e-270	1.73925e-268	W22_cn_vs_W22_pollen	DOWN
chr2	230827086	230828367	Zm00004b010319	-6.64007	+	-0.799591	2.07739e-13	4.75971e-13	W22_cn_vs_W22_pollen	DOWN
chr2	230924632	230925538	Zm00004b010321	-5.96448	+	-1.02055	1.07855e-22	3.37816e-22	W22_cn_vs_W22_pollen	DOWN
chr2	230947135	230949062	Zm00004b010322	-16.7609	-	6.83538	3.8822e-175	9.79278e-174	W22_cn_vs_W22_pollen	DOWN
chr2	231456421	231458127	Zm00004b010334	-2.07057	-	2.56498	5.77947e-15	1.40573e-14	W22_cn_vs_W22_pollen	DOWN
chr2	231774121	231777603	Zm00004b010346	-7.22775	-	9.78682	2.45523e-148	4.92152e-147	W22_cn_vs_W22_pollen	DOWN
chr2	232207568	232208422	Zm00004b010358	-12.3028	+	0.71916	1.21751e-42	6.4972e-42	W22_cn_vs_W22_pollen	DOWN
chr2	232540842	232542099	Zm00004b010373	-10.429	-	3.54495	1.74712e-136	3.17123e-135	W22_cn_vs_W22_pollen	DOWN
chr2	233141485	233145571	Zm00004b010397	-6.89509	-	6.41555	5.37998e-210	1.75061e-208	W22_cn_vs_W22_pollen	DOWN
chr2	233730953	233733398	Zm00004b010411	-5.21695	-	5.16028	2.65356e-130	4.5712e-129	W22_cn_vs_W22_pollen	DOWN
chr2	234341405	234349406	Zm00004b010437	-7.02788	+	1.86585	7.72253e-74	7.38545e-73	W22_cn_vs_W22_pollen	DOWN
chr2	234551735	234552992	Zm00004b010441	-7.23878	-	-0.14464	7.77521e-28	2.87917e-27	W22_cn_vs_W22_pollen	DOWN
chr2	234607605	234609237	Zm00004b010447	-2.36263	-	3.79261	7.12052e-31	2.84939e-30	W22_cn_vs_W22_pollen	DOWN
chr2	234611976	234613287	Zm00004b010448	-2.63841	-	4.20838	3.12482e-45	1.77734e-44	W22_cn_vs_W22_pollen	DOWN
chr2	234639299	234657427	Zm00004b010452	-4.35327	-	0.813801	4.37978e-22	1.34342e-21	W22_cn_vs_W22_pollen	DOWN
chr2	235089820	235092948	Zm00004b010466	-6.49188	-	0.254571	3.43386e-42	1.81352e-41	W22_cn_vs_W22_pollen	DOWN
chr2	235477336	235481551	Zm00004b010482	-2.25928	-	3.07048	1.7588e-21	5.28279e-21	W22_cn_vs_W22_pollen	DOWN
chr2	235835940	235842865	Zm00004b010491	-4.82546	-	7.07873	9.06905e-150	1.8332e-148	W22_cn_vs_W22_pollen	DOWN
chr2	235886950	235888982	Zm00004b010492	-4.39786	-	7.15592	3.04673e-83	3.35001e-82	W22_cn_vs_W22_pollen	DOWN
chr2	235998718	236002790	Zm00004b010495	-4.62617	+	3.78536	8.29912e-104	1.13623e-102	W22_cn_vs_W22_pollen	DOWN
chr2	236132788	236142174	Zm00004b010504	-2.77229	-	5.1575	1.4231e-57	1.05378e-56	W22_cn_vs_W22_pollen	DOWN
chr2	236387378	236394303	Zm00004b010516	-2.72536	-	5.4179	2.62048e-43	1.42307e-42	W22_cn_vs_W22_pollen	DOWN
chr2	236939391	236944910	Zm00004b010551	-8.56075	+	-1.62175	2.47719e-20	7.15508e-20	W22_cn_vs_W22_pollen	DOWN
chr2	236967744	236971983	Zm00004b010554	-15.9456	-	7.7463	4.66828e-260	2.27854e-258	W22_cn_vs_W22_pollen	DOWN
chr2	237119793	237123732	Zm00004b010558	-13.5994	-	2.94037	9.89818e-113	1.48745e-111	W22_cn_vs_W22_pollen	DOWN
chr2	237669844	237671677	Zm00004b010569	-16.8479	-	11.5423	0	0	W22_cn_vs_W22_pollen	DOWN
chr2	237706286	237712573	Zm00004b010571	-3.95482	-	5.6303	1.45679e-106	2.05905e-105	W22_cn_vs_W22_pollen	DOWN
chr2	237724315	237731689	Zm00004b010573	-17.4835	+	12.3118	0	0	W22_cn_vs_W22_pollen	DOWN
chr2	237847131	237851744	Zm00004b010578	-4.45619	-	3.75896	3.42759e-73	3.24184e-72	W22_cn_vs_W22_pollen	DOWN
chr2	238519845	238521463	Zm00004b010599	-10.6878	+	-0.708546	1.4703e-27	5.40289e-27	W22_cn_vs_W22_pollen	DOWN
chr2	238594664	238596150	Zm00004b010601	-5.08867	+	1.84248	1.03372e-50	6.65873e-50	W22_cn_vs_W22_pollen	DOWN
chr2	238714383	238716185	Zm00004b010606	-8.87341	+	-1.30402	4.21483e-24	1.37857e-23	W22_cn_vs_W22_pollen	DOWN
chr2	239178485	239190209	Zm00004b010623	-2.16293	-	5.17912	2.27022e-36	1.04861e-35	W22_cn_vs_W22_pollen	DOWN
chr2	239302813	239307222	Zm00004b010625	-3.80813	+	2.77998	2.33243e-46	1.36313e-45	W22_cn_vs_W22_pollen	DOWN
chr2	239370550	239374012	Zm00004b010633	-2.02708	+	2.05849	2.48071e-14	5.88132e-14	W22_cn_vs_W22_pollen	DOWN
chr2	239379551	239388063	Zm00004b010634	-2.09438	+	5.03885	3.37307e-28	1.2617e-27	W22_cn_vs_W22_pollen	DOWN
chr2	239635683	239639884	Zm00004b010643	-2.99032	-	3.02907	5.30531e-38	2.54397e-37	W22_cn_vs_W22_pollen	DOWN
chr2	240087537	240092272	Zm00004b010664	-8.77426	-	9.60995	2.97637e-233	1.16789e-231	W22_cn_vs_W22_pollen	DOWN
chr2	240744878	240747497	Zm00004b010694	-2.41212	+	2.17766	5.80996e-22	1.77462e-21	W22_cn_vs_W22_pollen	DOWN
chr2	241577011	241578196	Zm00004b010724	-14.1809	+	3.76494	1.67148e-141	3.15063e-140	W22_cn_vs_W22_pollen	DOWN
chr2	241952968	241954175	Zm00004b010741	-10.6181	-	-1.29924	7.19496e-26	2.50624e-25	W22_cn_vs_W22_pollen	DOWN
chr2	242336789	242339374	Zm00004b010755	-16.8423	+	6.92145	1.88799e-159	4.21358e-158	W22_cn_vs_W22_pollen	DOWN
chr2	242349493	242351216	Zm00004b010757	-7.31058	+	5.38289	1.56692e-81	1.67384e-80	W22_cn_vs_W22_pollen	DOWN
chr2	242796802	242803583	Zm00004b010778	-6.43957	-	5.33514	1.17205e-186	3.21297e-185	W22_cn_vs_W22_pollen	DOWN
chr2	242857185	242861606	Zm00004b010782	-4.07313	-	3.73413	1.2657e-73	1.20565e-72	W22_cn_vs_W22_pollen	DOWN
chr2	243114949	243124340	Zm00004b010792	-4.2666	-	3.96695	0.00882975	0.0115602	W22_cn_vs_W22_pollen	DOWN
chr2	243387766	243392557	Zm00004b010801	-11.1869	+	13.0744	0	0	W22_cn_vs_W22_pollen	DOWN
chr2	243972987	244007141	Zm00004b010822	-12.3623	-	0.928585	2.37518e-53	1.62685e-52	W22_cn_vs_W22_pollen	DOWN
chr2	244222759	244225035	Zm00004b010827	-17.0405	+	7.13342	4.37222e-281	2.57972e-279	W22_cn_vs_W22_pollen	DOWN
chr3	619677	620811	Zm00004b015574	-7.08511	+	1.06769	3.97165e-50	2.52649e-49	W22_cn_vs_W22_pollen	DOWN
chr3	733298	736971	Zm00004b015580	-2.73512	+	4.11927	3.07585e-51	2.00825e-50	W22_cn_vs_W22_pollen	DOWN
chr3	1180623	1185296	Zm00004b015605	-9.83762	-	10.3639	1.28166e-302	9.24258e-301	W22_cn_vs_W22_pollen	DOWN
chr3	1250077	1253384	Zm00004b015611	-15.2477	-	5.15251	4.79789e-219	1.69436e-217	W22_cn_vs_W22_pollen	DOWN
chr3	1349547	1358959	Zm00004b015615	-2.17006	-	5.51435	1.15965e-39	5.78113e-39	W22_cn_vs_W22_pollen	DOWN
chr3	1725775	1733126	Zm00004b015629	-5.88423	-	8.98562	8.0007e-222	2.88482e-220	W22_cn_vs_W22_pollen	DOWN
chr3	2147463	2155486	Zm00004b015644	-9.5081	+	9.12696	0	0	W22_cn_vs_W22_pollen	DOWN
chr3	2325283	2347358	Zm00004b015651	-3.50355	-	6.6414	5.44233e-106	7.63834e-105	W22_cn_vs_W22_pollen	DOWN
chr3	2912129	2914826	Zm00004b015671	-12.1626	-	0.611712	2.11515e-48	1.29048e-47	W22_cn_vs_W22_pollen	DOWN
chr3	3224320	3226659	Zm00004b015680	-2.20407	+	3.38822	2.2917e-23	7.32989e-23	W22_cn_vs_W22_pollen	DOWN
chr3	3239578	3246521	Zm00004b015682	-2.32904	+	4.82548	3.61548e-47	2.15013e-46	W22_cn_vs_W22_pollen	DOWN
chr3	3858621	3860594	Zm00004b015706	-12.2981	+	8.18134	4.9285e-173	1.23413e-171	W22_cn_vs_W22_pollen	DOWN
chr3	3883456	3888275	Zm00004b015710	-3.34203	-	3.76376	1.53484e-57	1.13513e-56	W22_cn_vs_W22_pollen	DOWN
chr3	4061174	4063400	Zm00004b015718	-4.41155	+	-0.379158	3.49748e-05	5.45026e-05	W22_cn_vs_W22_pollen	DOWN
chr3	4191046	4198449	Zm00004b015721	-4.50585	-	0.766058	3.31678e-29	1.27296e-28	W22_cn_vs_W22_pollen	DOWN
chr3	4195222	4214110	Zm00004b015722	-3.13461	+	4.34015	6.91882e-45	3.91122e-44	W22_cn_vs_W22_pollen	DOWN
chr3	4397079	4401581	Zm00004b015728	-8.74396	+	9.28213	0	0	W22_cn_vs_W22_pollen	DOWN
chr3	4585813	4589735	Zm00004b015736	-4.48849	-	2.00568	4.16341e-55	2.94059e-54	W22_cn_vs_W22_pollen	DOWN
chr3	4696198	4698962	Zm00004b015745	-11.4719	+	3.39931	3.81234e-131	6.62921e-130	W22_cn_vs_W22_pollen	DOWN
chr3	4751055	4751469	Zm00004b015748	-15.7796	-	7.56973	1.73137e-83	1.90808e-82	W22_cn_vs_W22_pollen	DOWN
chr3	5620147	5621110	Zm00004b015775	-12.2908	+	0.69034	3.58708e-42	1.89236e-41	W22_cn_vs_W22_pollen	DOWN
chr3	5643840	5648584	Zm00004b015777	-11.746	+	-0.0499158	1.0466e-41	5.45896e-41	W22_cn_vs_W22_pollen	DOWN
chr3	6053788	6058260	Zm00004b015791	-6.20559	+	4.21903	1.82509e-162	4.23047e-161	W22_cn_vs_W22_pollen	DOWN
chr3	6351126	6352781	Zm00004b015800	-14.5758	-	7.62393	3.25492e-293	2.17726e-291	W22_cn_vs_W22_pollen	DOWN
chr3	6493613	6495699	Zm00004b015803	-3.87243	+	-1.41166	0.000711086	0.00101546	W22_cn_vs_W22_pollen	DOWN
chr3	6633917	6635895	Zm00004b015807	-3.42006	+	0.739162	7.42305e-17	1.92502e-16	W22_cn_vs_W22_pollen	DOWN
chr3	6866209	6877507	Zm00004b015814	-3.1598	+	1.38094	2.15197e-20	6.22845e-20	W22_cn_vs_W22_pollen	DOWN
chr3	7054184	7058116	Zm00004b015822	-5.29684	+	7.47966	1.08465e-164	2.54861e-163	W22_cn_vs_W22_pollen	DOWN
chr3	7241945	7244909	Zm00004b015827	-11.2066	-	8.67359	7.30825430957083e-316	5.96940200643685e-314	W22_cn_vs_W22_pollen	DOWN
chr3	7428151	7431598	Zm00004b015830	-3.27596	-	2.15507	2.20595e-33	9.45788e-33	W22_cn_vs_W22_pollen	DOWN
chr3	7588041	7592158	Zm00004b015832	-2.84819	-	2.96869	1.27846e-32	5.36917e-32	W22_cn_vs_W22_pollen	DOWN
chr3	8104497	8108249	Zm00004b015842	-3.08434	+	3.40252	2.94117e-50	1.87844e-49	W22_cn_vs_W22_pollen	DOWN
chr3	8134391	8136495	Zm00004b015845	-3.69096	-	0.480085	6.58318e-15	1.59621e-14	W22_cn_vs_W22_pollen	DOWN
chr3	8363378	8366212	Zm00004b015857	-7.59407	-	3.69782	1.12464e-149	2.2714e-148	W22_cn_vs_W22_pollen	DOWN
chr3	9125272	9126399	Zm00004b015884	-2.05187	-	0.173382	0.00509739	0.00680691	W22_cn_vs_W22_pollen	DOWN
chr3	9129587	9130085	Zm00004b015885	-5.1983	+	3.49461	3.22827e-54	2.24772e-53	W22_cn_vs_W22_pollen	DOWN
chr3	10304195	10308524	Zm00004b015927	-2.29356	+	4.48668	1.09682e-43	6.019e-43	W22_cn_vs_W22_pollen	DOWN
chr3	10492076	10494924	Zm00004b015931	-2.10575	+	4.39763	1.03062e-27	3.8e-27	W22_cn_vs_W22_pollen	DOWN
chr3	10630806	10634529	Zm00004b015934	-20.681	-	10.842	0	0	W22_cn_vs_W22_pollen	DOWN
chr3	10722535	10725880	Zm00004b015936	-3.68786	+	5.80011	1.67839e-73	1.5956e-72	W22_cn_vs_W22_pollen	DOWN
chr3	11166168	11167144	Zm00004b015941	-9.07843	-	-0.0519242	1.91844e-11	4.07549e-11	W22_cn_vs_W22_pollen	DOWN
chr3	11491664	11493236	Zm00004b015950	-5.79678	+	1.64715	3.10347e-25	1.05682e-24	W22_cn_vs_W22_pollen	DOWN
chr3	11713057	11719326	Zm00004b015953	-2.74683	+	1.91621	6.49051e-19	1.79711e-18	W22_cn_vs_W22_pollen	DOWN
chr3	12147599	12151531	Zm00004b015957	-3.34849	+	6.8465	5.74485e-83	6.29366e-82	W22_cn_vs_W22_pollen	DOWN
chr3	12897044	12900386	Zm00004b015977	-6.36032	-	5.62766	1.35447e-180	3.53547e-179	W22_cn_vs_W22_pollen	DOWN
chr3	13150360	13154199	Zm00004b015987	-3.09008	+	0.020381	1.09101e-06	1.85654e-06	W22_cn_vs_W22_pollen	DOWN
chr3	13206713	13221190	Zm00004b015990	-8.71319	-	-1.25593	8.27102e-09	1.57273e-08	W22_cn_vs_W22_pollen	DOWN
chr3	13359563	13399835	Zm00004b015994	-2.76138	+	5.98714	2.47071e-34	1.08309e-33	W22_cn_vs_W22_pollen	DOWN
chr3	13823434	13828259	Zm00004b016004	-4.01547	-	4.91968	8.65854e-105	1.19842e-103	W22_cn_vs_W22_pollen	DOWN
chr3	13895473	13899546	Zm00004b016005	-3.27837	-	4.4111	6.81315e-59	5.15797e-58	W22_cn_vs_W22_pollen	DOWN
chr3	14435790	14439925	Zm00004b016026	-2.47662	-	3.3229	1.29527e-31	5.29711e-31	W22_cn_vs_W22_pollen	DOWN
chr3	14502836	14515365	Zm00004b016033	-3.38551	-	5.1241	3.05045e-69	2.73844e-68	W22_cn_vs_W22_pollen	DOWN
chr3	14810330	14815004	Zm00004b016041	-2.4333	-	4.80499	5.60485e-44	3.09154e-43	W22_cn_vs_W22_pollen	DOWN
chr3	15540628	15540865	Zm00004b016054	-18.939	-	9.08579	3.19943e-265	1.64873e-263	W22_cn_vs_W22_pollen	DOWN
chr3	15601601	15601826	Zm00004b016056	-18.8207	-	11.4237	0	0	W22_cn_vs_W22_pollen	DOWN
chr3	15607159	15607423	Zm00004b016057	-14.5292	-	4.23215	5.69321e-96	7.15045e-95	W22_cn_vs_W22_pollen	DOWN
chr3	15759032	15764987	Zm00004b016062	-3.73866	-	5.58006	4.9873e-87	5.77459e-86	W22_cn_vs_W22_pollen	DOWN
chr3	15864857	15868020	Zm00004b016065	-5.71204	-	7.13213	3.38922e-153	7.08343e-152	W22_cn_vs_W22_pollen	DOWN
chr3	15875727	15876498	Zm00004b016068	-6.19186	-	-0.84382	2.3612e-25	8.08408e-25	W22_cn_vs_W22_pollen	DOWN
chr3	16082207	16083182	Zm00004b016077	-8.36032	+	0.495733	1.00496e-23	3.24327e-23	W22_cn_vs_W22_pollen	DOWN
chr3	17691132	17691963	Zm00004b016113	-3.02364	-	0.0201298	0.000455565	0.000659827	W22_cn_vs_W22_pollen	DOWN
chr3	17864106	17866512	Zm00004b016122	-10.0468	+	6.14598	4.7774e-248	2.12453e-246	W22_cn_vs_W22_pollen	DOWN
chr3	18163840	18169127	Zm00004b016129	-6.28764	-	6.88147	1.74082e-130	3.00748e-129	W22_cn_vs_W22_pollen	DOWN
chr3	18714141	18718392	Zm00004b016144	-8.11055	-	8.67852	1.98596e-247	8.76671e-246	W22_cn_vs_W22_pollen	DOWN
chr3	18828560	18830218	Zm00004b016148	-11.7246	+	-0.0851592	5.01855e-39	2.46453e-38	W22_cn_vs_W22_pollen	DOWN
chr3	18838315	18843845	Zm00004b016150	-4.35297	-	6.98433	3.73001e-143	7.14294e-142	W22_cn_vs_W22_pollen	DOWN
chr3	19058633	19063165	Zm00004b016152	-3.78063	+	6.79521	4.91396e-107	6.98248e-106	W22_cn_vs_W22_pollen	DOWN
chr3	20778656	20779916	Zm00004b016178	-3.77218	-	7.8773	5.5814e-62	4.47818e-61	W22_cn_vs_W22_pollen	DOWN
chr3	21016136	21018638	Zm00004b016182	-8.247	-	4.87159	2.62159e-205	8.17595e-204	W22_cn_vs_W22_pollen	DOWN
chr3	21558195	21558660	Zm00004b016195	-5.90605	-	-0.211676	9.06846e-24	2.92898e-23	W22_cn_vs_W22_pollen	DOWN
chr3	21626495	21626954	Zm00004b016196	-5.93066	+	0.471271	9.82091e-42	5.1236e-41	W22_cn_vs_W22_pollen	DOWN
chr3	21683638	21684097	Zm00004b016197	-4.68282	+	3.18794	3.82152e-16	9.68343e-16	W22_cn_vs_W22_pollen	DOWN
chr3	21715992	21716457	Zm00004b016198	-8.83884	+	0.961213	2.27643e-54	1.59006e-53	W22_cn_vs_W22_pollen	DOWN
chr3	21797538	21816322	Zm00004b016205	-10.586	+	-1.37056	9.66642e-26	3.35447e-25	W22_cn_vs_W22_pollen	DOWN
chr3	21817049	21831641	Zm00004b016206	-9.01016	+	-0.311757	1.05649e-37	5.03285e-37	W22_cn_vs_W22_pollen	DOWN
chr3	21891477	21891951	Zm00004b016208	-7.00052	-	-0.87474	1.19909e-22	3.74886e-22	W22_cn_vs_W22_pollen	DOWN
chr3	21963832	21972282	Zm00004b016213	-5.70051	-	4.72236	0.000318369	0.000466377	W22_cn_vs_W22_pollen	DOWN
chr3	22176469	22179050	Zm00004b016217	-4.11895	+	-1.05028	7.42677e-05	0.000113488	W22_cn_vs_W22_pollen	DOWN
chr3	22900588	22901173	Zm00004b016231	-2.30554	+	1.81031	4.45277e-06	7.33193e-06	W22_cn_vs_W22_pollen	DOWN
chr3	23081173	23084128	Zm00004b016235	-3.06848	-	-0.571276	1.00826e-06	1.71963e-06	W22_cn_vs_W22_pollen	DOWN
chr3	23794201	23799585	Zm00004b016246	-2.84895	-	4.91782	7.69498e-63	6.26185e-62	W22_cn_vs_W22_pollen	DOWN
chr3	24069965	24073635	Zm00004b016251	-5.41502	+	1.83041	3.52378e-54	2.45062e-53	W22_cn_vs_W22_pollen	DOWN
chr3	25123954	25124990	Zm00004b016266	-2.26543	-	0.202478	6.37792e-08	1.15802e-07	W22_cn_vs_W22_pollen	DOWN
chr3	25479960	25492781	Zm00004b016271	-4.13012	-	2.56303	1.01764e-13	2.35997e-13	W22_cn_vs_W22_pollen	DOWN
chr3	25698411	25701265	Zm00004b016276	-6.39802	+	2.69859	4.17374e-95	5.18243e-94	W22_cn_vs_W22_pollen	DOWN
chr3	26283507	26306330	Zm00004b016287	-8.58889	-	10.3972	3.68183e-261	1.823e-259	W22_cn_vs_W22_pollen	DOWN
chr3	27252872	27256625	Zm00004b016301	-4.44951	+	1.72527	6.72073e-14	1.57011e-13	W22_cn_vs_W22_pollen	DOWN
chr3	27331436	27339407	Zm00004b016302	-2.95518	-	5.13988	9.9414e-57	7.23214e-56	W22_cn_vs_W22_pollen	DOWN
chr3	29060670	29061273	Zm00004b016326	-2.64149	-	-0.350512	8.3839e-07	1.43664e-06	W22_cn_vs_W22_pollen	DOWN
chr3	29099855	29101542	Zm00004b016327	-7.56037	-	2.23931	0.000143883	0.000215681	W22_cn_vs_W22_pollen	DOWN
chr3	29335749	29336340	Zm00004b016333	-7.19169	+	-1.39393	5.23351e-16	1.31973e-15	W22_cn_vs_W22_pollen	DOWN
chr3	29721862	29730613	Zm00004b016339	-9.64785	-	5.98791	2.2167e-236	8.85721e-235	W22_cn_vs_W22_pollen	DOWN
chr3	30180848	30196669	Zm00004b016346	-6.43333	-	4.64979	9.44575e-167	2.25702e-165	W22_cn_vs_W22_pollen	DOWN
chr3	30231085	30240033	Zm00004b016348	-10.2996	+	-1.62754	1.11486e-21	3.36927e-21	W22_cn_vs_W22_pollen	DOWN
chr3	30664615	30666538	Zm00004b016357	-2.54511	-	3.70631	1.17544e-26	4.19734e-26	W22_cn_vs_W22_pollen	DOWN
chr3	30805008	30809763	Zm00004b016361	-2.15828	+	3.85248	4.84922e-28	1.80625e-27	W22_cn_vs_W22_pollen	DOWN
chr3	30904769	30909273	Zm00004b016363	-2.49187	-	5.7334	3.56253e-45	2.02343e-44	W22_cn_vs_W22_pollen	DOWN
chr3	31606686	31608950	Zm00004b016371	-7.85584	+	7.4416	3.82844e-194	1.11303e-192	W22_cn_vs_W22_pollen	DOWN
chr3	31706075	31714241	Zm00004b016373	-10.7247	+	0.116288	2.5125e-28	9.42297e-28	W22_cn_vs_W22_pollen	DOWN
[truncated: 85,134 more rows]

## Sheet: Supp_Data_1_NC350
Chr	Start	Stop	GID	logFC	Strand	logCPM	PValue	FDR	Samples	DEG
[truncated: 91,685 more rows]

## Sheet: Supp_Data_1_TIL11
Chr	Start	Stop	GID	logFC	Strand	logCPM	PValue	FDR	Samples	DEG
[truncated: 62,452 more rows]
