# Supplementary material for: MaizeCODE reveals bi-directionally expressed enhancers that harbor molecular signatures of maize domestication
Source: Nat Commun. 2024 Dec 30;15:10854. doi: 10.1038/s41467-024-55195-w (PMC11685423; doi:10.1038/s41467-024-55195-w)
Supplement: Supplementary file 5 — Supplementary Data 2 [file 41467_2024_55195_MOESM5_ESM.xlsx]

## Sheet: Histone_ChIPseq
Passing_filtering = after filtering for adapters, quality of bases and minimum length (command: cutadapt -q 10 -m 20)
All_mapped_reads = reads aligning concordantly 1 or >1 times from bowtie2 report (command: bowtie2 --end-to-end)
Uniquely_mapped_reads = reads aligning concordantly exaclty 1 time from bowtie2 report (command: bowtie2 --end-to-end)
Duplicated_reads = reads flagged as duplicates and removed (command: samtools fixmate + samtools markdup -r)
Peaks = Number of peaks called (IP vs Input) (command: macs2 callpeak, broad for H3K4me1 , narrow for H3K27ac/H3K4me3)
FRiP = Fraction of reads in peaks (Number of Reads in peaks / Total number of usable reads) (command: [bedtools intersect -u -ubam | samtools view -c] / samtools view -c)
Common_peaks / Common_peaks_IDR_0.05 = Number of peaks common to both biological replicates / number of these peaks with a IDR threshold of 0.05 (command: idr, score >=540)
Merged = Peaks called after merging bam files of both biological replicates
Pseudo-replicates = Peaks in common after splitting the merged file in 2 pseudo-replicates
Selected peaks = Peaks called in the merged replicates and both pseudo-replicates
Line	Tissue	Sample	Rep	Reference_genome	Total_reads	Passing_filtering	All_mapped_reads	Uniquely_mapped_reads	Duplicated_reads_percentage	Peaks	FRiP	Common	Common_peaks_IDR_0.05	Peaks_in_merged	Peaks_in_pseudo_reps	Selected_peaks	FRiP_selected_peaks
B73	cn	H3K27ac	Rep1	B73_v5	54939373	54938967 (99.9993%)	53424657 (97.2429%)	22652418 (41.2317%)	0.0214814	71279	0.323631	63545 (89.1497%)	45576 (71.7224%common)	68625	74237	61589 (89.7472%merged)	0.354233
B73	cn	H3K27ac	Rep2	B73_v5	42053927	42053637 (99.9993%)	40811299 (97.0452%)	15804314 (37.5811%)	0.0178697	78476	0.290651	63545 (80.9738%)	45576 (71.7224%common)	68625	74237	61589 (89.7472%merged)	0.320643
B73	cn	H3K4me1	Rep1	B73_v5	37358635	37358260 (99.999%)	36383900 (97.3909%)	12468735 (33.3758%)	0.0179044	26036	0.238549	21260 (81.6562%)	12818 (60.2916%common)	29948	22894	21447 (71.6141%merged)	0.250314
B73	cn	H3K4me1	Rep2	B73_v5	41989510	41989057 (99.9989%)	40765592 (97.0852%)	13173137 (31.3724%)	0.0176769	27906	0.214715	21260 (76.1843%)	12818 (60.2916%common)	29948	22894	21447 (71.6141%merged)	0.224784
B73	cn	H3K4me3	Rep1	B73_v5	49867546	49866904 (99.9987%)	48188478 (96.6329%)	21273234 (42.6595%)	0.0209948	44302	0.315685	39486 (89.1292%)	33731 (85.4252%common)	49660	42817	39660 (79.8631%merged)	0.334236
B73	cn	H3K4me3	Rep2	B73_v5	49909140	49908773 (99.9993%)	48306839 (96.7896%)	20341493 (40.757%)	0.0194428	44162	0.300366	39486 (89.4117%)	33731 (85.4252%common)	49660	42817	39660 (79.8631%merged)	0.318751
B73	cn	Input	Rep1	B73_v5	22209103	22208611 (99.9978%)	21419701 (96.4456%)	6098554 (27.4597%)	0.0147923	-	-	-	-	-	-	-	-
B73	cn	Input	Rep2	B73_v5	86708298	86698822 (99.9891%)	83721402 (96.5552%)	23549801 (27.1598%)	0.0184878	-	-	-	-	-	-	-	-
B73	ears	H3K27ac	Rep1	B73_v5	71180133	71037402 (99.7995%)	66491892 (93.4136%)	18230633 (25.612%)	0.145571	41537	0.134829	34545 (83.1668%)	25051 (72.517%common)	45736	36972	35198 (76.9591%merged)	0.12996
B73	ears	H3K27ac	Rep2	B73_v5	34010429	33915669 (99.7214%)	31058303 (91.3199%)	10206471 (30.0098%)	0.072778	40542	0.156824	34545 (85.2079%)	25051 (72.517%common)	45736	36972	35198 (76.9591%merged)	0.175691
B73	ears	H3K4me1	Rep1	B73_v5	47185263	47099112 (99.8174%)	44027303 (93.3073%)	10704901 (22.687%)	0.0615177	25492	0.0866264	15844 (62.1528%)	38 (0.239838%common)	32478	24612	21303 (65.5921%merged)	0.136208
B73	ears	H3K4me1	Rep2	B73_v5	49570390	49384502 (99.625%)	46325710 (93.4544%)	14002483 (28.2477%)	0.101428	29001	0.196405	15844 (54.6326%)	38 (0.239838%common)	32478	24612	21303 (65.5921%merged)	0.206988
B73	ears	H3K4me3	Rep1	B73_v5	58528762	58523151 (99.9904%)	55390652 (94.6383%)	15363818 (26.25%)	0.0221317	16248	0.0245235	14847 (91.3774%)	371 (2.49882%common)	27574	19976	19865 (72.0425%merged)	0.0405517
B73	ears	H3K4me3	Rep2	B73_v5	43815578	43808455 (99.9837%)	41419488 (94.5314%)	11734613 (26.7818%)	0.022933	23151	0.0390403	14847 (64.1311%)	371 (2.49882%common)	27574	19976	19865 (72.0425%merged)	0.0450405
B73	ears	Input	Rep1_A	B73_v5	22696684	22676029 (99.909%)	20898888 (92.079%)	6045936 (26.638%)	0.0149906	-	-	-	-	-	-	-	-
B73	ears	Input	Rep2_A	B73_v5	25467638	25466471 (99.9954%)	23477905 (92.1872%)	7018904 (27.5601%)	0.0151275	-	-	-	-	-	-	-	-
B73	ears	Input	Rep1_B	B73_v5	116203021	116134274 (99.9408%)	108827002 (93.6525%)	22378713 (19.2583%)	0.0720618	-	-	-	-	-	-	-	-
B73	ears	Input	Rep2_B	B73_v5	60383731	60338390 (99.9249%)	56890852 (94.2155%)	12564883 (20.8084%)	0.0415891	-	-	-	-	-	-	-	-
B73	endosperm	H3K27ac	Rep1	B73_v5	45589484	45587243 (99.9951%)	44309640 (97.1927%)	13610266 (29.854%)	0.0204382	40346	0.0660875	15391 (38.1475%)	231 (1.50088%common)	54139	21944	20917 (38.6357%merged)	0.0870515
B73	endosperm	H3K27ac	Rep2	B73_v5	23126617	23124137 (99.9893%)	22502902 (97.303%)	6895281 (29.8153%)	0.016369	19010	0.0288846	15391 (80.9627%)	231 (1.50088%common)	54139	21944	20917 (38.6357%merged)	0.0820792
B73	endosperm	H3K4me1	Rep1	B73_v5	67726197	67723260 (99.9957%)	65895315 (97.2966%)	18504156 (27.322%)	0.0267207	21940	0.0913492	13181 (60.0775%)	8023 (60.8679%common)	26919	16391	13873 (51.5361%merged)	0.107474
B73	endosperm	H3K4me1	Rep2	B73_v5	22257947	22254861 (99.9861%)	21661015 (97.3181%)	6401286 (28.7596%)	0.0183617	18328	0.0886422	13181 (71.9173%)	8023 (60.8679%common)	26919	16391	13873 (51.5361%merged)	0.126695
B73	endosperm	H3K4me3	Rep1	B73_v5	47013421	47006773 (99.9859%)	45504742 (96.791%)	16245933 (34.5559%)	0.0240873	44796	0.189686	39087 (87.2556%)	36288 (92.8391%common)	53182	42384	39646 (74.5478%merged)	0.212048
B73	endosperm	H3K4me3	Rep2	B73_v5	34405091	34401094 (99.9884%)	33396174 (97.0675%)	13964489 (40.5884%)	0.0210312	48438	0.271701	39087 (80.6949%)	36288 (92.8391%common)	53182	42384	39646 (74.5478%merged)	0.281761
B73	endosperm	Input	Rep1	B73_v5	46940869	46940180 (99.9985%)	45100534 (96.0795%)	12953673 (27.5957%)	0.018591	-	-	-	-	-	-	-	-
B73	endosperm	Input	Rep2	B73_v5	33411914	33411207 (99.9979%)	32126830 (96.1538%)	9289648 (27.8034%)	0.0169051	-	-	-	-	-	-	-	-
B73	roots	H3K27ac	Rep1	B73_v5	32472158	32465322 (99.9789%)	30960554 (95.3449%)	13517122 (41.6268%)	0.0191277	100283	0.303493	66084 (65.8975%)	31435 (47.5682%common)	112785	90005	65185 (57.7958%merged)	0.375291
B73	roots	H3K27ac	Rep2	B73_v5	50594245	50584529 (99.9808%)	48288530 (95.4427%)	20505863 (40.53%)	0.0235159	101542	0.323381	66084 (65.0805%)	31435 (47.5682%common)	112785	90005	65185 (57.7958%merged)	0.355917
B73	roots	H3K4me1	Rep1	B73_v5	34842658	34839693 (99.9915%)	33528510 (96.2283%)	12661487 (36.339%)	0.0216149	65003	0.331064	27969 (43.0272%)	13851 (49.5227%common)	58328	34340	29665 (50.8589%merged)	0.355192
B73	roots	H3K4me1	Rep2	B73_v5	56172199	56147537 (99.9561%)	54222220 (96.5286%)	23255263 (41.4%)	0.0430918	41784	0.4403	27969 (66.9371%)	13851 (49.5227%common)	58328	34340	29665 (50.8589%merged)	0.464015
B73	roots	H3K4me3	Rep1	B73_v5	41297515	41290485 (99.983%)	39643617 (95.9952%)	19640336 (47.5582%)	0.0246125	74803	0.462764	50676 (67.7459%)	34903 (68.8748%common)	71639	72573	48398 (67.5582%merged)	0.486985
B73	roots	H3K4me3	Rep2	B73_v5	27203759	27196533 (99.9734%)	25873566 (95.1103%)	12541903 (46.1036%)	0.0233956	74721	0.421269	50676 (67.8203%)	34903 (68.8748%common)	71639	72573	48398 (67.5582%merged)	0.46347
B73	roots	Input	Rep1	B73_v5	82509396	82503003 (99.9923%)	78574760 (95.2313%)	18171654 (22.0237%)	0.0223542	-	-	-	-	-	-	-	-
B73	roots	Input	Rep2	B73_v5	79081526	79049888 (99.96%)	75233098 (95.1336%)	18165610 (22.9707%)	0.0436336	-	-	-	-	-	-	-	-
W22	cn	H3K27ac	Rep1	W22_v2	30096608	30095931 (99.9978%)	28893476 (96.0024%)	7997502 (26.5728%)	0.0223702	63247	0.169776	50875 (80.4386%)	33504 (65.8555%common)	84717	59676	52821 (62.3499%merged)	0.17415
W22	cn	H3K27ac	Rep2	W22_v2	51841417	51840416 (99.9981%)	49725235 (95.918%)	13755904 (26.5346%)	0.0230203	75375	0.197689	50875 (67.4959%)	33504 (65.8555%common)	84717	59676	52821 (62.3499%merged)	0.177053
W22	cn	H3K4me1	Rep1	W22_v2	27744690	27743844 (99.997%)	26543832 (95.6718%)	6658536 (23.9993%)	0.0209933	33202	0.212995	21285 (64.1076%)	11175 (52.5018%common)	39936	25943	23225 (58.1555%merged)	0.21407
W22	cn	H3K4me1	Rep2	W22_v2	56607977	56607108 (99.9985%)	54529234 (96.3278%)	15587029 (27.535%)	0.0211927	37123	0.307788	21285 (57.3364%)	11175 (52.5018%common)	39936	25943	23225 (58.1555%merged)	0.268399
W22	cn	H3K4me3	Rep1	W22_v2	28945283	28943629 (99.9943%)	27781566 (95.9796%)	7939604 (27.4297%)	0.0207652	52193	0.227594	42629 (81.6757%)	36985 (86.7602%common)	60668	45801	42489 (70.0353%merged)	0.194019
W22	cn	H3K4me3	Rep2	W22_v2	26283344	26282960 (99.9985%)	25165754 (95.7479%)	7455829 (28.3671%)	0.0191677	52611	0.244256	42629 (81.0268%)	36985 (86.7602%common)	60668	45801	42489 (70.0353%merged)	0.209017
W22	cn	Input	Rep1	W22_v2	135178285	135176336 (99.9986%)	129591609 (95.8672%)	24905814 (18.4244%)	0.0215368	-	-	-	-	-	-	-	-
W22	cn	Input	Rep2	W22_v2	71368507	71364196 (99.994%)	68486455 (95.9617%)	12851012 (18.0066%)	0.0190423	-	-	-	-	-	-	-	-
W22	ears	H3K27ac	Rep1	W22_v2	29297320	29278589 (99.9361%)	28450964 (97.1111%)	12348358 (42.1484%)	0.0194115	56835	0.341299	47788 (84.082%)	35077 (73.4013%common)	66718	52329	47872 (71.7528%merged)	0.336509
W22	ears	H3K27ac	Rep2	W22_v2	25861966	25721109 (99.4554%)	24887398 (96.2317%)	11082903 (42.8541%)	0.0200475	60474	0.336321	47788 (79.0224%)	35077 (73.4013%common)	66718	52329	47872 (71.7528%merged)	0.327602
W22	ears	H3K4me1	Rep1	W22_v2	36499265	36454556 (99.8775%)	35530221 (97.345%)	13965152 (38.2615%)	0.0201414	21751	0.395803	18673 (85.8489%)	12447 (66.6577%common)	23788	19958	18981 (79.7923%merged)	0.356425
W22	ears	H3K4me1	Rep2	W22_v2	37667721	37610642 (99.8485%)	36650083 (97.2984%)	13249722 (35.1753%)	0.0194045	22999	0.334465	18673 (81.1905%)	12447 (66.6577%common)	23788	19958	18981 (79.7923%merged)	0.305037
W22	ears	H3K4me3	Rep1	W22_v2	37245322	37202196 (99.8842%)	36157360 (97.0789%)	16200671 (43.4972%)	0.0205899	49241	0.402436	42888 (87.0981%)	39832 (92.8745%common)	53527	46677	42485 (79.3712%merged)	0.375487
W22	ears	H3K4me3	Rep2	W22_v2	32333287	32327693 (99.9827%)	31239766 (96.618%)	14102667 (43.6166%)	0.0200331	50491	0.410117	42888 (84.9419%)	39832 (92.8745%common)	53527	46677	42485 (79.3712%merged)	0.375487
W22	ears	Input	Rep1	W22_v2	91034191	91019531 (99.9839%)	87819453 (96.4686%)	22837687 (25.0869%)	0.0212428	-	-	-	-	-	-	-	-
W22	ears	Input	Rep2	W22_v2	86849220	86770500 (99.9094%)	83673329 (96.3432%)	21919443 (25.2385%)	0.0233447	-	-	-	-	-	-	-	-
W22	endosperm	H3K27ac	Rep1	W22_v2	36190535	36178457 (99.9666%)	34845106 (96.2824%)	8542963 (23.6055%)	0.0245164	42241	0.100768	32296 (76.4565%)	15809 (48.9503%common)	57044	34662	33377 (58.511%merged)	0.128965
W22	endosperm	H3K27ac	Rep2	W22_v2	72359281	72347294 (99.9834%)	69999689 (96.7391%)	17937293 (24.7892%)	0.033032	45559	0.0983572	32296 (70.8883%)	15809 (48.9503%common)	57044	34662	33377 (58.511%merged)	0.128965
W22	endosperm	H3K4me1	Rep1	W22_v2	28718329	28714356 (99.9862%)	26222284 (91.3085%)	6604444 (22.9973%)	0.0237096	34272	0.157888	22458 (65.5287%)	13034 (58.0372%common)	46116	27767	22007 (47.721%merged)	0.222943
W22	endosperm	H3K4me1	Rep2	W22_v2	39902008	39889787 (99.9694%)	38595679 (96.7262%)	9543246 (23.9167%)	0.0242162	39716	0.165519	22458 (56.5465%)	13034 (58.0372%common)	46116	27767	22007 (47.721%merged)	0.222943
W22	endosperm	H3K4me3	Rep1	W22_v2	40349540	40333493 (99.9602%)	38453433 (95.3008%)	10220993 (25.3311%)	0.0289796	42314	0.187768	36395 (86.0117%)	33072 (90.8696%common)	49579	38268	36900 (74.4267%merged)	0.161037
W22	endosperm	H3K4me3	Rep2	W22_v2	29093807	29073382 (99.9298%)	28050080 (96.4125%)	8910960 (30.6284%)	0.0261579	44181	0.253325	36395 (82.377%)	33072 (90.8696%common)	49579	38268	36900 (74.4267%merged)	0.161037
W22	endosperm	Input	Rep1	W22_v2	54615004	54604756 (99.9812%)	52374083 (95.8969%)	10405328 (19.0521%)	0.0251431	-	-	-	-	-	-	-	-
W22	endosperm	Input	Rep2	W22_v2	108076945	108069583 (99.9932%)	104112735 (96.332%)	20701588 (19.1545%)	0.0321456	-	-	-	-	-	-	-	-
W22	roots	H3K27ac	Rep1	W22_v2	39277448	39270337 (99.9819%)	37841364 (96.3437%)	17056013 (43.4244%)	0.0208978	49325	0.339819	37025 (75.0634%)	26326 (71.1033%common)	53945	43593	35879 (66.5103%merged)	0.181111
W22	roots	H3K27ac	Rep2	W22_v2	44254376	44243307 (99.975%)	42516060 (96.072%)	18472463 (41.7416%)	0.0251607	48849	0.302039	37025 (75.7948%)	26326 (71.1033%common)	53945	43593	35879 (66.5103%merged)	0.181111
W22	roots	H3K4me1	Rep1	W22_v2	46364261	46356766 (99.9838%)	44891966 (96.8245%)	19651201 (42.3844%)	0.0201106	26081	0.461596	18489 (70.8907%)	11748 (63.5405%common)	26926	20537	18509 (68.7403%merged)	0.078394
W22	roots	H3K4me1	Rep2	W22_v2	41231510	41224403 (99.9828%)	39861206 (96.6766%)	17641249 (42.7858%)	0.01972	23728	0.455807	18489 (77.9206%)	11748 (63.5405%common)	26926	20537	18509 (68.7403%merged)	0.078394
W22	roots	H3K4me3	Rep1	W22_v2	37385457	37379569 (99.9843%)	36196946 (96.8209%)	16341178 (43.71%)	0.016739	61272	0.361153	43960 (71.7457%)	33435 (76.0578%common)	59561	56560	41991 (70.5008%merged)	0.405068
W22	roots	H3K4me3	Rep2	W22_v2	35972714	35966908 (99.9839%)	34783933 (96.6953%)	16424320 (45.6577%)	0.019026	58834	0.397795	43960 (74.7187%)	33435 (76.0578%common)	59561	56560	41991 (70.5008%merged)	0.405068
W22	roots	Input	Rep1	W22_v2	89360772	89346968 (99.9846%)	84587501 (94.6584%)	24310249 (27.2046%)	0.0230387	-	-	-	-	-	-	-	-
W22	roots	Input	Rep2	W22_v2	88670923	88657629 (99.985%)	84382348 (95.1635%)	24790404 (27.9578%)	0.0226862	-	-	-	-	-	-	-	-
NC350	cn	H3K27ac	Rep1	NC350_NAM	54694001	54680548 (99.9754%)	53152374 (97.1814%)	16164363 (29.5542%)	0.016444	72679	0.1986	51719 (71.1609%)	39981 (77.3043%common)	84361	59778	55054 (65.26%merged)	0.21086
NC350	cn	H3K27ac	Rep2	NC350_NAM	36692002	36674421 (99.9521%)	35519517 (96.8045%)	11293521 (30.7792%)	0.0143754	61067	0.227757	51719 (84.6922%)	39981 (77.3043%common)	84361	59778	55054 (65.26%merged)	0.256171
NC350	cn	H3K4me1	Rep1	NC350_NAM	54659684	54648650 (99.9798%)	53398877 (97.6934%)	14824642 (27.1217%)	0.0160904	66425	0.279393	31513 (47.4415%)	8581 (27.23%common)	81834	41174	37882 (46.2913%merged)	0.294079
NC350	cn	H3K4me1	Rep2	NC350_NAM	46116238	46106620 (99.9791%)	44932965 (97.4342%)	11465228 (24.8616%)	0.0146561	47608	0.22537	31513 (66.1927%)	8581 (27.23%common)	81834	41174	37882 (46.2913%merged)	0.271142
NC350	cn	H3K4me3	Rep1	NC350_NAM	30608487	30604592 (99.9873%)	29731933 (97.1362%)	8552692 (27.9422%)	0.0137685	60910	0.192022	47327 (77.6999%)	42861 (90.5635%common)	69071	52299	48607 (70.3725%merged)	0.207465
NC350	cn	H3K4me3	Rep2	NC350_NAM	51331719	51323522 (99.984%)	50030954 (97.466%)	16096809 (31.3584%)	0.0155976	55888	0.245829	47327 (84.6819%)	42861 (90.5635%common)	69071	52299	48607 (70.3725%merged)	0.259852
NC350	cn	Input	Rep1	NC350_NAM	83386013	83376542 (99.9886%)	81481312 (97.7158%)	15113988 (18.1253%)	0.0159725	-	-	-	-	-	-	-	-
NC350	cn	Input	Rep2	NC350_NAM	71920440	71908191 (99.983%)	69962406 (97.2775%)	12018607 (16.711%)	0.0143755	-	-	-	-	-	-	-	-
NC350	ears	H3K27ac	Rep1	NC350_NAM	47724274	47565197 (99.6667%)	46517249 (97.4708%)	20795997 (43.5753%)	0.0210718	62927	0.293532	37483 (59.5658%)	21725 (57.9596%common)	67963	52576	45686 (67.2219%merged)	0.300039
NC350	ears	H3K27ac	Rep2	NC350_NAM	12248539	12229177 (99.8419%)	11915699 (97.2826%)	4789649 (39.1038%)	0.0220397	51225	0.222641	37483 (73.1733%)	21725 (57.9596%common)	67963	52576	45686 (67.2219%merged)	0.321273
NC350	ears	H3K4me1	Rep1	NC350_NAM	37989673	37791449 (99.4782%)	37041746 (97.5048%)	14894981 (39.208%)	0.0199816	20884	0.307151	18192 (87.1097%)	8373 (46.0257%common)	23781	19483	18569 (78.0833%merged)	0.31678
NC350	ears	H3K4me1	Rep2	NC350_NAM	34477931	34220637 (99.2537%)	33371012 (96.7895%)	13555011 (39.315%)	0.0200629	23484	0.3373	18192 (77.4655%)	8373 (46.0257%common)	23781	19483	18569 (78.0833%merged)	0.343514
NC350	ears	H3K4me3	Rep1	NC350_NAM	33147909	32839529 (99.0697%)	32118293 (96.8939%)	13714072 (41.3724%)	0.0189708	53551	0.278458	44350 (82.8182%)	37716 (85.0417%common)	57812	56517	45329 (78.4076%merged)	0.331794
NC350	ears	H3K4me3	Rep2	NC350_NAM	45293119	44891479 (99.1132%)	43796191 (96.695%)	19210726 (42.4142%)	0.0207279	58866	0.329957	44350 (75.3406%)	37716 (85.0417%common)	57812	56517	45329 (78.4076%merged)	0.343516
NC350	ears	Input	Rep1	NC350_NAM	50272196	50091879 (99.6413%)	48828460 (97.1282%)	15010793 (29.859%)	0.0166996	-	-	-	-	-	-	-	-
NC350	ears	Input	Rep2	NC350_NAM	34138568	33900513 (99.3027%)	33142660 (97.0827%)	9795710 (28.694%)	0.0168497	-	-	-	-	-	-	-	-
NC350	endosperm	H3K27ac	Rep1	NC350_NAM	73507774	73498980 (99.988%)	71334294 (97.0432%)	17297828 (23.532%)	0.0221857	21305	0.042015	24 (0.11265%)	16 (66.6667%common)	22881	8257	7565 (33.0624%merged)	0.039634
NC350	endosperm	H3K27ac	Rep2	NC350_NAM	46257569	46251558 (99.987%)	44916330 (97.1005%)	11019081 (23.8211%)	0.021319	26	0.000132242	24 (92.3077%)	16 (66.6667%common)	22881	8257	7565 (33.0624%merged)	0.0400159
NC350	endosperm	H3K4me1	Rep1	NC350_NAM	90332784	90301132 (99.965%)	87701838 (97.0875%)	20610897 (22.8166%)	0.0155275	14167	0.0479524	13 (0.0917625%)	0 (0%common)	15718	6198	5408 (34.4064%merged)	0.0423554
NC350	endosperm	H3K4me1	Rep2	NC350_NAM	45315675	45306411 (99.9796%)	44005164 (97.108%)	10456035 (23.0738%)	0.0139406	13	7.17071e-05	13 (100%)	0 (0%common)	15718	6198	5408 (34.4064%merged)	0.0425747
NC350	endosperm	H3K4me3	Rep1	NC350_NAM	36223135	36217797 (99.9853%)	34853112 (96.2178%)	8632203 (23.8306%)	0.02938	35462	0.0727825	4981 (14.046%)	93 (1.86709%common)	39650	22254	21145 (53.3291%merged)	0.0739883
NC350	endosperm	H3K4me3	Rep2	NC350_NAM	49397032	49393091 (99.992%)	47946129 (97.0628%)	12334306 (24.9697%)	0.0218374	5122	0.00777455	4981 (97.2472%)	93 (1.86709%common)	39650	22254	21145 (53.3291%merged)	0.0680309
NC350	endosperm	Input	Rep1	NC350_NAM	76138601	76124730 (99.9818%)	74098773 (97.3209%)	16933369 (22.2402%)	0.0152976	-	-	-	-	-	-	-	-
NC350	endosperm	Input	Rep2	NC350_NAM	11385828	11385536 (99.9974%)	10839555 (95.2022%)	2681897 (23.5547%)	0.0112974	-	-	-	-	-	-	-	-
NC350	roots	H3K27ac	Rep1	NC350_NAM	51143537	51125061 (99.9639%)	48532968 (94.8956%)	23359533 (45.6745%)	0.0516349	73017	0.3747	49726 (68.1019%)	32043 (64.4391%common)	84520	63824	47670 (56.4009%merged)	0.425067
NC350	roots	H3K27ac	Rep2	NC350_NAM	61511708	61492361 (99.9685%)	58708667 (95.4431%)	25620026 (41.6506%)	0.0386029	76913	0.323367	49726 (64.6523%)	32043 (64.4391%common)	84520	63824	47670 (56.4009%merged)	0.352714
NC350	roots	H3K4me1	Rep1	NC350_NAM	55726065	55706853 (99.9655%)	53611952 (96.2062%)	23996511 (43.0616%)	0.0484856	47549	0.479119	28188 (59.282%)	10302 (36.5475%common)	57628	37973	30080 (52.1968%merged)	0.512871
NC350	roots	H3K4me1	Rep2	NC350_NAM	39607930	39592116 (99.9601%)	37522970 (94.736%)	16692560 (42.1445%)	0.0365705	47356	0.46637	28188 (59.5236%)	10302 (36.5475%common)	57628	37973	30080 (52.1968%merged)	0.498069
NC350	roots	H3K4me3	Rep1	NC350_NAM	46512307	46497194 (99.9675%)	44428539 (95.52%)	20644428 (44.3849%)	0.0422813	86512	0.409498	46295 (53.5128%)	31952 (69.0183%common)	77909	64776	45506 (58.4092%merged)	0.467211
NC350	roots	H3K4me3	Rep2	NC350_NAM	63154746	63136798 (99.9716%)	60823428 (96.3086%)	29824745 (47.2249%)	0.0356151	69297	0.456648	46295 (66.8066%)	31952 (69.0183%common)	77909	64776	45506 (58.4092%merged)	0.471765
NC350	roots	Input	Rep1	NC350_NAM	79372703	79349553 (99.9708%)	76335051 (96.1729%)	17951856 (22.6172%)	0.0277892	-	-	-	-	-	-	-	-
NC350	roots	Input	Rep2	NC350_NAM	71013424	70994280 (99.973%)	67496181 (95.0471%)	15475949 (21.793%)	0.0232198	-	-	-	-	-	-	-	-
TIL11	ears	H3K27ac	Rep1	TIL11_v1.1	40575236	40522940 (99.8711%)	36753321 (90.5807%)	8610854 (21.2219%)	0.0592697	3133	0.100715	2711 (86.5305%)	216 (7.96754%common)	28420	22910	22234 (78.2336%merged)	0.124782
TIL11	ears	H3K27ac	Rep2	TIL11_v1.1	40955083	40809125 (99.6436%)	36142457 (88.249%)	10420113 (25.4428%)	0.0938029	31237	0.166703	2711 (8.67881%)	216 (7.96754%common)	28420	22910	22234 (78.2336%merged)	0.165881
TIL11	ears	Input	Rep1	TIL11_v1.1	93961504	93857385 (99.8892%)	85390703 (90.8784%)	17936631 (19.0893%)	0.0607056	-	-	-	-	-	-	-	-
TIL11	ears	Input	Rep2	TIL11_v1.1	31054378	31030966 (99.9246%)	28444588 (91.5961%)	6207575 (19.9894%)	0.0247158	-	-	-	-	-	-	-	-

## Sheet: TF_ChIPseq
Origin = Study that generated the data
Passing_filtering = after filtering for adapters, quality of bases and minimum length (command: cutadapt -q 10 -m 20)
All_mapped_reads = reads aligning concordantly 1 or >1 times from bowtie2 report (command: bowtie2 --end-to-end)
Uniquely_mapped_reads = reads aligning concordantly exaclty 1 time from bowtie2 report (command: bowtie2 --end-to-end)
Duplicated_reads = reads flagged as duplicates and removed (command: samtools fixmate + samtools markdup -r, for paired-end data)
Peaks = Number of peaks called (IP vs Input) (command: macs2 callpeak, default narrow peaks)
FRiP = Fraction of reads in peaks (Number of Reads in peaks / Total number of usable reads) (command: [bedtools intersect -u -ubam | samtools view -c] / samtools view -c)
Common_peaks / Common_peaks_IDR_0.05 = Number of peaks common to both biological replicates / number of these peaks with a IDR threshold of 0.05 (command: idr, score >=540)
Merged = Peaks called after merging bam files of both biological replicates
Pseudo-replicates = Peaks in common after splitting the merged file in 2 pseudo-replicates
Selected peaks = Peaks called in the merged replicates and both pseudo-replicates
Line	Tissue	TF	Type	Rep	Reference_genome	Origin	Total_reads	Passing_filtering	All_mapped_reads	Uniquely_mapped_reads	Duplicated_reads_percentage	Peaks	FRiP	Common	Common_peaks_IDR_0.05	Peaks_in_merged	Peaks_in_pseudo_reps	Selected_peaks	FRiP_selected_peaks
FEA4-YFP; fea4 (B73)	Immature ears	FEA4	IP	Rep1	B73_v5	Pautler et al. 2015	3208913	3196606 (99.6165%)	3058625 (95.3165%)	611336 (19.0512%)	0.178807	4269	0.0369202	3046 (71.3516%)	641 (21.044%common)	8845	5295	5108 (57.7501%merged)	0.0566996
FEA4-YFP; fea4 (B73)	Immature ears	FEA4	IP	Rep2	B73_v5	Pautler et al. 2015	4183552	4179190 (99.8957%)	3921935 (93.7465%)	921628 (22.0298%)	0.0522316	7585	0.0792781	3046 (40.1582%)	641 (21.044%common)	8845	5295	5108 (57.7501%merged)	0.0872946
FEA4-YFP; fea4 (B73)	Immature ears	FEA4	Input	Rep1	B73_v5	Pautler et al. 2015	3045051	3044989 (99.998%)	2989488 (98.1753%)	462149 (15.1771%)	0.000777482	-	-	-	-	-	-	-	-
FEA4-YFP; fea4 (B73)	Immature ears	FEA4	Input	Rep2	B73_v5	Pautler et al. 2015	3762023	3761973 (99.9987%)	3687697 (98.0243%)	554991 (14.7525%)	0.000875659	-	-	-	-	-	-	-	-
GT1-YFP; bd1; Tu (B73)	Immature ears	GT1	IP	Rep1	B73_v5	This study	17464334	17464020 (99.9982%)	11978755 (68.5898%)	3476426 (19.9059%)	0.179159	2680	0.00771691	572 (21.3433%)	118 (20.6294%common)	13245	661	650 (4.90751%merged)	0.0237768
GT1-YFP; bd1; Tu (B73)	Immature ears	GT1	IP	Rep2	B73_v5	This study	17875591	17875410 (99.999%)	13994805 (78.29%)	3831468 (21.4341%)	0.169337	3860	0.00766448	572 (14.8187%)	118 (20.6294%common)	13245	661	650 (4.90751%merged)	0.0206196
GT1-YFP; bd1; Tu (B73)	Immature ears	GT1	Input	Rep1	B73_v5	This study	17016966	17016860 (99.9994%)	16144686 (94.8741%)	3375078 (19.8336%)	0.0721928	-	-	-	-	-	-	-	-
GT1-YFP; bd1; Tu (B73)	Immature ears	GT1	Input	Rep2	B73_v5	This study	17625283	17625035 (99.9986%)	16713433 (94.8265%)	3353284 (19.0254%)	0.081932	-	-	-	-	-	-	-	-
ZmHDZIV6-YFP; bd1; Tu (B73)	Immature ears	HDZIV6	IP	Rep1	B73_v5	Xu et al. 2021	14564280	14563527 (99.9948%)	11923908 (81.8709%)	3272937 (22.4724%)	0.316611	7990	0.0172112	666 (8.33542%)	138 (20.7207%common)	21088	1047	1018 (4.82739%merged)	0.0361899
ZmHDZIV6-YFP; bd1; Tu (B73)	Immature ears	HDZIV6	IP	Rep2	B73_v5	Xu et al. 2021	14638873	14638648 (99.9985%)	11432643 (78.0978%)	3027932 (20.6842%)	0.447326	1764	0.0058122	666 (37.7551%)	138 (20.7207%common)	21088	1047	1018 (4.82739%merged)	0.0368515
ZmHDZIV6-YFP; bd1; Tu (B73)	Immature ears	HDZIV6	Input	Rep1	B73_v5	Xu et al. 2021	18993017	18983081 (99.9477%)	17859695 (94.033%)	2087000 (10.9882%)	0.288122	-	-	-	-	-	-	-	-
ZmHDZIV6-YFP; bd1; Tu (B73)	Immature ears	HDZIV6	Input	Rep2	B73_v5	Xu et al. 2021	10074780	10056277 (99.8163%)	8632702 (85.6863%)	1206690 (11.9773%)	0.342825	-	-	-	-	-	-	-	-
B73	Immature ears	KN1	IP	Rep1	B73_v5	Bolduc et al. 2012	15535113	14786145 (95.1789%)	2545594 (16.3861%)	1295872 (8.34157%)	0.858205	8195	0.311379	77 (0.939597%)	61 (79.2208%common)	8190	3495	2817 (34.3956%merged)	0.311298
B73	Tassel	KN1	IP	Rep2	B73_v5	Bolduc et al. 2012	674943	657926 (97.4788%)	56586 (8.38382%)	17739 (2.62822%)	0.372119	1530	0.899184	77 (5.03268%)	61 (79.2208%common)	8190	3495	2817 (34.3956%merged)	0.0448718
B73	Immature ears	KN1	Input	Rep1	B73_v5	Bolduc et al. 2012	15000962	14599445 (97.3234%)	14362967 (95.747%)	2800874 (18.6713%)	0.321834	-	-	-	-	-	-	-	-
B73	Tassel	KN1	Input	Rep2	B73_v5	Bolduc et al. 2012	9422907	9347731 (99.2022%)	5534579 (58.7354%)	921952 (9.78416%)	0.645423	-	-	-	-	-	-	-	-
B73	Tiller buds	TB1	IP	Rep1	B73_v5	Dong et al. 2019	128127103	127131475 (99.2229%)	123396603 (96.308%)	19326237 (15.0836%)	0.177149	5877	0.0109398	3403 (57.9037%)	1187 (34.881%common)	15133	13175	11562 (76.4026%merged)	0.0193454
B73	Tiller buds	TB1	IP	Rep2	B73_v5	Dong et al. 2019	71254610	70880752 (99.4753%)	68736074 (96.4654%)	10763033 (15.105%)	0.115835	5106	0.0146674	3403 (66.6471%)	1187 (34.881%common)	15133	13175	11562 (76.4026%merged)	0.0242541
B73	Tiller buds	TB1	Input	Rep1	B73_v5	Dong et al. 2019	75219445	75110500 (99.8552%)	73852924 (98.1833%)	11797849 (15.6846%)	0.369516	-	-	-	-	-	-	-	-
B73	Tiller buds	TB1	Input	Rep2	B73_v5	Dong et al. 2019	75860782	75537415 (99.5737%)	73702868 (97.1554%)	11318562 (14.9202%)	0.456454	-	-	-	-	-	-	-	-
TU1A-YFP; bd1; Tu (B73)	Immature ears	TU1A	IP	Rep1	B73_v5	This study	14271936	14269939 (99.986%)	11301295 (79.1854%)	2982720 (20.8992%)	0.381471	4367	0.0232311	1367 (31.303%)	266 (19.4587%common)	7349	4349	4256 (57.9126%merged)	0.033325
TU1A-YFP; bd1; Tu (B73)	Immature ears	TU1A	IP	Rep2	B73_v5	This study	17346734	17332821 (99.9198%)	13812156 (79.624%)	3625563 (20.9006%)	0.376538	1952	0.0125666	1367 (70.0307%)	266 (19.4587%common)	7349	4349	4256 (57.9126%merged)	0.0311602
TU1A-YFP; bd1; Tu (B73)	Immature ears	TU1A	Input	Rep1	B73_v5	This study	8365681	8343679 (99.737%)	6417939 (76.7175%)	1421886 (16.9967%)	0.546883	-	-	-	-	-	-	-	-
TU1A-YFP; bd1; Tu (B73)	Immature ears	TU1A	Input	Rep2	B73_v5	This study	6397575	6379106 (99.7113%)	4797604 (74.991%)	1157864 (18.0985%)	0.548984	-	-	-	-	-	-	-	-

## Sheet: RNA
Passing_filtering = after filtering for adapters, quality of bases and minimum length (command: cutadapt -q 10 -m 20)
All_mapped_reads = reads aligning concordantly 1 or >1 times from bowtie2 report (command: bowtie2 --end-to-end)
Uniquely_mapped_reads = reads aligning concordantly exaclty 1 time from bowtie2 report (command: bowtie2 --end-to-end)
Spearman_with_rep = Spearman correlation coefficient with biological replicate on all genes
Max_spearman_with_other = Highest spearman correlation coefficient with other sample from the same inbred on all genes
Line	Tissue	Sample	Rep	Reference_genome	Total_reads	Passing_filtering	All_mapped_reads	Uniquely_mapped_reads	Spearman_with_rep	Max_spearman_with_other
B73	cn	RNAseq	Rep1	B73_v5	34426350	34400440 (99.9247%)	30313758 (88.0539%)	23431000 (68.0612%)	0.987	0.9188
B73	cn	RNAseq	Rep2	B73_v5	47075342	47041476 (99.9281%)	43567780 (92.549%)	32214061 (68.4309%)	0.987	0.9278
B73	ears	RNAseq	Rep1	B73_v5	32709392	32686160 (99.929%)	29540243 (90.3112%)	23001902 (70.322%)	0.9823	0.9254
B73	ears	RNAseq	Rep2	B73_v5	40147152	40117002 (99.9249%)	36756856 (91.5553%)	28058417 (69.8889%)	0.9823	0.9278
B73	endosperm	RNAseq	Rep1	B73_v5	39827194	39799074 (99.9294%)	36290078 (91.1188%)	29922359 (75.1305%)	0.9805	0.8643
B73	endosperm	RNAseq	Rep2	B73_v5	38666820	38638919 (99.9278%)	35720584 (92.3805%)	28886664 (74.7066%)	0.9805	0.8701
B73	pollen	RNAseq	Rep1	B73_v5	36132959	36105046 (99.9227%)	32179678 (89.0591%)	29099884 (80.5356%)	0.9441	0.6034
B73	pollen	RNAseq	Rep2	B73_v5	41484384	41453980 (99.9267%)	36606398 (88.2414%)	32971858 (79.4802%)	0.9441	0.6187
B73	roots	RNAseq	Rep1	B73_v5	41878686	41848146 (99.9271%)	38860314 (92.7926%)	29753187 (71.0461%)	0.9812	0.9035
B73	roots	RNAseq	Rep2	B73_v5	37029081	37002992 (99.9295%)	33941464 (91.6616%)	25422951 (68.6567%)	0.9812	0.9097
W22	cn	RNAseq	Rep1	W22_v2	41724203	41713792 (99.975%)	39146245 (93.8214%)	35569180 (85.2483%)	0.9831	0.9279
W22	cn	RNAseq	Rep2	W22_v2	39228200	39221111 (99.9819%)	36229677 (92.3562%)	32864115 (83.7768%)	0.9831	0.932
W22	ears	RNAseq	Rep1	W22_v2	36516691	36497121 (99.9464%)	31058570 (85.0531%)	28663480 (78.4942%)	0.9767	0.9311
W22	ears	RNAseq	Rep2	W22_v2	33903172	33896652 (99.9808%)	30721895 (90.6166%)	28195812 (83.1657%)	0.9767	0.932
W22	endosperm	RNAseq	Rep1	W22_v2	45249249	45236039 (99.9708%)	37557424 (83.0012%)	33490128 (74.0126%)	0.9741	0.8677
W22	endosperm	RNAseq	Rep2	W22_v2	33626357	33617336 (99.9732%)	30705270 (91.3131%)	27706318 (82.3946%)	0.9741	0.8683
W22	pollen	RNAseq	Rep1	W22_v2	36569680	36554589 (99.9587%)	29347314 (80.2504%)	27412816 (74.9605%)	0.9422	0.6886
W22	pollen	RNAseq	Rep2	W22_v2	37580136	37573725 (99.9829%)	34786379 (92.5659%)	32388948 (86.1864%)	0.9422	0.7122
W22	roots	RNAseq	Rep1	W22_v2	37494373	37477815 (99.9558%)	29039470 (77.4502%)	26245300 (69.998%)	0.9754	0.9133
W22	roots	RNAseq	Rep2	W22_v2	43109846	43103850 (99.9861%)	40631028 (94.25%)	37333149 (86.6001%)	0.9754	0.9162
NC350	cn	RNAseq	Rep1	NC350_NAM	54524233	54508399 (99.971%)	46399804 (85.0994%)	35217652 (64.5908%)	0.9835	0.9361
NC350	cn	RNAseq	Rep2	NC350_NAM	41196652	41186135 (99.9745%)	33829823 (82.1179%)	26022856 (63.1674%)	0.9835	0.9337
NC350	ears	RNAseq	Rep1	NC350_NAM	50569476	50557592 (99.9765%)	45491974 (89.9594%)	34474296 (68.1721%)	0.9795	0.926
NC350	ears	RNAseq	Rep2	NC350_NAM	44744882	44731878 (99.9709%)	37198960 (83.1357%)	28618371 (63.959%)	0.9795	0.9361
NC350	endosperm	RNAseq	Rep1	NC350_NAM	46458109	46445323 (99.9725%)	39898944 (85.8815%)	33103959 (71.2555%)	0.9775	0.8727
NC350	endosperm	RNAseq	Rep2	NC350_NAM	53770106	53752776 (99.9678%)	47228773 (87.8346%)	38771401 (72.1059%)	0.9775	0.8735
NC350	pollen	RNAseq	Rep1	NC350_NAM	54937395	54925356 (99.9781%)	47223045 (85.9579%)	42929819 (78.1432%)	0.9478	0.6769
NC350	pollen	RNAseq	Rep2	NC350_NAM	48232790	48221248 (99.9761%)	40458741 (83.8822%)	36880487 (76.4635%)	0.9478	0.6864
NC350	roots	RNAseq	Rep1	NC350_NAM	46075525	46062435 (99.9716%)	38754714 (84.1113%)	31102225 (67.5027%)	0.9764	0.9121
NC350	roots	RNAseq	Rep2	NC350_NAM	56679324	56671199 (99.9857%)	49724755 (87.73%)	39084444 (68.9571%)	0.9764	0.9122
TIL11	cn	RNAseq	Rep1	TIL11_v1.1	73292799	73286809 (99.9918%)	69552323 (94.8965%)	60086835 (81.9819%)	0.9849	0.9381
TIL11	cn	RNAseq	Rep2	TIL11_v1.1	63512783	63501981 (99.983%)	58803223 (92.5849%)	50330628 (79.2449%)	0.9849	0.923
TIL11	ears	RNAseq	Rep1	TIL11_v1.1	65722917	65715617 (99.9889%)	60919623 (92.6916%)	50190460 (76.3668%)	0.9887	0.8722
TIL11	ears	RNAseq	Rep2	TIL11_v1.1	70692409	70683401 (99.9873%)	63613214 (89.9859%)	53163306 (75.2037%)	0.9887	0.8763
TIL11	pollen	RNAseq	Rep1	TIL11_v1.1	52277975	52265635 (99.9764%)	48957451 (93.6483%)	45425947 (86.8931%)	0.9556	0.6186
TIL11	pollen	RNAseq	Rep2	TIL11_v1.1	84671536	84660420 (99.9869%)	76784572 (90.6852%)	68798681 (81.2536%)	0.9556	0.6203
TIL11	roots	RNAseq	Rep1	TIL11_v1.1	57951371	57941841 (99.9836%)	53556187 (92.4157%)	45272691 (78.1219%)	0.9866	0.9381
TIL11	roots	RNAseq	Rep2	TIL11_v1.1	75391954	75381346 (99.9859%)	67439625 (89.452%)	58140005 (77.117%)	0.9866	0.9359

## Sheet: RAMPAGE
Passing_filtering = after filtering for adapters, quality of bases and minimum length (command: cutadapt -q 10 -m 20)
All_mapped_reads = reads aligning concordantly 1 or >1 times from bowtie2 report (command: bowtie2 --end-to-end)
Uniquely_mapped_reads = reads aligning concordantly exaclty 1 time from bowtie2 report (command: bowtie2 --end-to-end)
Spearman_with_rep = Spearman correlation coefficient with biological replicate on all genes
Max_spearman_with_other = Highest spearman correlation coefficient with other sample from the same inbred on all genes
Line	Tissue	Sample	Rep	Reference_genome	Total_reads	Passing_filtering	All_mapped_reads	Uniquely_mapped_reads	Spearman_with_rep	Max_spearman_with_other
B73	cn	RAMPAGE	Rep1	B73_v5	42478055	42448095 (99.9295%)	40210860 (94.6627%)	38237840 (90.0179%)	0.9726	0.8911
B73	cn	RAMPAGE	Rep2	B73_v5	36683613	36658138 (99.9306%)	34251383 (93.3697%)	32617802 (88.9165%)	0.9726	0.892
B73	ears	RAMPAGE	Rep1	B73_v5	43459416	43429226 (99.9305%)	40891721 (94.0917%)	39172444 (90.1357%)	0.9622	0.8885
B73	ears	RAMPAGE	Rep2	B73_v5	42857472	42827498 (99.9301%)	39972108 (93.2675%)	38375051 (89.5411%)	0.9622	0.892
B73	endosperm	RAMPAGE	Rep1	B73_v5	45761652	45729314 (99.9293%)	43039127 (94.0506%)	41341997 (90.342%)	0.9568	0.8208
B73	endosperm	RAMPAGE	Rep2	B73_v5	46042879	46010836 (99.9304%)	43093790 (93.5949%)	41297573 (89.6937%)	0.9568	0.8201
B73	pollen	RAMPAGE	Rep1	B73_v5	50156488	50121199 (99.9296%)	47379840 (94.464%)	44951076 (89.6217%)	0.8781	0.5902
B73	pollen	RAMPAGE	Rep2	B73_v5	53493212	53455131 (99.9288%)	50402467 (94.2222%)	47885575 (89.5171%)	0.8781	0.5356
B73	roots	RAMPAGE	Rep1	B73_v5	49278305	49243746 (99.9299%)	46638806 (94.6437%)	44251979 (89.8001%)	0.9582	0.8626
B73	roots	RAMPAGE	Rep2	B73_v5	45284327	45252613 (99.93%)	42517323 (93.8897%)	40402596 (89.2198%)	0.9582	0.8898
W22	cn	RAMPAGE	Rep1	W22_v2	45147253	45138631 (99.9809%)	42039958 (93.1174%)	40709579 (90.1707%)	0.9566	0.8987
W22	cn	RAMPAGE	Rep2	W22_v2	53338567	53328691 (99.9815%)	48993971 (91.8547%)	47865882 (89.7397%)	0.9566	0.8993
W22	ears	RAMPAGE	Rep1	W22_v2	40285695	40278104 (99.9812%)	37345851 (92.7025%)	36397820 (90.3492%)	0.958	0.8984
W22	ears	RAMPAGE	Rep2	W22_v2	64402594	64390544 (99.9813%)	59649399 (92.6196%)	58249117 (90.4453%)	0.958	0.8993
W22	endosperm	RAMPAGE	Rep1	W22_v2	41406744	41398825 (99.9809%)	38434029 (92.8207%)	35352887 (85.3795%)	0.9449	0.827
W22	endosperm	RAMPAGE	Rep2	W22_v2	52583345	52573364 (99.981%)	48933367 (93.0587%)	44740476 (85.0849%)	0.9449	0.821
W22	pollen	RAMPAGE	Rep1	W22_v2	45858003	45849331 (99.9811%)	42520298 (92.7217%)	41419976 (90.3222%)	0.8609	0.6664
W22	pollen	RAMPAGE	Rep2	W22_v2	71587720	71574451 (99.9815%)	66692046 (93.1613%)	65329627 (91.2581%)	0.8609	0.5937
W22	roots	RAMPAGE	Rep1	W22_v2	48362458	48353156 (99.9808%)	44935589 (92.9142%)	43476450 (89.8971%)	0.9599	0.8781
W22	roots	RAMPAGE	Rep2	W22_v2	65474464	65462216 (99.9813%)	61336408 (93.6799%)	59574856 (90.9895%)	0.9599	0.8985
NC350	cn	RAMPAGE	Rep1	NC350_NAM	40788891	40787981 (99.9978%)	38385183 (94.107%)	36713839 (90.0094%)	0.9587	0.8898
NC350	cn	RAMPAGE	Rep2	NC350_NAM	41526998	41526134 (99.9979%)	39608861 (95.381%)	37968026 (91.4297%)	0.9587	0.8983
NC350	ears	RAMPAGE	Rep1	NC350_NAM	43178385	43177548 (99.9981%)	40672485 (94.1964%)	38920871 (90.1397%)	0.9663	0.89
NC350	ears	RAMPAGE	Rep2	NC350_NAM	42350838	42349931 (99.9979%)	40317097 (95.1979%)	38510258 (90.9315%)	0.9663	0.8983
NC350	endosperm	RAMPAGE	Rep1	NC350_NAM	43173208	43172309 (99.9979%)	40566511 (93.9622%)	38697425 (89.633%)	0.9462	0.8188
NC350	endosperm	RAMPAGE	Rep2	NC350_NAM	37047445	37046664 (99.9979%)	35273082 (95.2106%)	33907819 (91.5254%)	0.9462	0.8117
NC350	pollen	RAMPAGE	Rep1	NC350_NAM	48674688	48673739 (99.9981%)	45494342 (93.4661%)	43237104 (88.8287%)	0.8678	0.6427
NC350	pollen	RAMPAGE	Rep2	NC350_NAM	44723547	44722505 (99.9977%)	42472505 (94.9668%)	40558538 (90.6872%)	0.8678	0.5753
NC350	roots	RAMPAGE	Rep1	NC350_NAM	49207166	49206210 (99.9981%)	46497400 (94.4931%)	44532459 (90.4999%)	0.9506	0.8641
NC350	roots	RAMPAGE	Rep2	NC350_NAM	44244567	44243660 (99.998%)	42216941 (95.4172%)	40637882 (91.8483%)	0.9506	0.881
TIL11	cn	RAMPAGE	Rep1	TIL11_v1.1	20754183	20754072 (99.9995%)	19295333 (92.9708%)	18751564 (90.3508%)	0.9679	0.8468
TIL11	cn	RAMPAGE	Rep2	TIL11_v1.1	20369301	20369227 (99.9996%)	19148105 (94.0047%)	18571010 (91.1716%)	0.9679	0.8608
TIL11	ears	RAMPAGE	Rep1	TIL11_v1.1	54172551	54172304 (99.9995%)	49235770 (90.8869%)	45801524 (84.5475%)	0.9634	0.8557
TIL11	ears	RAMPAGE	Rep2	TIL11_v1.1	23356244	23356133 (99.9995%)	21053902 (90.1425%)	19791855 (84.739%)	0.9634	0.8608
TIL11	pollen	RAMPAGE	Rep1	TIL11_v1.1	23946690	23946579 (99.9995%)	22748674 (94.9972%)	22230755 (92.8344%)	0.8636	0.4988
TIL11	pollen	RAMPAGE	Rep2	TIL11_v1.1	23838703	23838546 (99.9993%)	22509167 (94.4228%)	21967959 (92.1525%)	0.8636	0.5274

## Sheet: shRNA
Passing_filtering = after filtering for adapters, quality of bases and minimum length (command: cutadapt -q 10 -m 15)
Not_structural_RNA = after mapping to structural RNAs (rRNAs, tRNAs and snoRNAs from Rfam) (command: bowtie2 --very-sensitive -x structural_RNA/zm_structural_RNAs)
Mapped_reads = after mapping with shortstack/bowtie1 (command: ShortStack --mmap u --dicermin 20 --dicermax 24 --bowtie_m 1000 --mismatches 1 --foldsize 1000 --pad 250)
Spearman_with_rep = Spearman correlation coefficient with biological replicate on all genes
Max_spearman_with_other = Highest spearman correlation coefficient with other sample from the same inbred on all genes
Line	Tissue	Sample	Rep	Reference_genome	Total_reads	Passing_filtering	Not_structural_RNA	Mapped_reads	Spearman_with_rep	Max_spearman_with_other
B73	cn	shRNA	Rep1	B73_v5	35704837	33237406 (93.0894%)	22571179 (63.216%)	17285413 (48.412%)	0.9481	0.8475
B73	cn	shRNA	Rep2	B73_v5	41909698	38351709 (91.5103%)	25405150 (60.6188%)	19970163 (47.6505%)	0.9481	0.8522
B73	ears	shRNA	Rep1	B73_v5	42919947	41409631 (96.4811%)	37178412 (86.6227%)	33023110 (76.9412%)	0.9346	0.8219
B73	ears	shRNA	Rep2	B73_v5	47362338	44698197 (94.375%)	37893180 (80.007%)	32362269 (68.3291%)	0.9346	0.8522
B73	endosperm	shRNA	Rep1	B73_v5	27228792	23021965 (84.5501%)	13636395 (50.0808%)	7314317 (26.8624%)	0.8809	0.781
B73	endosperm	shRNA	Rep2	B73_v5	43296733	36323040 (83.8933%)	20395372 (47.106%)	10443909 (24.1217%)	0.8809	0.7768
B73	pollen	shRNA	Rep1	B73_v5	38126028	35058410 (91.954%)	25346816 (66.4817%)	17978447 (47.1553%)	0.8112	0.565
B73	pollen	shRNA	Rep2	B73_v5	40873049	36790332 (90.0112%)	23364378 (57.1633%)	14358919 (35.1305%)	0.8112	0.5535
B73	roots	shRNA	Rep1	B73_v5	29311428	26407616 (90.0932%)	14184256 (48.3916%)	9342734 (31.874%)	0.9376	0.8011
B73	roots	shRNA	Rep2	B73_v5	35425334	32984373 (93.1096%)	17418340 (49.1692%)	9418065 (26.5857%)	0.9376	0.8018
W22	cn	shRNA	Rep1	W22_v2	24199270	21886841 (90.4442%)	14032375 (57.9868%)	9366856 (38.7072%)	0.8974	0.8298
W22	cn	shRNA	Rep2	W22_v2	18154030	15733075 (86.6644%)	9635024 (53.0737%)	6192587 (34.1114%)	0.8974	0.8396
W22	ears	shRNA	Rep1	W22_v2	32032352	30527912 (95.3034%)	24885599 (77.689%)	20407256 (63.7083%)	0.9225	0.8223
W22	ears	shRNA	Rep2	W22_v2	40037952	36535065 (91.2511%)	30671491 (76.606%)	26590752 (66.4139%)	0.9225	0.8251
W22	endosperm	shRNA	Rep1	W22_v2	35587952	31077283 (87.3253%)	16365598 (45.9863%)	8989532 (25.26%)	0.8043	0.757
W22	endosperm	shRNA	Rep2	W22_v2	30223519	25212324 (83.4196%)	13613523 (45.0428%)	6951071 (22.9989%)	0.8043	0.7206
W22	pollen	shRNA	Rep1	W22_v2	38674465	35566558 (91.9639%)	20480110 (52.9551%)	10856940 (28.0726%)	0.7462	0.5719
W22	pollen	shRNA	Rep2	W22_v2	32652013	29417454 (90.0938%)	16181754 (49.5582%)	9895277 (30.3053%)	0.7462	0.5625
W22	roots	shRNA	Rep1	W22_v2	22735468	21306682 (93.7156%)	13233675 (58.2072%)	7361726 (32.3799%)	0.9168	0.8396
W22	roots	shRNA	Rep2	W22_v2	32672540	29466121 (90.1862%)	16568886 (50.712%)	10561616 (32.3257%)	0.9168	0.8393
NC350	cn	shRNA	Rep1	NC350_NAM	26368926	18664500 (70.7822%)	10346176 (39.2362%)	6581805 (24.9605%)	0.8986	0.814
NC350	cn	shRNA	Rep2	NC350_NAM	32976692	31066119 (94.2063%)	18759432 (56.8869%)	13031123 (39.5162%)	0.8986	0.8423
NC350	ears	shRNA	Rep1	NC350_NAM	35282179	30601827 (86.7345%)	22982739 (65.1398%)	19195817 (54.4066%)	0.9151	0.8151
NC350	ears	shRNA	Rep2	NC350_NAM	38651873	37798302 (97.7916%)	30129660 (77.9514%)	26123007 (67.5854%)	0.9151	0.8423
NC350	endosperm	shRNA	Rep1	NC350_NAM	42622394	29196319 (68.5%)	14138177 (33.1708%)	7524933 (17.6549%)	0.8551	0.7546
NC350	endosperm	shRNA	Rep2	NC350_NAM	31418343	27406354 (87.2304%)	15088690 (48.0251%)	7195030 (22.9007%)	0.8551	0.7722
NC350	pollen	shRNA	Rep1	NC350_NAM	37816690	31565995 (83.4711%)	15424451 (40.7874%)	8474390 (22.4091%)	0.7493	0.5656
NC350	pollen	shRNA	Rep2	NC350_NAM	38761478	34031067 (87.7961%)	18925826 (48.8264%)	10058768 (25.9504%)	0.7493	0.5658
NC350	roots	shRNA	Rep1	NC350_NAM	37882358	28761650 (75.9236%)	13315176 (35.1488%)	7914950 (20.8935%)	0.9252	0.825
NC350	roots	shRNA	Rep2	NC350_NAM	24958253	21410071 (85.7835%)	10295725 (41.2518%)	5829085 (23.3553%)	0.9252	0.805
TIL11	cn	shRNA	Rep1	TIL11_v1.1	35796624	32786593 (91.5913%)	20198607 (56.426%)	12272715 (34.2846%)	0.9276	0.7773
TIL11	cn	shRNA	Rep2	TIL11_v1.1	49992026	46486677 (92.9882%)	29493996 (58.9974%)	17130364 (34.2662%)	0.9276	0.7904
TIL11	ears	shRNA	Rep1	TIL11_v1.1	28820311	24988902 (86.7059%)	15812269 (54.865%)	9216619 (31.9796%)	0.9054	0.7709
TIL11	ears	shRNA	Rep2	TIL11_v1.1	37333077	33500028 (89.7328%)	22475744 (60.2033%)	13484914 (36.1206%)	0.9054	0.7904
TIL11	pollen	shRNA	Rep1	TIL11_v1.1	51882870	47435543 (91.4281%)	31046444 (59.8395%)	19195578 (36.9979%)	0.8328	0.5945
TIL11	pollen	shRNA	Rep2	TIL11_v1.1	44769836	42294991 (94.4721%)	26416475 (59.0051%)	16940045 (37.8381%)	0.8328	0.5752
