# Supplementary material for: MaizeCODE reveals bi-directionally expressed enhancers that harbor molecular signatures of maize domestication
Source: Nat Commun. 2024 Dec 30;15:10854. doi: 10.1038/s41467-024-55195-w (PMC11685423; doi:10.1038/s41467-024-55195-w)
Supplement: Supplementary file 7 — Source Data [file 41467_2024_55195_MOESM7_ESM.zip]

Archive with 1 entries (1 files):
- 522897_1_related_ms_9845251_smkjjn (1).txt
