# Supplementary material for: MaizeCODE reveals bi-directionally expressed enhancers that harbor molecular signatures of maize domestication
Source: Nat Commun. 2024 Dec 30;15:10854. doi: 10.1038/s41467-024-55195-w (PMC11685423; doi:10.1038/s41467-024-55195-w)
Supplement: Supplementary file 7 — Source Data [file 41467_2024_55195_MOESM7_ESM.zip › 522897_1_related_ms_9845251_smkjjn (1).txt]

Tissue	Group	ID	Max	Median	Mean	Size
cn	with_k4all_expdouble	B73_cn_H3K27ac_merged_peak_12b	10.06334232	0.4025336927	0.00863026	5393
cn	with_k4all_expdouble	B73_cn_H3K27ac_merged_peak_17b	62.39247627	7.715242783	0.190201	3929
cn	with_k4all_expdouble	B73_cn_H3K27ac_merged_peak_24b	2.683557951	0.8386118598	0.00578607	2433
cn	with_k4all_expdouble	B73_cn_H3K27ac_merged_peak_44c	0	0	0	3041
cn	with_k4all_expdouble	B73_cn_H3K27ac_merged_peak_128	0.8319043713	0.2843578884	0.0082877	1440
cn	with_k4all_expdouble	B73_cn_H3K27ac_merged_peak_132	0.6149820305	0.251583558	0.0041747	859
cn	with_k4all_expdouble	B73_cn_H3K27ac_merged_peak_215c	15.4304758	0.8425129252	0.0759671	4140
cn	with_k4all_expdouble	B73_cn_H3K27ac_merged_peak_244	10.73426696	1.341778976	0.0381549	1899
cn	with_k4all_expdouble	B73_cn_H3K27ac_merged_peak_293	3.019001858	0.4021390577	0.0333723	1738
cn	with_k4all_expdouble	B73_cn_H3K27ac_merged_peak_351i	9.392476269	0.5818945415	0.0206749	9739
cn	with_k4all_expdouble	B73_cn_H3K27ac_merged_peak_425	15.71801075	6.075282889	0.483657	1434
cn	with_k4all_expdouble	B73_cn_H3K27ac_merged_peak_463b	2.348113208	0.1556888577	0.00953281	2184
cn	with_k4all_expdouble	B73_cn_H3K27ac_merged_peak_468	16.18029656	7.407760069	0.656761	1022
cn	with_k4all_expdouble	B73_cn_H3K27ac_merged_peak_559a	0	0	0	2514
cn	with_k4all_expdouble	B73_cn_H3K27ac_merged_peak_578a	2.51583558	0.1916827108	0.00604006	2769
cn	with_k4all_expdouble	B73_cn_H3K27ac_merged_peak_667	14.0887144	1.67722372	0.012694	1242
cn	with_k4all_expdouble	B73_cn_H3K27ac_merged_peak_670d	3.913531779	0.6038009297	0.0135185	3968
cn	with_k4all_expdouble	B73_cn_H3K27ac_merged_peak_684a	2.683557951	0.0766317734	0.00284783	3130
cn	with_k4all_expdouble	B73_cn_H3K27ac_merged_peak_722b	2.549384742	0.3354447439	0.00960826	3408
cn	with_k4all_expdouble	B73_cn_H3K27ac_merged_peak_738	16.10137115	2.58771827	0.0689507	2015
cn	with_k4all_expdouble	B73_cn_H3K27ac_merged_peak_809	7.379760928	1.006334232	0.00830499	2171
cn	with_k4all_expdouble	B73_cn_H3K27ac_merged_peak_901d	50.98763624	0	0.040153	3609
cn	with_k4all_expdouble	B73_cn_H3K27ac_merged_peak_914a	12.41146139	0.6417208892	0.0464297	7436
cn	with_k4all_expdouble	B73_cn_H3K27ac_merged_peak_1051d	1.341778976	0	0.00144438	5099
cn	with_k4all_expdouble	B73_cn_H3K27ac_merged_peak_1062a	8.386118598	0.5138164809	0.00758735	3186
cn	with_k4all_expdouble	B73_cn_H3K27ac_merged_peak_1099e	7.379760928	1.704451473	0.0766841	7185
cn	with_k4all_expdouble	B73_cn_H3K27ac_merged_peak_1111a	10.39880464	0	0.0116123	1791
cn	with_k4all_expdouble	B73_cn_H3K27ac_merged_peak_1112c	40.58883159	0	0.0227963	3561
cn	with_k4all_expdouble	B73_cn_H3K27ac_merged_peak_1154a	4.696226415	1.006334232	0.0057851	3682
cn	with_k4all_expdouble	B73_cn_H3K27ac_merged_peak_1217c	0	0	0	2979
cn	with_k4all_expdouble	B73_cn_H3K27ac_merged_peak_1248c	4.360781671	1.587084681	0.0728634	6669
cn	with_k4all_expdouble	B73_cn_H3K27ac_merged_peak_1299	3.354447439	0	0.00209717	2186
cn	with_k4all_expdouble	B73_cn_H3K27ac_merged_peak_1306f	15.09501348	1.109547548	0.0586303	6231
cn	with_k4all_expdouble	B73_cn_H3K27ac_merged_peak_1322	2.012668464	0	0.000925365	2175
cn	with_k4all_expdouble	B73_cn_H3K27ac_merged_peak_1345a	0.8386118598	0	0.000828713	2668
cn	with_k4all_expdouble	B73_cn_H3K27ac_merged_peak_1347	12.07599906	0.6708894879	0.0231228	1626
cn	with_k4all_expdouble	B73_cn_H3K27ac_merged_peak_1392b	2.012668464	0.5367115903	0.0064818	2715
cn	with_k4all_expdouble	B73_cn_H3K27ac_merged_peak_1400b	15.4304465	0.3354447439	0.0228268	5257
cn	with_k4all_expdouble	B73_cn_H3K27ac_merged_peak_1416	17.10769952	7.044327903	0.0684986	2451
cn	with_k4all_expdouble	B73_cn_H3K27ac_merged_peak_1431k	8.497929607	0.3354449693	0.029342	11537
cn	with_k4all_expdouble	B73_cn_H3K27ac_merged_peak_1442c	4.226602602	1.255624719	0.0518593	3534
cn	with_k4all_expdouble	B73_cn_H3K27ac_merged_peak_1445b	0	0	0	2650
cn	with_k4all_expdouble	B73_cn_H3K27ac_merged_peak_1459d	5.367121763	0.1849140347	0.00825799	4065
cn	with_k4all_expdouble	B73_cn_H3K27ac_merged_peak_1517a	5.367121763	0.3354447439	0.0174056	3151
cn	with_k4all_expdouble	B73_cn_H3K27ac_merged_peak_1562b	0	0	0	2596
cn	with_k4all_expdouble	B73_cn_H3K27ac_merged_peak_1601a	12.41146139	0.4911869465	0.0150287	5621
cn	with_k4all_expdouble	B73_cn_H3K27ac_merged_peak_1627a	26.16471347	0.568796845	0.0671522	3931
cn	with_k4all_expdouble	B73_cn_H3K27ac_merged_peak_1638c	6.876616274	0.8004959356	0.0458965	3305
cn	with_k4all_expdouble	B73_cn_H3K27ac_merged_peak_1684b	2.683557951	0.8566055921	0.0169453	4262
cn	with_k4all_expdouble	B73_cn_H3K27ac_merged_peak_1755a	0.5870283019	0	0.000541461	2571
cn	with_k4all_expdouble	B73_cn_H3K27ac_merged_peak_1756b	0.5031671159	0	0.000613618	2665
cn	with_k4all_expdouble	B73_cn_H3K27ac_merged_peak_1820c	3.354447439	0	0.00150903	5335
cn	with_k4all_expdouble	B73_cn_H3K27ac_merged_peak_1846e	4.360781671	0	0.00298757	9071
cn	with_k4all_expdouble	B73_cn_H3K27ac_merged_peak_1856a	0.7013839319	0	0.00156429	2875
cn	with_k4all_expdouble	B73_cn_H3K27ac_merged_peak_1932d	2.683557951	0.5031671159	0.00773132	4470
cn	with_k4all_expdouble	B73_cn_H3K27ac_merged_peak_1933d	2.012668464	0.3354447439	0.00178278	3575
cn	with_k4all_expdouble	B73_cn_H3K27ac_merged_peak_1959	0	0	0	1646
cn	with_k4all_expdouble	B73_cn_H3K27ac_merged_peak_1987a	2.683557951	0.3354447439	0.00166391	3360
cn	with_k4all_expdouble	B73_cn_H3K27ac_merged_peak_2015b	13.75325208	0.9743879504	0.0358103	2735
cn	with_k4all_expdouble	B73_cn_H3K27ac_merged_peak_2085	0	0	0	1253
cn	with_k4all_expdouble	B73_cn_H3K27ac_merged_peak_2119e	21.46847533	0.3354446887	0.0304732	7403
cn	with_k4all_expdouble	B73_cn_H3K27ac_merged_peak_2302a	91.91198875	1.710988546	0.261148	6774
cn	with_k4all_expdouble	B73_cn_H3K27ac_merged_peak_2312b	44.94960741	4.696226415	0.0820127	3947
cn	with_k4all_expdouble	B73_cn_H3K27ac_merged_peak_2422	1.67722372	0	0.00152475	1760
cn	with_k4all_expdouble	B73_cn_H3K27ac_merged_peak_2438a	16.7722372	0.6708894879	0.0129347	4493
cn	with_k4all_expdouble	B73_cn_H3K27ac_merged_peak_2520	4.696226415	2.851280323	0.0330972	1125
cn	with_k4all_expdouble	B73_cn_H3K27ac_merged_peak_2539	20.79760928	0.5031671159	0.0365084	1709
cn	with_k4all_expdouble	B73_cn_H3K27ac_merged_peak_2540	13.75325208	4.360781671	0.0480634	1511
cn	with_k4all_expdouble	B73_cn_H3K27ac_merged_peak_2582	5.702566507	0.5031671159	0.0130264	2009
cn	with_k4all_expdouble	B73_cn_H3K27ac_merged_peak_2665	0.3354447439	0.127062403	0.000717894	1554
cn	with_k4all_expdouble	B73_cn_H3K27ac_merged_peak_2711c	3.354447439	0.167722372	0.0049974	3251
cn	with_k4all_expdouble	B73_cn_H3K27ac_merged_peak_2723b	14.0887144	0.9034114214	0.0619481	2105
cn	with_k4all_expdouble	B73_cn_H3K27ac_merged_peak_2773b	10.39880464	0.1578563501	0.00722303	5572
cn	with_k4all_expdouble	B73_cn_H3K27ac_merged_peak_2819	2.012668464	0.04792067771	0.00269536	1689
cn	with_k4all_expdouble	B73_cn_H3K27ac_merged_peak_2823	1.67722372	0.671811474	0.00696712	1666
cn	with_k4all_expdouble	B73_cn_H3K27ac_merged_peak_2824	4.360781671	1.341778976	0.00765049	1710
cn	with_k4all_expdouble	B73_cn_H3K27ac_merged_peak_2846	0	0	0	1964
cn	with_k4all_expdouble	B73_cn_H3K27ac_merged_peak_2924a	0.1118149146	0	6.24525e-05	4476
cn	with_k4all_expdouble	B73_cn_H3K27ac_merged_peak_2974c	3.019002695	0	0.00176668	5603
cn	with_k4all_expdouble	B73_cn_H3K27ac_merged_peak_3006	4.360781671	1.006334232	0.00710479	2042
cn	with_k4all_expdouble	B73_cn_H3K27ac_merged_peak_3036	40.92429392	5.11553674	0.123823	1746
cn	with_k4all_expdouble	B73_cn_H3K27ac_merged_peak_3037	15.4304465	4.025336927	0.0317704	1853
cn	with_k4all_expdouble	B73_cn_H3K27ac_merged_peak_3044b	0	0	0	2751
cn	with_k4all_expdouble	B73_cn_H3K27ac_merged_peak_3092a	5.031671159	0.4193059299	0.00607637	3607
cn	with_k4all_expdouble	B73_cn_H3K27ac_merged_peak_3112	4.830411344	1.045040747	0.0245059	1588
cn	with_k4all_expdouble	B73_cn_H3K27ac_merged_peak_3185	20.79760928	8.050685574	0.135194	1717
cn	with_k4all_expdouble	B73_cn_H3K27ac_merged_peak_3199	6.038028829	2.012668464	0.0239604	1120
cn	with_k4all_expdouble	B73_cn_H3K27ac_merged_peak_3213b	1.67722372	0.167722372	0.00288512	3557
cn	with_k4all_expdouble	B73_cn_H3K27ac_merged_peak_3222	14.75958045	1.467568557	0.0134996	1845
cn	with_k4all_expdouble	B73_cn_H3K27ac_merged_peak_3272c	2.683560881	0.2683557951	0.00651554	3730
cn	with_k4all_expdouble	B73_cn_H3K27ac_merged_peak_3298	14.0887144	3.186716278	0.0373346	2131
cn	with_k4all_expdouble	B73_cn_H3K27ac_merged_peak_3319	1.006334232	0.04193059299	0.00111875	1874
cn	with_k4all_expdouble	B73_cn_H3K27ac_merged_peak_3320c	0.5031671159	0.125791779	0.000400649	3352
cn	with_k4all_expdouble	B73_cn_H3K27ac_merged_peak_3361	36.56351811	1.970738603	0.194811	1643
cn	with_k4all_expdouble	B73_cn_H3K27ac_merged_peak_3377a	5.702566507	0.3354447439	0.00518806	2263
cn	with_k4all_expdouble	B73_cn_H3K27ac_merged_peak_3444	2.236298293	0.134776906	0.00494636	1452
cn	with_k4all_expdouble	B73_cn_H3K27ac_merged_peak_3445	2.012668464	0	0.0017071	1179
cn	with_k4all_expdouble	B73_cn_H3K27ac_merged_peak_3471	2.683557951	0.02795372866	0.00409714	1603
cn	with_k4all_expdouble	B73_cn_H3K27ac_merged_peak_3475	1.643680417	0.7547499414	0.0364184	960
cn	with_k4all_expdouble	B73_cn_H3K27ac_merged_peak_3481d	1.509501348	0.167722372	0.00151477	3820
cn	with_k4all_expdouble	B73_cn_H3K27ac_merged_peak_3521b	42.26608461	3.598409384	0.141229	3359
cn	with_k4all_expdouble	B73_cn_H3K27ac_merged_peak_3554b	27.50650416	6.004476737	0.0929307	1980
cn	with_k4all_expdouble	B73_cn_H3K27ac_merged_peak_3611b	0.3354447439	0	0.000513855	1632
cn	with_k4all_expdouble	B73_cn_H3K27ac_merged_peak_3615	0	0	0	2074
cn	with_k4all_expdouble	B73_cn_H3K27ac_merged_peak_3622a	3.39638023	1.634213476	0.0614558	2538
cn	with_k4all_expdouble	B73_cn_H3K27ac_merged_peak_3637	0.1916827108	0	8.89479e-05	2155
cn	with_k4all_expdouble	B73_cn_H3K27ac_merged_peak_3659	9.392476269	1.006334232	0.0212091	1376
cn	with_k4all_expdouble	B73_cn_H3K27ac_merged_peak_3711	5.702566507	1.900855502	0.0546151	1641
cn	with_k4all_expdouble	B73_cn_H3K27ac_merged_peak_3740	6.373432556	0.8665670534	0.0194755	1797
cn	with_k4all_expdouble	B73_cn_H3K27ac_merged_peak_3752	0	0	0	1486
cn	with_k4all_expdouble	B73_cn_H3K27ac_merged_peak_3777	12.74692371	3.689892183	0.0313903	1635
cn	with_k4all_expdouble	B73_cn_H3K27ac_merged_peak_3795	1.006334232	0.1437620331	0.000766731	1500
cn	with_k4all_expdouble	B73_cn_H3K27ac_merged_peak_3796	0	0	0	645
cn	with_k4all_expdouble	B73_cn_H3K27ac_merged_peak_3804a	4.808039377	0.3354442813	0.0137161	2182
cn	with_k4all_expdouble	B73_cn_H3K27ac_merged_peak_3811	2.012668464	0	0.00275353	2071
cn	with_k4all_expdouble	B73_cn_H3K27ac_merged_peak_3936	51.65850229	10.62242666	0.461579	1185
cn	with_k4all_expdouble	B73_cn_H3K27ac_merged_peak_3954	1.341778976	0.5870283019	0.00300329	1452
cn	with_k4all_expdouble	B73_cn_H3K27ac_merged_peak_4043	2.683557951	0	0.00231741	1158
cn	with_k4all_expdouble	B73_cn_H3K27ac_merged_peak_4056	37.56984648	6.839411167	0.462488	1183
cn	with_k4all_expdouble	B73_cn_H3K27ac_merged_peak_4063	8.721551623	4.696226415	0.0260359	1443
cn	with_k4all_expdouble	B73_cn_H3K27ac_merged_peak_4068b	3.354447439	0	0.00452921	1185
cn	with_k4all_expdouble	B73_cn_H3K27ac_merged_peak_4075b	31.19635533	7.044357201	0.0559834	2209
cn	with_k4all_expdouble	B73_cn_H3K27ac_merged_peak_4088a	1.807674779	0.7265432066	0.0161685	2293
cn	with_k4all_expdouble	B73_cn_H3K27ac_merged_peak_4136	40.58883159	12.07599906	0.359607	1504
cn	with_k4all_expdouble	B73_cn_H3K27ac_merged_peak_4159a	2.012668464	0.4099880204	0.00497567	2030
cn	with_k4all_expdouble	B73_cn_H3K27ac_merged_peak_4166	5.367121763	1.073424353	0.0160767	1503
cn	with_k4all_expdouble	B73_cn_H3K27ac_merged_peak_4167	9.057013946	2.079760928	0.0383709	1933
cn	with_k4all_expdouble	B73_cn_H3K27ac_merged_peak_4168	7.044357201	2.012668464	0.0142079	1936
cn	with_k4all_expdouble	B73_cn_H3K27ac_merged_peak_4179	4.360781671	1.006334232	0.0140692	1514
cn	with_k4all_expdouble	B73_cn_H3K27ac_merged_peak_4203	9.057013946	0.9057013946	0.0423628	648
cn	with_k4all_expdouble	B73_cn_H3K27ac_merged_peak_4231	7.044357201	1.605343122	0.0682378	1072
cn	with_k4all_expdouble	B73_cn_H3K27ac_merged_peak_4255	31.86727997	15.4304465	0.171819	1515
cn	with_k4all_expdouble	B73_cn_H3K27ac_merged_peak_4284	9.392476269	4.025339857	0.0203049	1619
cn	with_k4all_expdouble	B73_cn_H3K27ac_merged_peak_4312	5.031671159	1.67722372	0.0190869	1198
cn	with_k4all_expdouble	B73_cn_H3K27ac_merged_peak_4437b	1.67722372	0	0.000326181	5142
cn	with_k4all_expdouble	B73_cn_H3K27ac_merged_peak_4461b	2.348113208	0	0.00123918	2707
cn	with_k4all_expdouble	B73_cn_H3K27ac_merged_peak_4471b	3.354447439	0	0.00144867	3975
cn	with_k4all_expdouble	B73_cn_H3K27ac_merged_peak_4538c	34.55080277	2.71844536	0.188779	4084
cn	with_k4all_expdouble	B73_cn_H3K27ac_merged_peak_4548	6.075272518	4.053979892	0.640526	1083
cn	with_k4all_expdouble	B73_cn_H3K27ac_merged_peak_4582	14.42411813	4.672268169	0.120756	1698
cn	with_k4all_expdouble	B73_cn_H3K27ac_merged_peak_4588c	1.229964061	0	0.000461664	3806
cn	with_k4all_expdouble	B73_cn_H3K27ac_merged_peak_4696	5.702566507	2.683557951	0.021627	1299
cn	with_k4all_expdouble	B73_cn_H3K27ac_merged_peak_4697	40.58883159	6.993760452	0.719708	968
cn	with_k4all_expdouble	B73_cn_H3K27ac_merged_peak_4778a	4.193073948	1.677229579	0.00621158	3350
cn	with_k4all_expdouble	B73_cn_H3K27ac_merged_peak_4788	24.82292277	1.67722372	0.0506448	1636
cn	with_k4all_expdouble	B73_cn_H3K27ac_merged_peak_4803c	3.689892183	0	0.00152727	2416
cn	with_k4all_expdouble	B73_cn_H3K27ac_merged_peak_4867c	0.8945193172	0	0.000750207	3634
cn	with_k4all_expdouble	B73_cn_H3K27ac_merged_peak_4894c	5.702566507	0.6708894879	0.0209121	2508
cn	with_k4all_expdouble	B73_cn_H3K27ac_merged_peak_4935	40.92429392	2.199022531	0.498611	947
cn	with_k4all_expdouble	B73_cn_H3K27ac_merged_peak_4962b	46.20751787	14.6477727	0.680338	2649
cn	with_k4all_expdouble	B73_cn_H3K27ac_merged_peak_5009a	14.0887144	0.167722372	0.066089	2580
cn	with_k4all_expdouble	B73_cn_H3K27ac_merged_peak_5075b	0	0	0	1510
cn	with_k4all_expdouble	B73_cn_H3K27ac_merged_peak_5085	11.40513301	5.186493162	0.45855	1182
cn	with_k4all_expdouble	B73_cn_H3K27ac_merged_peak_5120a	138.8743701	1.006334232	0.0963842	3326
cn	with_k4all_expdouble	B73_cn_H3K27ac_merged_peak_5132	0.922470116	0.5151464482	0.0028086	3310
cn	with_k4all_expdouble	B73_cn_H3K27ac_merged_peak_5164	5.031671159	2.012668464	0.00680722	1774
cn	with_k4all_expdouble	B73_cn_H3K27ac_merged_peak_5245b	62.05730693	2.683557951	0.116071	4913
cn	with_k4all_expdouble	B73_cn_H3K27ac_merged_peak_5285	0	0	0	2127
cn	with_k4all_expdouble	B73_cn_H3K27ac_merged_peak_5289a	1.341778976	0.3354447439	0.00177719	1510
cn	with_k4all_expdouble	B73_cn_H3K27ac_merged_peak_5312a	0.3354447439	0.1980513626	0.00492989	1057
cn	with_k4all_expdouble	B73_cn_H3K27ac_merged_peak_5376b	0.3354447439	0	0.000953936	2317
cn	with_k4all_expdouble	B73_cn_H3K27ac_merged_peak_5379	0.3354447439	0	0.000196167	1710
cn	with_k4all_expdouble	B73_cn_H3K27ac_merged_peak_5390g	20.79760928	1.277883344	0.0214048	6408
cn	with_k4all_expdouble	B73_cn_H3K27ac_merged_peak_5407	5.367121763	1.733132154	0.00664587	1632
cn	with_k4all_expdouble	B73_cn_H3K27ac_merged_peak_5410a	7.044357201	0	0.00436195	3749
cn	with_k4all_expdouble	B73_cn_H3K27ac_merged_peak_5417a	7.748769483	1.789040588	0.225119	2229
cn	with_k4all_expdouble	B73_cn_H3K27ac_merged_peak_5432a	19.12035626	3.689892183	0.0394871	2574
cn	with_k4all_expdouble	B73_cn_H3K27ac_merged_peak_5458b	25.82925114	1.10417155	0.0818036	1658
cn	with_k4all_expdouble	B73_cn_H3K27ac_merged_peak_5584	5.702566507	0.883338314	0.0196066	1651
cn	with_k4all_expdouble	B73_cn_H3K27ac_merged_peak_5625	44.94960741	15.70998867	0.589059	1239
cn	with_k4all_expdouble	B73_cn_H3K27ac_merged_peak_5642b	2.348113208	0	0.00205734	3424
cn	with_k4all_expdouble	B73_cn_H3K27ac_merged_peak_5715d	21.58033517	0	0.0107837	8722
cn	with_k4all_expdouble	B73_cn_H3K27ac_merged_peak_5817f	272.0455877	1.269898936	1.05475	5317
cn	with_k4all_expdouble	B73_cn_H3K27ac_merged_peak_5829a	4.360781671	0	0.00541253	2541
cn	with_k4all_expdouble	B73_cn_H3K27ac_merged_peak_5836	10.78217341	5.439001942	0.264282	927
cn	with_k4all_expdouble	B73_cn_H3K27ac_merged_peak_5862	3.019002695	0	0.00245447	1476
cn	with_k4all_expdouble	B73_cn_H3K27ac_merged_peak_5884	55.01294972	14.42411813	0.295764	1609
cn	with_k4all_expdouble	B73_cn_H3K27ac_merged_peak_6040	0.3354447439	0.167722372	0.000270084	1242
cn	with_k4all_expdouble	B73_cn_H3K27ac_merged_peak_6054a	34.21539904	0.5404390797	0.039535	3662
cn	with_k4all_expdouble	B73_cn_H3K27ac_merged_peak_6079a	0.6780272334	0.2667254865	0.00819245	1913
cn	with_k4all_expdouble	B73_cn_H3K27ac_merged_peak_6137d	6.038028829	0.6403961092	0.0102747	4529
cn	with_k4all_expdouble	B73_cn_H3K27ac_merged_peak_6174a	124.4497832	0.2456781259	0.508081	2705
cn	with_k4all_expdouble	B73_cn_H3K27ac_merged_peak_6234c	3.689892183	0	0.00215435	2647
cn	with_k4all_expdouble	B73_cn_H3K27ac_merged_peak_6284c	5.031671159	1.341778976	0.00346986	4447
cn	with_k4all_expdouble	B73_cn_H3K27ac_merged_peak_6291a	1.67722372	0	0.000436891	3839
cn	with_k4all_expdouble	B73_cn_H3K27ac_merged_peak_6301b	2.683557951	0.3727163822	0.0141199	2567
cn	with_k4all_expdouble	B73_cn_H3K27ac_merged_peak_6338h	11.40513301	0.4472596586	0.00809393	8353
cn	with_k4all_expdouble	B73_cn_H3K27ac_merged_peak_6339b	1.090195418	0	0.000695861	3515
cn	with_k4all_expdouble	B73_cn_H3K27ac_merged_peak_6341	2.348113208	0	0.00111957	3146
cn	with_k4all_expdouble	B73_cn_H3K27ac_merged_peak_6355	37.90525021	1.67722372	0.0705782	2397
cn	with_k4all_expdouble	B73_cn_H3K27ac_merged_peak_6359c	2.348113208	0	0.00150584	2339
cn	with_k4all_expdouble	B73_cn_H3K27ac_merged_peak_6456a	9.224745107	0.7061994609	0.0248191	2554
cn	with_k4all_expdouble	B73_cn_H3K27ac_merged_peak_6525	31.19635533	5.702566507	0.128634	2267
cn	with_k4all_expdouble	B73_cn_H3K27ac_merged_peak_6530	1.67722372	0	0.00157893	1633
cn	with_k4all_expdouble	B73_cn_H3K27ac_merged_peak_6543a	7.37978046	0.3407692637	0.028371	2471
cn	with_k4all_expdouble	B73_cn_H3K27ac_merged_peak_6553	2.683557951	0	0.00164207	2179
cn	with_k4all_expdouble	B73_cn_H3K27ac_merged_peak_6582a	1.006334232	0	0.00065493	2228
cn	with_k4all_expdouble	B73_cn_H3K27ac_merged_peak_6604a	11.74059534	1.006334232	0.0137819	2557
cn	with_k4all_expdouble	B73_cn_H3K27ac_merged_peak_6629d	5.367121763	0.05851571598	0.00364826	4805
cn	with_k4all_expdouble	B73_cn_H3K27ac_merged_peak_6634b	5.702566507	0.498810957	0.00954359	4365
cn	with_k4all_expdouble	B73_cn_H3K27ac_merged_peak_6643	4.360775812	2.180397672	0.0329549	1024
cn	with_k4all_expdouble	B73_cn_H3K27ac_merged_peak_6646b	9.392476269	0.251583558	0.00733397	3499
cn	with_k4all_expdouble	B73_cn_H3K27ac_merged_peak_6658	5.702566507	0.6708894879	0.00881529	1446
cn	with_k4all_expdouble	B73_cn_H3K27ac_merged_peak_6709a	2.51583558	0.3354447439	0.00627849	2813
cn	with_k4all_expdouble	B73_cn_H3K27ac_merged_peak_6735b	5.367133482	0.6708894879	0.0113027	3643
cn	with_k4all_expdouble	B73_cn_H3K27ac_merged_peak_6760	1.341778976	0	0.00105902	1267
cn	with_k4all_expdouble	B73_cn_H3K27ac_merged_peak_6787	1.67722372	0.04193059299	0.00127246	1384
cn	with_k4all_expdouble	B73_cn_H3K27ac_merged_peak_6790	13.08232743	0.5683932966	0.0183847	2188
cn	with_k4all_expdouble	B73_cn_H3K27ac_merged_peak_6799	11.06967069	0	0.00818763	1352
cn	with_k4all_expdouble	B73_cn_H3K27ac_merged_peak_6815d	1.006334232	0.2515834914	0.0132843	3396
cn	with_k4all_expdouble	B73_cn_H3K27ac_merged_peak_6893	14.75958045	2.55776837	0.071723	1718
cn	with_k4all_expdouble	B73_cn_H3K27ac_merged_peak_6902d	0	0	0	3089
cn	with_k4all_expdouble	B73_cn_H3K27ac_merged_peak_6953	17.44316184	2.963093285	0.081123	1697
cn	with_k4all_expdouble	B73_cn_H3K27ac_merged_peak_6973	0.6708894879	0.3354447439	0.000560944	1196
cn	with_k4all_expdouble	B73_cn_H3K27ac_merged_peak_7050d	2.683557951	0.5059627329	0.00749533	3849
cn	with_k4all_expdouble	B73_cn_H3K27ac_merged_peak_7057c	2.683557951	0	0.000828259	4590
cn	with_k4all_expdouble	B73_cn_H3K27ac_merged_peak_7089e	0	0	0	6125
cn	with_k4all_expdouble	B73_cn_H3K27ac_merged_peak_7152a	6.786300246	0.9635121219	0.157096	3536
cn	with_k4all_expdouble	B73_cn_H3K27ac_merged_peak_7239	10.39880464	2.348119067	0.044103	1364
cn	with_k4all_expdouble	B73_cn_H3K27ac_merged_peak_7270	3.354447439	0.3354447439	0.0110031	752
cn	with_k4all_expdouble	B73_cn_H3K27ac_merged_peak_7296	35.89259346	6.190498386	0.358829	1447
cn	with_k4all_expdouble	B73_cn_H3K27ac_merged_peak_7345b	2.683557951	0	0.0023418	2533
cn	with_k4all_expdouble	B73_cn_H3K27ac_merged_peak_7397	13.61900856	3.73549041	0.30379	1146
cn	with_k4all_expdouble	B73_cn_H3K27ac_merged_peak_7510	0	0	0	2184
cn	with_k4all_expdouble	B73_cn_H3K27ac_merged_peak_7511b	4.025336927	1.67722372	0.00798246	1849
cn	with_k4all_expdouble	B73_cn_H3K27ac_merged_peak_7566a	7.379760928	0.8386118598	0.00739272	2904
cn	with_k4all_expdouble	B73_cn_H3K27ac_merged_peak_7614b	3.689892183	0.1118149146	0.00454819	2545
cn	with_k4all_expdouble	B73_cn_H3K27ac_merged_peak_7634a	0.6708894879	0	0.000307078	2913
cn	with_k4all_expdouble	B73_cn_H3K27ac_merged_peak_7648	0	0	0	1894
cn	with_k4all_expdouble	B73_cn_H3K27ac_merged_peak_7729a	12.74692371	0.270840137	0.00933711	7123
cn	with_k4all_expdouble	B73_cn_H3K27ac_merged_peak_7782	3.074915036	1.889673425	0.0502422	1359
cn	with_k4all_expdouble	B73_cn_H3K27ac_merged_peak_7783	6.373432556	0.3354447439	0.00457062	1688
cn	with_k4all_expdouble	B73_cn_H3K27ac_merged_peak_7796	2.012668464	0	0.00265283	1412
cn	with_k4all_expdouble	B73_cn_H3K27ac_merged_peak_7839	40.92429392	12.02009844	0.599343	982
cn	with_k4all_expdouble	B73_cn_H3K27ac_merged_peak_7841	16.10137115	1.006334232	0.0656346	1865
cn	with_k4all_expdouble	B73_cn_H3K27ac_merged_peak_7853b	13.41778976	1.006334232	0.0278442	2886
cn	with_k4all_expdouble	B73_cn_H3K27ac_merged_peak_7869a	2.012668464	0	0.000612312	3287
cn	with_k4all_expdouble	B73_cn_H3K27ac_merged_peak_7897	2.012668464	1.006334232	0.00276846	1454
cn	with_k4all_expdouble	B73_cn_H3K27ac_merged_peak_7911c	8.218387437	0.5291711646	0.0373681	2116
cn	with_k4all_expdouble	B73_cn_H3K27ac_merged_peak_7915	14.0887144	0.6708894879	0.0490468	1149
cn	with_k4all_expdouble	B73_cn_H3K27ac_merged_peak_7929	1.365739733	0.7563955853	0.0559823	928
cn	with_k4all_expdouble	B73_cn_H3K27ac_merged_peak_7976b	3.689892183	0	0.00184188	2404
cn	with_k4all_expdouble	B73_cn_H3K27ac_merged_peak_8012	0	0	0	1692
cn	with_k4all_expdouble	B73_cn_H3K27ac_merged_peak_8019b	14.0887144	2.348113208	0.0298624	3972
cn	with_k4all_expdouble	B73_cn_H3K27ac_merged_peak_8104a	2.348119067	0.2193291515	0.011243	4239
cn	with_k4all_expdouble	B73_cn_H3K27ac_merged_peak_8106d	0.2236298293	0	0.000278442	4121
cn	with_k4all_expdouble	B73_cn_H3K27ac_merged_peak_8113	0	0	0	1662
cn	with_k4all_expdouble	B73_cn_H3K27ac_merged_peak_8114	5.367121763	0.4472596586	0.00821603	1742
cn	with_k4all_expdouble	B73_cn_H3K27ac_merged_peak_8118	0	0	0	1146
cn	with_k4all_expdouble	B73_cn_H3K27ac_merged_peak_8139b	1.67722372	0	0.00118266	3120
cn	with_k4all_expdouble	B73_cn_H3K27ac_merged_peak_8141b	2.180390836	0.2839853696	0.0067976	2106
cn	with_k4all_expdouble	B73_cn_H3K27ac_merged_peak_8146c	17.10769952	0.2078807286	0.0197935	5977
cn	with_k4all_expdouble	B73_cn_H3K27ac_merged_peak_8162a	6.121865112	0.06708894879	0.00770085	7075
cn	with_k4all_expdouble	B73_cn_H3K27ac_merged_peak_8165a	8.050685574	0.4025336927	0.0295744	3070
cn	with_k4all_expdouble	B73_cn_H3K27ac_merged_peak_8173	0.3354447439	0	0.000208221	1611
cn	with_k4all_expdouble	B73_cn_H3K27ac_merged_peak_8174	1.341778976	0	0.000868465	1545
cn	with_k4all_expdouble	B73_cn_H3K27ac_merged_peak_8183d	7.044357201	0.09952756139	0.00626519	4719
cn	with_k4all_expdouble	B73_cn_H3K27ac_merged_peak_8231b	2.571741084	0.3732283552	0.00681696	3048
cn	with_k4all_expdouble	B73_cn_H3K27ac_merged_peak_8246b	3.019002695	0	0.00325579	2550
cn	with_k4all_expdouble	B73_cn_H3K27ac_merged_peak_8251b	4.025342787	0.6581906799	0.0131002	3123
cn	with_k4all_expdouble	B73_cn_H3K27ac_merged_peak_8269c	0	0	0	3488
cn	with_k4all_expdouble	B73_cn_H3K27ac_merged_peak_8318b	1.341778976	0	0.00136565	2741
cn	with_k4all_expdouble	B73_cn_H3K27ac_merged_peak_8364a	157.3239189	1.7610893	0.374345	4295
cn	with_k4all_expdouble	B73_cn_H3K27ac_merged_peak_8441	34.55080277	3.466268214	0.128124	1992
cn	with_k4all_expdouble	B73_cn_H3K27ac_merged_peak_8445c	19.79122231	0.8112612726	0.0676596	5925
cn	with_k4all_expdouble	B73_cn_H3K27ac_merged_peak_8475	1.45359389	0.1118149146	0.00398146	1287
cn	with_k4all_expdouble	B73_cn_H3K27ac_merged_peak_8502	3.689892183	1.67722372	0.0178946	2112
cn	with_k4all_expdouble	B73_cn_H3K27ac_merged_peak_8582	398.8439002	56.2429522	3.94376	1565
cn	with_k4all_expdouble	B73_cn_H3K27ac_merged_peak_8776d	0	0	0	4390
cn	with_k4all_expdouble	B73_cn_H3K27ac_merged_peak_8803	43.94322044	13.13830618	0.532836	1933
cn	with_k4all_expdouble	B73_cn_H3K27ac_merged_peak_8884	12.41146139	1.174056604	0.0451079	2005
cn	with_k4all_expdouble	B73_cn_H3K27ac_merged_peak_9054b	29.5191609	5.807391158	0.0797883	3203
cn	with_k4all_expdouble	B73_cn_H3K27ac_merged_peak_9072b	0	0	0	3878
cn	with_k4all_expdouble	B73_cn_H3K27ac_merged_peak_9175c	20.79760928	0.09584135541	0.0196881	6713
cn	with_k4all_expdouble	B73_cn_H3K27ac_merged_peak_9209	1.006334232	0.3354447439	0.00113071	1780
cn	with_k4all_expdouble	B73_cn_H3K27ac_merged_peak_9212	1.006334232	0.167722372	0.00128023	1909
cn	with_k4all_expdouble	B73_cn_H3K27ac_merged_peak_9232a	0	0	0	3208
cn	with_k4all_expdouble	B73_cn_H3K27ac_merged_peak_9249	8.386147896	1.174056604	0.0246996	1718
cn	with_k4all_expdouble	B73_cn_H3K27ac_merged_peak_9250b	7.379760928	0	0.00370098	1994
cn	with_k4all_expdouble	B73_cn_H3K27ac_merged_peak_9274b	7.044357201	0.230617529	0.0122606	2333
cn	with_k4all_expdouble	B73_cn_H3K27ac_merged_peak_9346a	23.14572835	0.167722372	0.0137718	5756
cn	with_k4all_expdouble	B73_cn_H3K27ac_merged_peak_9400c	3.689892183	0.1688952557	0.0119556	3042
cn	with_k4all_expdouble	B73_cn_H3K27ac_merged_peak_9431b	0.3354447439	0	0.000128375	2613
cn	with_k4all_expdouble	B73_cn_H3K27ac_merged_peak_9453	7.379760928	2.054601742	0.223607	871
cn	with_k4all_expdouble	B73_cn_H3K27ac_merged_peak_9456b	1.67722372	0	0.0010296	2172
cn	with_k4all_expdouble	B73_cn_H3K27ac_merged_peak_9511b	0	0	0	1767
cn	with_k4all_expdouble	B73_cn_H3K27ac_merged_peak_9531b	52.66483066	5.894259262	0.388434	2483
cn	with_k4all_expdouble	B73_cn_H3K27ac_merged_peak_9546f	39.2470409	4.025342787	0.0673427	5760
cn	with_k4all_expdouble	B73_cn_H3K27ac_merged_peak_9547	2.012668464	0.8386118598	0.00360582	1628
cn	with_k4all_expdouble	B73_cn_H3K27ac_merged_peak_9548a	7.715223251	1.006334232	0.00942657	7117
cn	with_k4all_expdouble	B73_cn_H3K27ac_merged_peak_9558a	2.683557951	0.5031671159	0.00915497	2246
cn	with_k4all_expdouble	B73_cn_H3K27ac_merged_peak_9575	19.79122231	4.940189425	0.110781	1848
cn	with_k4all_expdouble	B73_cn_H3K27ac_merged_peak_9606c	31.19635533	0.4762897911	0.134442	3120
cn	with_k4all_expdouble	B73_cn_H3K27ac_merged_peak_9643	46.62686042	1.67722372	0.120764	1968
cn	with_k4all_expdouble	B73_cn_H3K27ac_merged_peak_9689b	50.31671159	0.6708894879	0.0822533	2893
cn	with_k4all_expdouble	B73_cn_H3K27ac_merged_peak_9726a	8.7495117	0.6006183848	0.160001	3075
cn	with_k4all_expdouble	B73_cn_H3K27ac_merged_peak_9791a	0	0	0	2638
cn	with_k4all_expdouble	B73_cn_H3K27ac_merged_peak_9819	2.012668464	0	0.00327878	1330
cn	with_k4all_expdouble	B73_cn_H3K27ac_merged_peak_9840a	20.46214696	0.8945193172	0.0193425	5813
cn	with_k4all_expdouble	B73_cn_H3K27ac_merged_peak_9962c	0.3354447439	0.05590745732	0.000331973	3041
cn	with_k4all_expdouble	B73_cn_H3K27ac_merged_peak_10018b	1.341778976	0	0.000396507	3384
cn	with_k4all_expdouble	B73_cn_H3K27ac_merged_peak_10028	0.5590745732	0	0.000758925	1105
cn	with_k4all_expdouble	B73_cn_H3K27ac_merged_peak_10032c	3.354447439	0	0.0032332	2490
cn	with_k4all_expdouble	B73_cn_H3K27ac_merged_peak_10033a	5.367121763	0.4133160545	0.0166082	2603
cn	with_k4all_expdouble	B73_cn_H3K27ac_merged_peak_10061	5.702566507	1.162877456	0.0318416	1529
cn	with_k4all_expdouble	B73_cn_H3K27ac_merged_peak_10069a	4.696226415	0	0.00227738	5008
cn	with_k4all_expdouble	B73_cn_H3K27ac_merged_peak_10117b	11.06967069	0.6708894879	0.0194712	2877
cn	with_k4all_expdouble	B73_cn_H3K27ac_merged_peak_10143a	11.74056604	2.300195878	0.0182561	4600
cn	with_k4all_expdouble	B73_cn_H3K27ac_merged_peak_10159a	5.031671159	0	0.00430057	1664
cn	with_k4all_expdouble	B73_cn_H3K27ac_merged_peak_10175a	1.67722372	0	0.00157671	1702
cn	with_k4all_expdouble	B73_cn_H3K27ac_merged_peak_10203c	1.341778976	0	0.000819762	3826
cn	with_k4all_expdouble	B73_cn_H3K27ac_merged_peak_10236b	2.851283253	0	0.00363817	1735
cn	with_k4all_expdouble	B73_cn_H3K27ac_merged_peak_10282	82.96671745	16.34735732	1.66085	1168
cn	with_k4all_expdouble	B73_cn_H3K27ac_merged_peak_10321	2.657754059	1.174056278	0.0635654	1203
cn	with_k4all_expdouble	B73_cn_H3K27ac_merged_peak_10339	1.67722372	0.3913522013	0.00448565	1371
cn	with_k4all_expdouble	B73_cn_H3K27ac_merged_peak_10449	21.46847533	0.8497949139	0.0523882	2428
cn	with_k4all_expdouble	B73_cn_H3K27ac_merged_peak_10458	0	0	0	704
cn	with_k4all_expdouble	B73_cn_H3K27ac_merged_peak_10462b	1.811402789	0.1170152894	0.0217219	2514
cn	with_k4all_expdouble	B73_cn_H3K27ac_merged_peak_10472d	10.65037208	1.274690418	0.106533	4829
cn	with_k4all_expdouble	B73_cn_H3K27ac_merged_peak_10532	1.006334232	0.2396033885	0.00142429	2732
cn	with_k4all_expdouble	B73_cn_H3K27ac_merged_peak_10588c	0.3354447439	0	8.93566e-05	3754
cn	with_k4all_expdouble	B73_cn_H3K27ac_merged_peak_10598b	2.079760928	0.407555349	0.0413471	5750
cn	with_k4all_expdouble	B73_cn_H3K27ac_merged_peak_10669	41.25969764	12.11792453	1.24986	918
cn	with_k4all_expdouble	B73_cn_H3K27ac_merged_peak_10727	3.019002695	0	0.00183861	1642
cn	with_k4all_expdouble	B73_cn_H3K27ac_merged_peak_10740a	4.360781671	0.06589093184	0.00267991	5823
cn	with_k4all_expdouble	B73_cn_H3K27ac_merged_peak_10757	8.721551623	0.3354447439	0.00953538	2228
cn	with_k4all_expdouble	B73_cn_H3K27ac_merged_peak_10761	2.012676276	0.2795372866	0.00286832	2261
cn	with_k4all_expdouble	B73_cn_H3K27ac_merged_peak_10802	0.6708894879	0.3354447439	0.0010227	1968
cn	with_k4all_expdouble	B73_cn_H3K27ac_merged_peak_10846b	5.031671159	0.5870283019	0.0144559	3975
cn	with_k4all_expdouble	B73_cn_H3K27ac_merged_peak_10975	38.86968241	4.919857709	1.31587	1000
cn	with_k4all_expdouble	B73_cn_H3K27ac_merged_peak_10995c	2.683557951	0.2795372866	0.00147345	3339
cn	with_k4all_expdouble	B73_cn_H3K27ac_merged_peak_11001	36.56351811	8.050685574	0.198424	1953
cn	with_k4all_expdouble	B73_cn_H3K27ac_merged_peak_11018	3.279913278	1.826308319	0.238172	996
cn	with_k4all_expdouble	B73_cn_H3K27ac_merged_peak_11083	0	0	0	956
cn	with_k4all_expdouble	B73_cn_H3K27ac_merged_peak_11112	0.2348113208	0.07547506739	0.00195281	2295
cn	with_k4all_expdouble	B73_cn_H3K27ac_merged_peak_11132a	7.044357201	1.174056604	0.0105647	2556
cn	with_k4all_expdouble	B73_cn_H3K27ac_merged_peak_11145	8.386128364	2.156434682	0.0942887	1047
cn	with_k4all_expdouble	B73_cn_H3K27ac_merged_peak_11148	10.73426696	1.81499661	0.0742459	818
cn	with_k4all_expdouble	B73_cn_H3K27ac_merged_peak_11175	4.323515241	1.026066103	0.123492	799
cn	with_k4all_expdouble	B73_cn_H3K27ac_merged_peak_11209	14.75958045	1.341778976	0.0393808	1935
cn	with_k4all_expdouble	B73_cn_H3K27ac_merged_peak_11223e	2.012668464	0.1190287801	0.00645845	4835
cn	with_k4all_expdouble	B73_cn_H3K27ac_merged_peak_11257	15.09504278	5.702566507	0.0643606	1918
cn	with_k4all_expdouble	B73_cn_H3K27ac_merged_peak_11278	6.373432556	1.677227626	0.0167751	1993
cn	with_k4all_expdouble	B73_cn_H3K27ac_merged_peak_11284a	6.038028829	1.326533418	0.0254807	2734
cn	with_k4all_expdouble	B73_cn_H3K27ac_merged_peak_11294	17.77856557	7.715223251	0.0969901	1335
cn	with_k4all_expdouble	B73_cn_H3K27ac_merged_peak_11307	12.07599906	0	0.00861327	2042
cn	with_k4all_expdouble	B73_cn_H3K27ac_merged_peak_11335a	6.038028829	1.453591937	0.0202915	2621
cn	with_k4all_expdouble	B73_cn_H3K27ac_merged_peak_11339	13.08232743	1.389697142	0.0226036	1973
cn	with_k4all_expdouble	B73_cn_H3K27ac_merged_peak_11346	22.4748037	2.012668464	0.10533	1457
cn	with_k4all_expdouble	B73_cn_H3K27ac_merged_peak_11372	4.025336927	1.509501348	0.00844577	2062
cn	with_k4all_expdouble	B73_cn_H3K27ac_merged_peak_11386	5.031671159	2.683557951	0.0173025	1803
cn	with_k4all_expdouble	B73_cn_H3K27ac_merged_peak_11402	13.58552092	6.187097152	0.723661	834
cn	with_k4all_expdouble	B73_cn_H3K27ac_merged_peak_11403	39.58250322	9.616078753	0.131034	2401
cn	with_k4all_expdouble	B73_cn_H3K27ac_merged_peak_11455	0.5870283019	0	0.000687492	1457
cn	with_k4all_expdouble	B73_cn_H3K27ac_merged_peak_11458	2.012668464	0.3354447439	0.00274263	1590
cn	with_k4all_expdouble	B73_cn_H3K27ac_merged_peak_11471	5.367123716	2.779394284	0.42283	795
cn	with_k4all_expdouble	B73_cn_H3K27ac_merged_peak_11472	27.84190789	8.386118598	0.388554	790
cn	with_k4all_expdouble	B73_cn_H3K27ac_merged_peak_11525	9.727879995	6.09392945	0.0397869	1630
cn	with_k4all_expdouble	B73_cn_H3K27ac_merged_peak_11535	2.52014051	1.248212128	0.138202	1329
cn	with_k4all_expdouble	B73_cn_H3K27ac_merged_peak_11542	28.84823626	10.17516309	0.102906	1481
cn	with_k4all_expdouble	B73_cn_H3K27ac_merged_peak_11543	22.4748037	3.019014415	0.0548224	1958
cn	with_k4all_expdouble	B73_cn_H3K27ac_merged_peak_11616	4.193073948	0.8701828886	0.02899	1506
cn	with_k4all_expdouble	B73_cn_H3K27ac_merged_peak_11629	3.876251676	1.565408805	0.0805206	972
cn	with_k4all_expdouble	B73_cn_H3K27ac_merged_peak_11635a	5.031671159	0	0.00432098	2950
cn	with_k4all_expdouble	B73_cn_H3K27ac_merged_peak_11639	3.019002695	0.2012668464	0.0035706	1839
cn	with_k4all_expdouble	B73_cn_H3K27ac_merged_peak_11674	60.71545764	15.09499069	1.36723	910
cn	with_k4all_expdouble	B73_cn_H3K27ac_merged_peak_11694	4.193073948	2.054604184	0.0289709	1616
cn	with_k4all_expdouble	B73_cn_H3K27ac_merged_peak_11706c	14.75958045	1.653776604	0.177295	2645
cn	with_k4all_expdouble	B73_cn_H3K27ac_merged_peak_11739b	3.421539904	0.3354447439	0.0127267	2040
cn	with_k4all_expdouble	B73_cn_H3K27ac_merged_peak_11758c	0.6708894879	0	0.00094444	3315
cn	with_k4all_expdouble	B73_cn_H3K27ac_merged_peak_11778	5.031677019	1.123740918	0.0499223	1072
cn	with_k4all_expdouble	B73_cn_H3K27ac_merged_peak_11856	19.12035626	2.385386148	0.145249	863
cn	with_k4all_expdouble	B73_cn_H3K27ac_merged_peak_11971d	35.22172741	7.715223251	0.0754781	2823
cn	with_k4all_expdouble	B73_cn_H3K27ac_merged_peak_12011b	1.006334232	0	0.000291438	3453
cn	with_k4all_expdouble	B73_cn_H3K27ac_merged_peak_12015	17.77856557	1.143562959	0.0950451	993
cn	with_k4all_expdouble	B73_cn_H3K27ac_merged_peak_12045a	0	0	0	3076
cn	with_k4all_expdouble	B73_cn_H3K27ac_merged_peak_12073a	6.708894879	0.3474249134	0.00687011	2001
cn	with_k4all_expdouble	B73_cn_H3K27ac_merged_peak_12083a	0	0	0	2815
cn	with_k4all_expdouble	B73_cn_H3K27ac_merged_peak_12100c	0	0	0	4813
cn	with_k4all_expdouble	B73_cn_H3K27ac_merged_peak_12159d	3.019002695	0.04193059299	0.00327223	4987
cn	with_k4all_expdouble	B73_cn_H3K27ac_merged_peak_12175b	5.031671159	1.25791779	0.0122341	2029
cn	with_k4all_expdouble	B73_cn_H3K27ac_merged_peak_12197	0	0	0	758
cn	with_k4all_expdouble	B73_cn_H3K27ac_merged_peak_12227	2.683557951	0	0.00271615	1729
cn	with_k4all_expdouble	B73_cn_H3K27ac_merged_peak_12237d	4.696226415	0	0.00313667	3743
cn	with_k4all_expdouble	B73_cn_H3K27ac_merged_peak_12307a	1.341778976	0	0.00114935	2043
cn	with_k4all_expdouble	B73_cn_H3K27ac_merged_peak_12316a	12.07599906	0.1118149146	0.0154518	2824
cn	with_k4all_expdouble	B73_cn_H3K27ac_merged_peak_12363a	9.727879995	0	0.00867014	2244
cn	with_k4all_expdouble	B73_cn_H3K27ac_merged_peak_12467a	13.08232743	3.186725067	0.0393643	1781
cn	with_k4all_expdouble	B73_cn_H3K27ac_merged_peak_12486a	30.8609516	1.006334232	0.0484298	7515
cn	with_k4all_expdouble	B73_cn_H3K27ac_merged_peak_12507	20.79760928	2.281028068	0.0627623	1495
cn	with_k4all_expdouble	B73_cn_H3K27ac_merged_peak_12514c	7.044357201	0.2907187781	0.0132622	6749
cn	with_k4all_expdouble	B73_cn_H3K27ac_merged_peak_12551a	6.373432556	0	0.0112113	2441
cn	with_k4all_expdouble	B73_cn_H3K27ac_merged_peak_12569a	4.863939998	0.5870283019	0.01174	2771
cn	with_k4all_expdouble	B73_cn_H3K27ac_merged_peak_12592a	0	0	0	1987
cn	with_k4all_expdouble	B73_cn_H3K27ac_merged_peak_12618e	15.4304465	0.4792067771	0.00731952	6304
cn	with_k4all_expdouble	B73_cn_H3K27ac_merged_peak_12646	12.74692371	1.505200323	0.0716747	922
cn	with_k4all_expdouble	B73_cn_H3K27ac_merged_peak_12656	9.727909293	1.67722372	0.0281303	1900
cn	with_k4all_expdouble	B73_cn_H3K27ac_merged_peak_12664e	2.348113208	0.04413746631	0.00131886	3432
cn	with_k4all_expdouble	B73_cn_H3K27ac_merged_peak_12667a	0	0	0	1711
cn	with_k4all_expdouble	B73_cn_H3K27ac_merged_peak_12669	20.12668464	10.90196883	0.0770145	1825
cn	with_k4all_expdouble	B73_cn_H3K27ac_merged_peak_12690c	11.06967069	1.526275929	0.0134967	4155
cn	with_k4all_expdouble	B73_cn_H3K27ac_merged_peak_12700c	41.25969764	7.212059065	0.0910648	3397
cn	with_k4all_expdouble	B73_cn_H3K27ac_merged_peak_12737a	0.8945202938	0	0.00109401	2478
cn	with_k4all_expdouble	B73_cn_H3K27ac_merged_peak_12752b	19.12035626	0	0.0166561	4236
cn	with_k4all_expdouble	B73_cn_H3K27ac_merged_peak_12770b	3.354447439	1.174056604	0.00570586	3351
cn	with_k4all_expdouble	B73_cn_H3K27ac_merged_peak_12779	163.3616548	38.32459276	2.04447	1577
cn	with_k4all_expdouble	B73_cn_H3K27ac_merged_peak_12827	9.560178132	0.8922834876	0.0269759	1610
cn	with_k4all_expdouble	B73_cn_H3K27ac_merged_peak_12841	2.180390836	0.3689892183	0.00319154	2098
cn	with_k4all_expdouble	B73_cn_H3K27ac_merged_peak_12847	1.006334232	0.251583558	0.00174257	1540
cn	with_k4all_expdouble	B73_cn_H3K27ac_merged_peak_12975	10.06334232	1.67722372	0.0263003	1623
cn	with_k4all_expdouble	B73_cn_H3K27ac_merged_peak_13052a	5.702566507	0.1118149146	0.00818111	2355
cn	with_k4all_expdouble	B73_cn_H3K27ac_merged_peak_13159a	3.354447439	0	0.00182508	3921
cn	with_k4all_expdouble	B73_cn_H3K27ac_merged_peak_13181	3.018999766	1.348770948	0.018609	1652
cn	with_k4all_expdouble	B73_cn_H3K27ac_merged_peak_13184	4.696226415	1.313824759	0.0175916	1585
cn	with_k4all_expdouble	B73_cn_H3K27ac_merged_peak_13223	4.025336927	1.202008379	0.00933564	2102
cn	with_k4all_expdouble	B73_cn_H3K27ac_merged_peak_13251	0.6708894879	0.05160688368	0.000959392	1601
cn	with_k4all_expdouble	B73_cn_H3K27ac_merged_peak_13332	0.8386118598	0	0.000859963	1414
cn	with_k4all_expdouble	B73_cn_H3K27ac_merged_peak_13335	6.038028829	1.006334232	0.0131681	1970
cn	with_k4all_expdouble	B73_cn_H3K27ac_merged_peak_13338	21.58027006	8.054317997	0.604987	758
cn	with_k4all_expdouble	B73_cn_H3K27ac_merged_peak_13360	1.341778976	0.5870283019	0.00378806	2081
cn	with_k4all_expdouble	B73_cn_H3K27ac_merged_peak_13370d	53.00029298	0.5271257806	0.0483011	6725
cn	with_k4all_expdouble	B73_cn_H3K27ac_merged_peak_13371	52.32942693	6.17002359	0.342046	1770
cn	with_k4all_expdouble	B73_cn_H3K27ac_merged_peak_13398	0	0	0	1791
cn	with_k4all_expdouble	B73_cn_H3K27ac_merged_peak_13404c	12.50537912	1.035047803	0.304886	2602
cn	with_k4all_expdouble	B73_cn_H3K27ac_merged_peak_13425	2.180390836	0	0.0025305	2686
cn	with_k4all_expdouble	B73_cn_H3K27ac_merged_peak_13437	0	0	0	1893
cn	with_k4all_expdouble	B73_cn_H3K27ac_merged_peak_13444	5.031671159	1.006334232	0.00827254	1649
cn	with_k4all_expdouble	B73_cn_H3K27ac_merged_peak_13465a	0	0	0	3646
cn	with_k4all_expdouble	B73_cn_H3K27ac_merged_peak_13496	19.12035626	0	0.014291	1940
cn	with_k4all_expdouble	B73_cn_H3K27ac_merged_peak_13545	190.8683933	31.56539969	3.42867	1352
cn	with_k4all_expdouble	B73_cn_H3K27ac_merged_peak_13547a	131.1590296	0.9541544592	0.495155	3381
cn	with_k4all_expdouble	B73_cn_H3K27ac_merged_peak_13612a	22.81026603	0.209652965	0.0213783	2566
cn	with_k4all_expdouble	B73_cn_H3K27ac_merged_peak_13660	43.27241298	15.98955037	0.221314	1786
cn	with_k4all_expdouble	B73_cn_H3K27ac_merged_peak_13677b	0.698845658	0	0.00119377	3959
cn	with_k4all_expdouble	B73_cn_H3K27ac_merged_peak_13714c	7.715223251	0	0.00659179	2731
cn	with_k4all_expdouble	B73_cn_H3K27ac_merged_peak_13721c	23.14572835	0.57305217	0.0456362	7239
cn	with_k4all_expdouble	B73_cn_H3K27ac_merged_peak_13809b	6.87662604	0.7547506739	0.0145243	2109
cn	with_k4all_expdouble	B73_cn_H3K27ac_merged_peak_13855b	69.77264737	16.60450604	0.0957343	4923
cn	with_k4all_expdouble	B73_cn_H3K27ac_merged_peak_13866	9.727879995	0.9453434793	0.0154498	2317
cn	with_k4all_expdouble	B73_cn_H3K27ac_merged_peak_13868	0.6708894879	0.3354447439	0.000525364	1277
cn	with_k4all_expdouble	B73_cn_H3K27ac_merged_peak_13889b	0	0	0	1700
cn	with_k4all_expdouble	B73_cn_H3K27ac_merged_peak_14075	3.689892183	0.9224730458	0.0101265	1717
cn	with_k4all_expdouble	B73_cn_H3K27ac_merged_peak_14093c	4.528506973	0.2959806564	0.0109104	8741
cn	with_k4all_expdouble	B73_cn_H3K27ac_merged_peak_14124	1.341778976	0.5590745732	0.00220791	1418
cn	with_k4all_expdouble	B73_cn_H3K27ac_merged_peak_14150	12.83839212	4.733485683	0.316594	1185
cn	with_k4all_expdouble	B73_cn_H3K27ac_merged_peak_14158b	20.79760928	1.078350477	0.104171	8765
cn	with_k4all_expdouble	B73_cn_H3K27ac_merged_peak_14229b	4.025336927	0	0.00222398	5719
cn	with_k4all_expdouble	B73_cn_H3K27ac_merged_peak_14251a	6.708894879	2.012668464	0.00711114	2335
cn	with_k4all_expdouble	B73_cn_H3K27ac_merged_peak_14264c	0.6708894879	0	0.000507335	3107
cn	with_k4all_expdouble	B73_cn_H3K27ac_merged_peak_14277d	4.162556066	1.407578834	0.0583081	4803
cn	with_k4all_expdouble	B73_cn_H3K27ac_merged_peak_14279b	7.715223251	0.3354447439	0.00681591	2633
cn	with_k4all_expdouble	B73_cn_H3K27ac_merged_peak_14312	0.3354447439	0	0.000132482	2532
cn	with_k4all_expdouble	B73_cn_H3K27ac_merged_peak_14335a	4.360781671	0.3483464649	0.0145764	2410
cn	with_k4all_expdouble	B73_cn_H3K27ac_merged_peak_14381	0.3354447439	0	0.00020861	1608
cn	with_k4all_expdouble	B73_cn_H3K27ac_merged_peak_14418	5.367121763	1.215987197	0.0118896	1587
cn	with_k4all_expdouble	B73_cn_H3K27ac_merged_peak_14433	56.0192781	7.086277784	0.387524	1307
cn	with_k4all_expdouble	B73_cn_H3K27ac_merged_peak_14451d	42.60148834	2.683557951	0.0819418	4675
cn	with_k4all_expdouble	B73_cn_H3K27ac_merged_peak_14479b	0.167722372	0	0.000119104	2347
cn	with_k4all_expdouble	B73_cn_H3K27ac_merged_peak_14536	1.789040588	0.6289588949	0.00688748	1424
cn	with_k4all_expdouble	B73_cn_H3K27ac_merged_peak_14625	0	0	0	946
cn	with_k4all_expdouble	B73_cn_H3K27ac_merged_peak_14644b	5.367121763	0.2821989285	0.0172289	5871
cn	with_k4all_expdouble	B73_cn_H3K27ac_merged_peak_14645a	59.37360834	1.090193953	0.0610728	3120
cn	with_k4all_expdouble	B73_cn_H3K27ac_merged_peak_14664e	3.689892183	0.7966834712	0.0333672	4035
cn	with_k4all_expdouble	B73_cn_H3K27ac_merged_peak_14679b	2.180387906	0	0.00872635	1976
cn	with_k4all_expdouble	B73_cn_H3K27ac_merged_peak_14692	6.792760459	0.3015615992	0.0264713	3909
cn	with_k4all_expdouble	B73_cn_H3K27ac_merged_peak_14712	0	0	0	1779
cn	with_k4all_expdouble	B73_cn_H3K27ac_merged_peak_14728b	29.18369858	1.811399859	0.0512997	2514
cn	with_k4all_expdouble	B73_cn_H3K27ac_merged_peak_14794a	6.373432556	0.3727163822	0.00396301	5389
cn	with_k4all_expdouble	B73_cn_H3K27ac_merged_peak_14834a	6.038028829	1.733131665	0.0249664	3327
cn	with_k4all_expsingle	B73_cn_H3K27ac_merged_peak_8b	4.696226415	0.6708894879	0.00379034	2183
cn	with_k4all_expsingle	B73_cn_H3K27ac_merged_peak_9a	2.348113208	0.8386118598	0.00764823	2076
cn	with_k4all_expsingle	B73_cn_H3K27ac_merged_peak_11	13.41778976	0.6708894879	0.0236534	1837
cn	with_k4all_expsingle	B73_cn_H3K27ac_merged_peak_16b	1.341778976	0.1090195418	0.00107319	2537
cn	with_k4all_expsingle	B73_cn_H3K27ac_merged_peak_61	0	0	0	1236
cn	with_k4all_expsingle	B73_cn_H3K27ac_merged_peak_67b	2.012668464	0.7827044025	0.00325785	2454
cn	with_k4all_expsingle	B73_cn_H3K27ac_merged_peak_122	0	0	0	950
cn	with_k4all_expsingle	B73_cn_H3K27ac_merged_peak_127b	1.844940232	0.167722372	0.0280289	3123
cn	with_k4all_expsingle	B73_cn_H3K27ac_merged_peak_144b	0.276249302	0.1147574124	0.00582384	3349
cn	with_k4all_expsingle	B73_cn_H3K27ac_merged_peak_146a	4.919860151	1.54562558	0.0134694	3871
cn	with_k4all_expsingle	B73_cn_H3K27ac_merged_peak_155	6.708894879	0	0.00814996	1811
cn	with_k4all_expsingle	B73_cn_H3K27ac_merged_peak_190a	2.683557951	0.3689892183	0.00539065	3545
cn	with_k4all_expsingle	B73_cn_H3K27ac_merged_peak_202	1.006334232	0	0.000846014	1586
cn	with_k4all_expsingle	B73_cn_H3K27ac_merged_peak_217c	6.708894879	0.2236298293	0.0118857	5709
cn	with_k4all_expsingle	B73_cn_H3K27ac_merged_peak_223	0	0	0	887
cn	with_k4all_expsingle	B73_cn_H3K27ac_merged_peak_224	1.67722372	0.8386118598	0.00183504	914
cn	with_k4all_expsingle	B73_cn_H3K27ac_merged_peak_242a	37.90525021	9.727909293	0.213834	1909
cn	with_k4all_expsingle	B73_cn_H3K27ac_merged_peak_248a	0	0	0	2516
cn	with_k4all_expsingle	B73_cn_H3K27ac_merged_peak_250	16.7722372	4.025336927	0.0649273	2126
cn	with_k4all_expsingle	B73_cn_H3K27ac_merged_peak_278a	11.74059534	1.121961218	0.0488683	2428
cn	with_k4all_expsingle	B73_cn_H3K27ac_merged_peak_279b	10.51060588	1.135936984	0.0531188	2620
cn	with_k4all_expsingle	B73_cn_H3K27ac_merged_peak_294a	0.9224730458	0.3354452322	0.0122878	1673
cn	with_k4all_expsingle	B73_cn_H3K27ac_merged_peak_307b	3.186716278	0.2603461545	0.0169055	2460
cn	with_k4all_expsingle	B73_cn_H3K27ac_merged_peak_308c	1.509501348	0.3540795864	0.00931664	4708
cn	with_k4all_expsingle	B73_cn_H3K27ac_merged_peak_331b	44.94960741	1.341780929	0.109147	3393
cn	with_k4all_expsingle	B73_cn_H3K27ac_merged_peak_343c	5.031671159	0	0.00277019	2664
cn	with_k4all_expsingle	B73_cn_H3K27ac_merged_peak_362b	1.900855502	0.6820709793	0.00767934	1408
cn	with_k4all_expsingle	B73_cn_H3K27ac_merged_peak_365	3.354447439	0.167722372	0.003135	1177
cn	with_k4all_expsingle	B73_cn_H3K27ac_merged_peak_372b	1.006334232	0	0.00144113	2638
cn	with_k4all_expsingle	B73_cn_H3K27ac_merged_peak_376	14.42411813	3.522178601	0.0330378	1655
cn	with_k4all_expsingle	B73_cn_H3K27ac_merged_peak_377	0	0	0	1142
cn	with_k4all_expsingle	B73_cn_H3K27ac_merged_peak_386	2.51583558	0.8386118598	0.00615648	1008
cn	with_k4all_expsingle	B73_cn_H3K27ac_merged_peak_391a	0	0	0	1478
cn	with_k4all_expsingle	B73_cn_H3K27ac_merged_peak_393a	2.683557951	0	0.00255699	2099
cn	with_k4all_expsingle	B73_cn_H3K27ac_merged_peak_397b	0.5489099361	0.2604100168	0.00808378	2919
cn	with_k4all_expsingle	B73_cn_H3K27ac_merged_peak_416a	0.6708894879	0	0.000344804	2724
cn	with_k4all_expsingle	B73_cn_H3K27ac_merged_peak_417	0	0	0	1852
cn	with_k4all_expsingle	B73_cn_H3K27ac_merged_peak_453c	18.11402789	3.354447439	0.0390052	2064
cn	with_k4all_expsingle	B73_cn_H3K27ac_merged_peak_466b	2.348113208	0.5031671159	0.00301196	2478
cn	with_k4all_expsingle	B73_cn_H3K27ac_merged_peak_469d	2.348113208	0.3354447439	0.00371211	3961
cn	with_k4all_expsingle	B73_cn_H3K27ac_merged_peak_501b	11.40513301	0.8721563342	0.0493092	2705
cn	with_k4all_expsingle	B73_cn_H3K27ac_merged_peak_521	0	0	0	1184
cn	with_k4all_expsingle	B73_cn_H3K27ac_merged_peak_522	2.348113208	0.2609014675	0.00271098	1612
cn	with_k4all_expsingle	B73_cn_H3K27ac_merged_peak_546b	0	0	0	1999
cn	with_k4all_expsingle	B73_cn_H3K27ac_merged_peak_567a	12.74692371	0.3354447439	0.0118906	6333
cn	with_k4all_expsingle	B73_cn_H3K27ac_merged_peak_569a	1.341778976	0	0.000465249	2884
cn	with_k4all_expsingle	B73_cn_H3K27ac_merged_peak_584	0	0	0	803
cn	with_k4all_expsingle	B73_cn_H3K27ac_merged_peak_587d	0	0	0	5033
cn	with_k4all_expsingle	B73_cn_H3K27ac_merged_peak_589	0	0	0	915
cn	with_k4all_expsingle	B73_cn_H3K27ac_merged_peak_590b	4.025336927	0	0.00347161	1546
cn	with_k4all_expsingle	B73_cn_H3K27ac_merged_peak_593b	0	0	0	2351
cn	with_k4all_expsingle	B73_cn_H3K27ac_merged_peak_601a	1.006334232	0	0.00113745	1622
cn	with_k4all_expsingle	B73_cn_H3K27ac_merged_peak_602a	9.224730458	4.169099797	0.12031	3429
cn	with_k4all_expsingle	B73_cn_H3K27ac_merged_peak_622b	0	0	0	2557
cn	with_k4all_expsingle	B73_cn_H3K27ac_merged_peak_626a	0	0	0	2129
cn	with_k4all_expsingle	B73_cn_H3K27ac_merged_peak_636a	0.3354447439	0	0.000171583	1955
cn	with_k4all_expsingle	B73_cn_H3K27ac_merged_peak_647	0	0	0	2338
cn	with_k4all_expsingle	B73_cn_H3K27ac_merged_peak_653e	3.130825423	0	0.00315549	4785
cn	with_k4all_expsingle	B73_cn_H3K27ac_merged_peak_693	1.006334232	0.5031671159	0.00132587	1518
cn	with_k4all_expsingle	B73_cn_H3K27ac_merged_peak_695	0	0	0	1168
cn	with_k4all_expsingle	B73_cn_H3K27ac_merged_peak_700e	7.379760928	0.8106581312	0.00280729	6832
cn	with_k4all_expsingle	B73_cn_H3K27ac_merged_peak_701	0	0	0	592
cn	with_k4all_expsingle	B73_cn_H3K27ac_merged_peak_711	3.689892183	0	0.00428076	2821
cn	with_k4all_expsingle	B73_cn_H3K27ac_merged_peak_717e	30.69319114	0.8625727567	0.10819	4202
cn	with_k4all_expsingle	B73_cn_H3K27ac_merged_peak_720e	12.41146139	0.9644021739	0.0246739	4901
cn	with_k4all_expsingle	B73_cn_H3K27ac_merged_peak_721a	2.012668464	0	0.001559	1291
cn	with_k4all_expsingle	B73_cn_H3K27ac_merged_peak_723	16.7722372	1.67722372	0.0491671	2057
cn	with_k4all_expsingle	B73_cn_H3K27ac_merged_peak_725c	1.341778976	0	0.00108498	3607
cn	with_k4all_expsingle	B73_cn_H3K27ac_merged_peak_726b	4.360775812	0.7118863689	0.101509	3654
cn	with_k4all_expsingle	B73_cn_H3K27ac_merged_peak_727	2.012676276	0.04069734026	0.00756109	962
cn	with_k4all_expsingle	B73_cn_H3K27ac_merged_peak_734	31.53181765	15.98951131	0.59178	1603
cn	with_k4all_expsingle	B73_cn_H3K27ac_merged_peak_736	6.708894879	1.174056604	0.01009	1762
cn	with_k4all_expsingle	B73_cn_H3K27ac_merged_peak_744	3.019002695	0.6708894879	0.00449256	1344
cn	with_k4all_expsingle	B73_cn_H3K27ac_merged_peak_751	2.683557951	0.8386118598	0.0044304	1431
cn	with_k4all_expsingle	B73_cn_H3K27ac_merged_peak_762b	1.341778976	0.1341778976	0.00529132	1006
cn	with_k4all_expsingle	B73_cn_H3K27ac_merged_peak_767b	3.354447439	0.1032137674	0.00757838	2780
cn	with_k4all_expsingle	B73_cn_H3K27ac_merged_peak_770a	5.031671159	0.4472596586	0.00641346	2127
cn	with_k4all_expsingle	B73_cn_H3K27ac_merged_peak_776	7.044357201	0	0.0116135	1993
cn	with_k4all_expsingle	B73_cn_H3K27ac_merged_peak_791	5.031671159	0.1775883938	0.00548586	2256
cn	with_k4all_expsingle	B73_cn_H3K27ac_merged_peak_811b	0	0	0	2478
cn	with_k4all_expsingle	B73_cn_H3K27ac_merged_peak_818	0	0	0	1452
cn	with_k4all_expsingle	B73_cn_H3K27ac_merged_peak_829a	1.341778976	0	0.000877668	1911
cn	with_k4all_expsingle	B73_cn_H3K27ac_merged_peak_832	2.683557951	0.6708894879	0.00576673	2065
cn	with_k4all_expsingle	B73_cn_H3K27ac_merged_peak_851	0.8497949139	0.1677221369	0.0183748	1070
cn	with_k4all_expsingle	B73_cn_H3K27ac_merged_peak_860b	1.006334232	0	0.00123116	1771
cn	with_k4all_expsingle	B73_cn_H3K27ac_merged_peak_874c	6.038028829	0.9427400096	0.0348965	2756
cn	with_k4all_expsingle	B73_cn_H3K27ac_merged_peak_888c	16.43680417	0.7547536037	0.0371296	4759
cn	with_k4all_expsingle	B73_cn_H3K27ac_merged_peak_927a	5.367121763	0	0.00403203	4878
cn	with_k4all_expsingle	B73_cn_H3K27ac_merged_peak_951a	1.341778976	0	0.000661871	2703
cn	with_k4all_expsingle	B73_cn_H3K27ac_merged_peak_961a	2.012668464	0	0.000639755	3146
cn	with_k4all_expsingle	B73_cn_H3K27ac_merged_peak_962a	0	0	0	4113
cn	with_k4all_expsingle	B73_cn_H3K27ac_merged_peak_964	24.15205672	8.218397203	0.709483	774
cn	with_k4all_expsingle	B73_cn_H3K27ac_merged_peak_987	1.389697142	0.5031668496	0.0153751	1100
cn	with_k4all_expsingle	B73_cn_H3K27ac_merged_peak_1008	0	0	0	945
cn	with_k4all_expsingle	B73_cn_H3K27ac_merged_peak_1009	0	0	0	934
cn	with_k4all_expsingle	B73_cn_H3K27ac_merged_peak_1046b	26.33241533	2.795372866	0.356831	2035
cn	with_k4all_expsingle	B73_cn_H3K27ac_merged_peak_1048b	0	0	0	2607
cn	with_k4all_expsingle	B73_cn_H3K27ac_merged_peak_1049c	1.174056604	0.2156438868	0.0019731	3212
cn	with_k4all_expsingle	B73_cn_H3K27ac_merged_peak_1075	1.67722372	0.6708894879	0.00436408	1422
cn	with_k4all_expsingle	B73_cn_H3K27ac_merged_peak_1076a	9.057013946	0	0.00823533	1446
cn	with_k4all_expsingle	B73_cn_H3K27ac_merged_peak_1091b	4.696226415	0.3913522013	0.00781326	1703
cn	with_k4all_expsingle	B73_cn_H3K27ac_merged_peak_1094a	8.050685574	0.461235763	0.0349221	3834
cn	with_k4all_expsingle	B73_cn_H3K27ac_merged_peak_1102b	2.348113208	1.006334232	0.00291237	2246
cn	with_k4all_expsingle	B73_cn_H3K27ac_merged_peak_1127b	1.789040588	0.2683557951	0.00225548	2449
cn	with_k4all_expsingle	B73_cn_H3K27ac_merged_peak_1169	3.019002695	0.3274579643	0.00883334	1149
cn	with_k4all_expsingle	B73_cn_H3K27ac_merged_peak_1171b	2.683557951	0	0.00181575	5727
cn	with_k4all_expsingle	B73_cn_H3K27ac_merged_peak_1211a	1.341778976	0	0.000977346	3299
cn	with_k4all_expsingle	B73_cn_H3K27ac_merged_peak_1212b	1.45359389	0.2385384846	0.00546876	4636
cn	with_k4all_expsingle	B73_cn_H3K27ac_merged_peak_1223	3.019002695	0	0.00523389	1269
cn	with_k4all_expsingle	B73_cn_H3K27ac_merged_peak_1224	6.373432556	0	0.00332123	1919
cn	with_k4all_expsingle	B73_cn_H3K27ac_merged_peak_1229b	0	0	0	1768
cn	with_k4all_expsingle	B73_cn_H3K27ac_merged_peak_1249	0	0	0	1134
cn	with_k4all_expsingle	B73_cn_H3K27ac_merged_peak_1271a	0	0	0	1671
cn	with_k4all_expsingle	B73_cn_H3K27ac_merged_peak_1274b	17.82052033	3.773758683	0.130516	2332
cn	with_k4all_expsingle	B73_cn_H3K27ac_merged_peak_1277	1.090195418	0.02396033885	0.0054283	1410
cn	with_k4all_expsingle	B73_cn_H3K27ac_merged_peak_1278d	7.297272893	3.320904462	0.261174	4622
cn	with_k4all_expsingle	B73_cn_H3K27ac_merged_peak_1286a	2.51583558	0.09591965717	0.00580667	1816
cn	with_k4all_expsingle	B73_cn_H3K27ac_merged_peak_1288b	0	0	0	1728
cn	with_k4all_expsingle	B73_cn_H3K27ac_merged_peak_1300g	6.708894879	0.1436054296	0.00850467	8201
cn	with_k4all_expsingle	B73_cn_H3K27ac_merged_peak_1303a	4.360781671	1.006334232	0.00343459	2637
cn	with_k4all_expsingle	B73_cn_H3K27ac_merged_peak_1304	0	0	0	807
cn	with_k4all_expsingle	B73_cn_H3K27ac_merged_peak_1328c	1.67722372	0	0.000859184	3960
cn	with_k4all_expsingle	B73_cn_H3K27ac_merged_peak_1333a	101.6395172	3.354447439	0.124899	2983
cn	with_k4all_expsingle	B73_cn_H3K27ac_merged_peak_1346b	0	0	0	784
cn	with_k4all_expsingle	B73_cn_H3K27ac_merged_peak_1349d	1.744310325	0.01719154313	0.00314897	3564
cn	with_k4all_expsingle	B73_cn_H3K27ac_merged_peak_1353	2.348113208	0	0.00121224	1937
cn	with_k4all_expsingle	B73_cn_H3K27ac_merged_peak_1354	1.67722372	0	0.00115842	2027
cn	with_k4all_expsingle	B73_cn_H3K27ac_merged_peak_1388b	0	0	0	2730
cn	with_k4all_expsingle	B73_cn_H3K27ac_merged_peak_1389c	2.683557951	0	0.00290324	3628
cn	with_k4all_expsingle	B73_cn_H3K27ac_merged_peak_1390b	1.341778976	0.3354447439	0.00148955	1978
cn	with_k4all_expsingle	B73_cn_H3K27ac_merged_peak_1401c	6.373432556	1.274692371	0.013621	4454
cn	with_k4all_expsingle	B73_cn_H3K27ac_merged_peak_1404b	5.031671159	0.3000366876	0.00688424	3605
cn	with_k4all_expsingle	B73_cn_H3K27ac_merged_peak_1409	1.062238759	0.3675950593	0.00988285	1558
cn	with_k4all_expsingle	B73_cn_H3K27ac_merged_peak_1410	2.683557951	0	0.00264319	1396
cn	with_k4all_expsingle	B73_cn_H3K27ac_merged_peak_1419	6.373432556	0.167722372	0.0100952	1894
cn	with_k4all_expsingle	B73_cn_H3K27ac_merged_peak_1420b	0.9224730458	0.2236300734	0.00369313	3014
cn	with_k4all_expsingle	B73_cn_H3K27ac_merged_peak_1424c	0	0	0	3273
cn	with_k4all_expsingle	B73_cn_H3K27ac_merged_peak_1441b	0	0	0	1300
cn	with_k4all_expsingle	B73_cn_H3K27ac_merged_peak_1452a	0	0	0	2305
cn	with_k4all_expsingle	B73_cn_H3K27ac_merged_peak_1476e	16.43677487	0	0.010172	5444
cn	with_k4all_expsingle	B73_cn_H3K27ac_merged_peak_1484	3.019002695	0	0.00184761	1634
cn	with_k4all_expsingle	B73_cn_H3K27ac_merged_peak_1489a	10.39880464	0.8945202938	0.0407523	3025
cn	with_k4all_expsingle	B73_cn_H3K27ac_merged_peak_1503b	0	0	0	2702
cn	with_k4all_expsingle	B73_cn_H3K27ac_merged_peak_1546	0	0	0	1734
cn	with_k4all_expsingle	B73_cn_H3K27ac_merged_peak_1547	0	0	0	1444
cn	with_k4all_expsingle	B73_cn_H3K27ac_merged_peak_1556	0.2236298293	0	0.000161349	1386
cn	with_k4all_expsingle	B73_cn_H3K27ac_merged_peak_1569	4.696226415	1.313828177	0.0106904	2254
cn	with_k4all_expsingle	B73_cn_H3K27ac_merged_peak_1581b	30.8609516	1.229966014	0.0830459	3166
cn	with_k4all_expsingle	B73_cn_H3K27ac_merged_peak_1582d	0	0	0	4271
cn	with_k4all_expsingle	B73_cn_H3K27ac_merged_peak_1585	0	0	0	1369
cn	with_k4all_expsingle	B73_cn_H3K27ac_merged_peak_1607	1.341778976	0.3354447439	0.00104068	1934
cn	with_k4all_expsingle	B73_cn_H3K27ac_merged_peak_1609a	37.56984648	1.006334232	0.0334027	2365
cn	with_k4all_expsingle	B73_cn_H3K27ac_merged_peak_1649b	33.87993672	8.497939373	0.120341	2272
cn	with_k4all_expsingle	B73_cn_H3K27ac_merged_peak_1655	5.434208368	2.166415192	0.0330011	2170
cn	with_k4all_expsingle	B73_cn_H3K27ac_merged_peak_1663d	1.839537583	0.5427682925	0.0212767	4173
cn	with_k4all_expsingle	B73_cn_H3K27ac_merged_peak_1666b	0.3354447439	0	0.000147286	4555
cn	with_k4all_expsingle	B73_cn_H3K27ac_merged_peak_1670e	11.06967069	0.265352189	0.0238333	4402
cn	with_k4all_expsingle	B73_cn_H3K27ac_merged_peak_1686c	2.012671393	0.07081611261	0.00292103	4322
cn	with_k4all_expsingle	B73_cn_H3K27ac_merged_peak_1699b	0.6708894879	0	0.000278281	2893
cn	with_k4all_expsingle	B73_cn_H3K27ac_merged_peak_1701d	4.360781671	0.3544319612	0.0112701	5700
cn	with_k4all_expsingle	B73_cn_H3K27ac_merged_peak_1704	64.07008086	17.10769952	1.24054	1047
cn	with_k4all_expsingle	B73_cn_H3K27ac_merged_peak_1705b	2.683557951	1.341778976	0.00156476	1715
cn	with_k4all_expsingle	B73_cn_H3K27ac_merged_peak_1715	0	0	0	1290
cn	with_k4all_expsingle	B73_cn_H3K27ac_merged_peak_1746b	2.348113208	0.4542480907	0.00638058	1684
cn	with_k4all_expsingle	B73_cn_H3K27ac_merged_peak_1751	0	0	0	2020
cn	with_k4all_expsingle	B73_cn_H3K27ac_merged_peak_1753b	0	0	0	1548
cn	with_k4all_expsingle	B73_cn_H3K27ac_merged_peak_1754a	7.379760928	0.7013839319	0.0188328	2067
cn	with_k4all_expsingle	B73_cn_H3K27ac_merged_peak_1763b	0	0	0	1162
cn	with_k4all_expsingle	B73_cn_H3K27ac_merged_peak_1819	0	0	0	589
cn	with_k4all_expsingle	B73_cn_H3K27ac_merged_peak_1832b	4.025336927	1.174056604	0.00585564	3208
cn	with_k4all_expsingle	B73_cn_H3K27ac_merged_peak_1833	2.900607331	1.953160884	0.142895	911
cn	with_k4all_expsingle	B73_cn_H3K27ac_merged_peak_1844	13.9768741	1.940468226	0.0862456	2571
cn	with_k4all_expsingle	B73_cn_H3K27ac_merged_peak_1854d	1.341778976	0	0.000565775	3755
cn	with_k4all_expsingle	B73_cn_H3K27ac_merged_peak_1874	2.012668464	0.5031671159	0.00313891	1603
cn	with_k4all_expsingle	B73_cn_H3K27ac_merged_peak_1886	4.360781671	1.341778976	0.00891215	1929
cn	with_k4all_expsingle	B73_cn_H3K27ac_merged_peak_1890	0	0	0	1954
cn	with_k4all_expsingle	B73_cn_H3K27ac_merged_peak_1903b	4.863939998	0	0.00305481	3157
cn	with_k4all_expsingle	B73_cn_H3K27ac_merged_peak_1935	0	0	0	1624
cn	with_k4all_expsingle	B73_cn_H3K27ac_merged_peak_1943b	6.038028829	0.8665666349	0.0658486	2830
cn	with_k4all_expsingle	B73_cn_H3K27ac_merged_peak_1971a	2.795372866	0.6477549635	0.0181212	3185
cn	with_k4all_expsingle	B73_cn_H3K27ac_merged_peak_1982a	0	0	0	2215
cn	with_k4all_expsingle	B73_cn_H3K27ac_merged_peak_1999b	1.67722372	0.167722372	0.00221147	1441
cn	with_k4all_expsingle	B73_cn_H3K27ac_merged_peak_2026	0	0	0	1926
cn	with_k4all_expsingle	B73_cn_H3K27ac_merged_peak_2028b	1.341778976	0	0.00165768	3548
cn	with_k4all_expsingle	B73_cn_H3K27ac_merged_peak_2050	3.689892183	0	0.00580701	2611
cn	with_k4all_expsingle	B73_cn_H3K27ac_merged_peak_2052i	27.17104184	0.6261650846	0.0528656	11188
cn	with_k4all_expsingle	B73_cn_H3K27ac_merged_peak_2066c	2.683557951	0	0.00263599	2280
cn	with_k4all_expsingle	B73_cn_H3K27ac_merged_peak_2068f	8.386147896	0.7827044025	0.0119842	4765
cn	with_k4all_expsingle	B73_cn_H3K27ac_merged_peak_2070	3.019002695	0	0.00390409	1488
cn	with_k4all_expsingle	B73_cn_H3K27ac_merged_peak_2104	5.031671159	3.689892183	0.0191373	929
cn	with_k4all_expsingle	B73_cn_H3K27ac_merged_peak_2108	0	0	0	1162
cn	with_k4all_expsingle	B73_cn_H3K27ac_merged_peak_2112	194.5581859	56.52235439	0.745077	2306
cn	with_k4all_expsingle	B73_cn_H3K27ac_merged_peak_2113	0.3354447439	0	0.000376481	891
cn	with_k4all_expsingle	B73_cn_H3K27ac_merged_peak_2146	0	0	0	2739
cn	with_k4all_expsingle	B73_cn_H3K27ac_merged_peak_2149b	0	0	0	1778
cn	with_k4all_expsingle	B73_cn_H3K27ac_merged_peak_2152c	4.025336927	0	0.00297439	4060
cn	with_k4all_expsingle	B73_cn_H3K27ac_merged_peak_2155	2.012668464	1.006334232	0.00293606	1371
cn	with_k4all_expsingle	B73_cn_H3K27ac_merged_peak_2175	0	0	0	1196
cn	with_k4all_expsingle	B73_cn_H3K27ac_merged_peak_2187d	16.7722372	2.424983642	0.0519048	5113
cn	with_k4all_expsingle	B73_cn_H3K27ac_merged_peak_2221	0	0	0	1489
cn	with_k4all_expsingle	B73_cn_H3K27ac_merged_peak_2237	1.67722372	0	0.00485062	1264
cn	with_k4all_expsingle	B73_cn_H3K27ac_merged_peak_2250	0	0	0	1553
cn	with_k4all_expsingle	B73_cn_H3K27ac_merged_peak_2256	11.40513301	5.031671159	0.0746631	1316
cn	with_k4all_expsingle	B73_cn_H3K27ac_merged_peak_2304d	4.696226415	0.5311193797	0.0119525	4000
cn	with_k4all_expsingle	B73_cn_H3K27ac_merged_peak_2305	0	0	0	1248
cn	with_k4all_expsingle	B73_cn_H3K27ac_merged_peak_2308a	1.67722372	0.396011156	0.0025772	3907
cn	with_k4all_expsingle	B73_cn_H3K27ac_merged_peak_2325b	0.3354447439	0	0.000138499	2422
cn	with_k4all_expsingle	B73_cn_H3K27ac_merged_peak_2375a	0	0	0	2513
cn	with_k4all_expsingle	B73_cn_H3K27ac_merged_peak_2377a	0.6708894879	0	0.000284155	4722
cn	with_k4all_expsingle	B73_cn_H3K27ac_merged_peak_2379	0.3833654216	0	0.000371119	1033
cn	with_k4all_expsingle	B73_cn_H3K27ac_merged_peak_2392	9.727879995	0.3913522013	0.0203045	1344
cn	with_k4all_expsingle	B73_cn_H3K27ac_merged_peak_2421	4.025336927	2.012668464	0.00402534	1000
cn	with_k4all_expsingle	B73_cn_H3K27ac_merged_peak_2423	7.379760928	1.006334232	0.0162896	1390
cn	with_k4all_expsingle	B73_cn_H3K27ac_merged_peak_2424	1.67722372	0	0.00186819	1616
cn	with_k4all_expsingle	B73_cn_H3K27ac_merged_peak_2425c	3.354447439	0	0.00106332	5363
cn	with_k4all_expsingle	B73_cn_H3K27ac_merged_peak_2434a	3.689892183	0.167722372	0.00414415	3915
cn	with_k4all_expsingle	B73_cn_H3K27ac_merged_peak_2454a	1.341778976	0.3354447439	0.0017461	1729
cn	with_k4all_expsingle	B73_cn_H3K27ac_merged_peak_2476c	7.715223251	0	0.00172872	4657
cn	with_k4all_expsingle	B73_cn_H3K27ac_merged_peak_2495	27.17104184	1.405819652	0.200118	1632
cn	with_k4all_expsingle	B73_cn_H3K27ac_merged_peak_2503b	89.56404547	0.9837534833	0.509615	2482
cn	with_k4all_expsingle	B73_cn_H3K27ac_merged_peak_2504a	0.05160688368	0	0.000131982	2495
cn	with_k4all_expsingle	B73_cn_H3K27ac_merged_peak_2517	0.167722372	0	0.000251716	1266
cn	with_k4all_expsingle	B73_cn_H3K27ac_merged_peak_2519	3.354447439	2.348113208	0.0220933	1078
cn	with_k4all_expsingle	B73_cn_H3K27ac_merged_peak_2526a	0.05919613128	0	0.000250457	2225
cn	with_k4all_expsingle	B73_cn_H3K27ac_merged_peak_2529	20.79760928	2.348109301	0.0892842	1799
cn	with_k4all_expsingle	B73_cn_H3K27ac_merged_peak_2532a	0	0	0	2475
cn	with_k4all_expsingle	B73_cn_H3K27ac_merged_peak_2543	0	0	0	1244
cn	with_k4all_expsingle	B73_cn_H3K27ac_merged_peak_2546	0.3354447439	0	0.00120115	1728
cn	with_k4all_expsingle	B73_cn_H3K27ac_merged_peak_2550	0	0	0	2405
cn	with_k4all_expsingle	B73_cn_H3K27ac_merged_peak_2596a	10.06334232	0.4360781671	0.0179516	2849
cn	with_k4all_expsingle	B73_cn_H3K27ac_merged_peak_2610b	1.67722372	0	0.000641386	2615
cn	with_k4all_expsingle	B73_cn_H3K27ac_merged_peak_2611a	6.373432556	1.006334232	0.0144457	1550
cn	with_k4all_expsingle	B73_cn_H3K27ac_merged_peak_2631a	0	0	0	2519
cn	with_k4all_expsingle	B73_cn_H3K27ac_merged_peak_2641	7.379760928	0.08386118598	0.00512008	1680
cn	with_k4all_expsingle	B73_cn_H3K27ac_merged_peak_2655f	0.6499252901	0.1597272198	0.00224078	4712
cn	with_k4all_expsingle	B73_cn_H3K27ac_merged_peak_2674	4.360781671	0	0.00374876	1812
cn	with_k4all_expsingle	B73_cn_H3K27ac_merged_peak_2676	0	0	0	1320
cn	with_k4all_expsingle	B73_cn_H3K27ac_merged_peak_2677a	2.012668464	0	0.00120507	2830
cn	with_k4all_expsingle	B73_cn_H3K27ac_merged_peak_2678	7.044357201	3.354447439	0.011312	1542
cn	with_k4all_expsingle	B73_cn_H3K27ac_merged_peak_2686	0.7827044025	0	0.000659814	1898
cn	with_k4all_expsingle	B73_cn_H3K27ac_merged_peak_2698b	4.360781671	0.5031671159	0.00544232	2373
cn	with_k4all_expsingle	B73_cn_H3K27ac_merged_peak_2721a	7.715223251	0.5717816126	0.0102194	3530
cn	with_k4all_expsingle	B73_cn_H3K27ac_merged_peak_2735	2.348113208	0.5870283019	0.00398951	1030
cn	with_k4all_expsingle	B73_cn_H3K27ac_merged_peak_2736a	1.174056604	0	0.000423091	3766
cn	with_k4all_expsingle	B73_cn_H3K27ac_merged_peak_2759	0.3354447439	0	0.000282361	2178
cn	with_k4all_expsingle	B73_cn_H3K27ac_merged_peak_2761b	6.038028829	0.167722372	0.00979011	1776
cn	with_k4all_expsingle	B73_cn_H3K27ac_merged_peak_2768	0	0	0	1535
cn	with_k4all_expsingle	B73_cn_H3K27ac_merged_peak_2784a	0	0	0	1426
cn	with_k4all_expsingle	B73_cn_H3K27ac_merged_peak_2795	21.13301301	2.515840463	0.167321	699
cn	with_k4all_expsingle	B73_cn_H3K27ac_merged_peak_2810b	4.025336927	0.3354447439	0.00467852	3144
cn	with_k4all_expsingle	B73_cn_H3K27ac_merged_peak_2811	9.392476269	1.174056604	0.0206105	1812
cn	with_k4all_expsingle	B73_cn_H3K27ac_merged_peak_2826b	1.174056604	0	0.00124528	2577
cn	with_k4all_expsingle	B73_cn_H3K27ac_merged_peak_2830	0.6708894879	0	0.000668217	1255
cn	with_k4all_expsingle	B73_cn_H3K27ac_merged_peak_2835	0	0	0	2001
cn	with_k4all_expsingle	B73_cn_H3K27ac_merged_peak_2842f	0	0	0	5894
cn	with_k4all_expsingle	B73_cn_H3K27ac_merged_peak_2843e	0	0	0	4458
cn	with_k4all_expsingle	B73_cn_H3K27ac_merged_peak_2870	0	0	0	1085
cn	with_k4all_expsingle	B73_cn_H3K27ac_merged_peak_2872	12.07599906	1.956761006	0.0306474	1401
cn	with_k4all_expsingle	B73_cn_H3K27ac_merged_peak_2879	0	0	0	1170
cn	with_k4all_expsingle	B73_cn_H3K27ac_merged_peak_2888	2.012668464	0.2236298293	0.00238685	1218
cn	with_k4all_expsingle	B73_cn_H3K27ac_merged_peak_2889b	0.6708894879	0	0.000402212	1668
cn	with_k4all_expsingle	B73_cn_H3K27ac_merged_peak_2895a	6.038028829	0.3612481858	0.00797927	3152
cn	with_k4all_expsingle	B73_cn_H3K27ac_merged_peak_2899b	2.180390836	0	0.00270405	2357
cn	with_k4all_expsingle	B73_cn_H3K27ac_merged_peak_2903c	0.3354447439	0.06708894879	0.000441061	2814
cn	with_k4all_expsingle	B73_cn_H3K27ac_merged_peak_2906	2.012668464	0.5031671159	0.00183973	1641
cn	with_k4all_expsingle	B73_cn_H3K27ac_merged_peak_2910b	1.67722372	0.08386118598	0.00335728	2499
cn	with_k4all_expsingle	B73_cn_H3K27ac_merged_peak_2921b	14.0887144	0.7238553726	0.02578	2537
cn	with_k4all_expsingle	B73_cn_H3K27ac_merged_peak_2925a	1.67722372	0.5870283019	0.00188926	2862
cn	with_k4all_expsingle	B73_cn_H3K27ac_merged_peak_2942	4.360781671	0	0.00426691	2044
cn	with_k4all_expsingle	B73_cn_H3K27ac_merged_peak_2964b	31.86727997	4.612372554	0.286505	1576
cn	with_k4all_expsingle	B73_cn_H3K27ac_merged_peak_2966	15.54230634	4.595593578	0.530378	868
cn	with_k4all_expsingle	B73_cn_H3K27ac_merged_peak_2984	6.373432556	1.118149146	0.00841776	1501
cn	with_k4all_expsingle	B73_cn_H3K27ac_merged_peak_2985b	1.341778976	0	0.000584399	2296
cn	with_k4all_expsingle	B73_cn_H3K27ac_merged_peak_2997	0	0	0	2374
cn	with_k4all_expsingle	B73_cn_H3K27ac_merged_peak_3005	1.341778976	0.1118149146	0.00141814	2050
cn	with_k4all_expsingle	B73_cn_H3K27ac_merged_peak_3022	0	0	0	1103
cn	with_k4all_expsingle	B73_cn_H3K27ac_merged_peak_3024	8.620942224	4.616781906	0.497979	926
cn	with_k4all_expsingle	B73_cn_H3K27ac_merged_peak_3064b	2.281026603	1.012219844	0.0467463	2745
cn	with_k4all_expsingle	B73_cn_H3K27ac_merged_peak_3065c	1.341778976	0	0.000743265	2407
cn	with_k4all_expsingle	B73_cn_H3K27ac_merged_peak_3069b	20.79760928	0.8789312871	0.0439217	2562
cn	with_k4all_expsingle	B73_cn_H3K27ac_merged_peak_3073b	9.727879995	0.4025336927	0.00995422	3535
cn	with_k4all_expsingle	B73_cn_H3K27ac_merged_peak_3089	1.341778976	0.6708894879	0.00148509	1807
cn	with_k4all_expsingle	B73_cn_H3K27ac_merged_peak_3094b	9.727879995	0	0.00588997	4727
cn	with_k4all_expsingle	B73_cn_H3K27ac_merged_peak_3110	0	0	0	1223
cn	with_k4all_expsingle	B73_cn_H3K27ac_merged_peak_3139	3.323956191	2.239093812	0.124763	802
cn	with_k4all_expsingle	B73_cn_H3K27ac_merged_peak_3145	60.29620298	20.64783153	3.87259	830
cn	with_k4all_expsingle	B73_cn_H3K27ac_merged_peak_3158	21.46847533	8.721551623	0.185851	1558
cn	with_k4all_expsingle	B73_cn_H3K27ac_merged_peak_3183	3.689892183	0.05590745732	0.00548323	1560
cn	with_k4all_expsingle	B73_cn_H3K27ac_merged_peak_3186	6.038028829	0.8386118598	0.00684582	1764
cn	with_k4all_expsingle	B73_cn_H3K27ac_merged_peak_3198	2.907183874	1.062241689	0.0186592	1274
cn	with_k4all_expsingle	B73_cn_H3K27ac_merged_peak_3223b	0.3354447439	0	0.000110671	3031
cn	with_k4all_expsingle	B73_cn_H3K27ac_merged_peak_3224b	0	0	0	3487
cn	with_k4all_expsingle	B73_cn_H3K27ac_merged_peak_3227	3.354447439	0.2236298293	0.00963509	1578
cn	with_k4all_expsingle	B73_cn_H3K27ac_merged_peak_3228	2.348113208	0.1844946092	0.00425504	1512
cn	with_k4all_expsingle	B73_cn_H3K27ac_merged_peak_3229	4.360781671	0	0.0062386	1398
cn	with_k4all_expsingle	B73_cn_H3K27ac_merged_peak_3233c	14.42411813	1.006335697	0.013113	3735
cn	with_k4all_expsingle	B73_cn_H3K27ac_merged_peak_3236	21.80393765	4.001381192	0.318648	730
cn	with_k4all_expsingle	B73_cn_H3K27ac_merged_peak_3256	6.708894879	1.509501348	0.0120159	1340
cn	with_k4all_expsingle	B73_cn_H3K27ac_merged_peak_3275b	0.3049497672	0	0.00125145	1980
cn	with_k4all_expsingle	B73_cn_H3K27ac_merged_peak_3276b	3.689892183	0.09858074145	0.00458467	2279
cn	with_k4all_expsingle	B73_cn_H3K27ac_merged_peak_3302a	4.360781671	0	0.00264825	4161
cn	with_k4all_expsingle	B73_cn_H3K27ac_merged_peak_3305c	5.031671159	0	0.00555396	3344
cn	with_k4all_expsingle	B73_cn_H3K27ac_merged_peak_3310b	1.341778976	0	0.000514683	2607
cn	with_k4all_expsingle	B73_cn_H3K27ac_merged_peak_3317b	0	0	0	2372
cn	with_k4all_expsingle	B73_cn_H3K27ac_merged_peak_3318a	0	0	0	2526
cn	with_k4all_expsingle	B73_cn_H3K27ac_merged_peak_3352b	3.354447439	0	0.00151442	2215
cn	with_k4all_expsingle	B73_cn_H3K27ac_merged_peak_3356a	3.857611625	2.296953987	0.132671	1802
cn	with_k4all_expsingle	B73_cn_H3K27ac_merged_peak_3359	6.708894879	1.67722372	0.025718	2429
cn	with_k4all_expsingle	B73_cn_H3K27ac_merged_peak_3362	19.79122231	5.702566507	0.150052	1313
cn	with_k4all_expsingle	B73_cn_H3K27ac_merged_peak_3365a	7.547521388	0.7870058776	0.0199137	1316
cn	with_k4all_expsingle	B73_cn_H3K27ac_merged_peak_3369a	2.683557951	0.1341778976	0.00154981	2251
cn	with_k4all_expsingle	B73_cn_H3K27ac_merged_peak_3384d	1.67722372	0	0.000566083	5185
cn	with_k4all_expsingle	B73_cn_H3K27ac_merged_peak_3392a	1.425641627	0.5330565383	0.0206094	1848
cn	with_k4all_expsingle	B73_cn_H3K27ac_merged_peak_3393a	11.40513301	0.3034967884	0.0140133	5158
cn	with_k4all_expsingle	B73_cn_H3K27ac_merged_peak_3404	3.354447439	0	0.00186617	2157
cn	with_k4all_expsingle	B73_cn_H3K27ac_merged_peak_3406a	0	0	0	3280
cn	with_k4all_expsingle	B73_cn_H3K27ac_merged_peak_3408	7.044357201	2.012668464	0.027168	1423
cn	with_k4all_expsingle	B73_cn_H3K27ac_merged_peak_3420a	3.186730927	0.515320911	0.0165486	1690
cn	with_k4all_expsingle	B73_cn_H3K27ac_merged_peak_3421b	8.721551623	0.7318805067	0.00830681	2780
cn	with_k4all_expsingle	B73_cn_H3K27ac_merged_peak_3424e	1.509502324	0	0.00111531	5382
cn	with_k4all_expsingle	B73_cn_H3K27ac_merged_peak_3428	8.386147896	0.8199734365	0.0144224	1689
cn	with_k4all_expsingle	B73_cn_H3K27ac_merged_peak_3435b	3.019014415	0	0.0014448	2670
cn	with_k4all_expsingle	B73_cn_H3K27ac_merged_peak_3437a	1.097818097	0.3354447439	0.00295028	3176
cn	with_k4all_expsingle	B73_cn_H3K27ac_merged_peak_3452	14.42411813	1.956765889	0.0433858	1337
cn	with_k4all_expsingle	B73_cn_H3K27ac_merged_peak_3459	0.9727879995	0.2479376742	0.00739867	734
cn	with_k4all_expsingle	B73_cn_H3K27ac_merged_peak_3460	0	0	0	1163
cn	with_k4all_expsingle	B73_cn_H3K27ac_merged_peak_3484c	3.019002695	0	0.00262487	3361
cn	with_k4all_expsingle	B73_cn_H3K27ac_merged_peak_3489	1.67722372	0	0.000789653	2124
cn	with_k4all_expsingle	B73_cn_H3K27ac_merged_peak_3516a	4.812334917	1.04766252	0.122259	2760
cn	with_k4all_expsingle	B73_cn_H3K27ac_merged_peak_3517b	1.341780441	0.05590745732	0.00103569	2861
cn	with_k4all_expsingle	B73_cn_H3K27ac_merged_peak_3518b	3.019002695	1.509501348	0.00258698	2334
cn	with_k4all_expsingle	B73_cn_H3K27ac_merged_peak_3520b	1.67722372	0	0.00197032	1865
cn	with_k4all_expsingle	B73_cn_H3K27ac_merged_peak_3530	7.715223251	0.3354447439	0.0074318	1986
cn	with_k4all_expsingle	B73_cn_H3K27ac_merged_peak_3531	5.367121763	0.8721563342	0.00756333	1590
cn	with_k4all_expsingle	B73_cn_H3K27ac_merged_peak_3568b	1.006334232	0.251583558	0.00149412	2638
cn	with_k4all_expsingle	B73_cn_H3K27ac_merged_peak_3576b	9.727879995	0	0.0108079	2275
cn	with_k4all_expsingle	B73_cn_H3K27ac_merged_peak_3590	11.06967069	4.193059299	0.0325625	1947
cn	with_k4all_expsingle	B73_cn_H3K27ac_merged_peak_3594	0	0	0	1528
cn	with_k4all_expsingle	B73_cn_H3K27ac_merged_peak_3595a	1.67722372	0.3019002695	0.00205549	2486
cn	with_k4all_expsingle	B73_cn_H3K27ac_merged_peak_3613	6.038028829	0.3354447439	0.00755316	1980
cn	with_k4all_expsingle	B73_cn_H3K27ac_merged_peak_3621	3.689892183	0	0.00510006	1447
cn	with_k4all_expsingle	B73_cn_H3K27ac_merged_peak_3623b	0.6708894879	0.1341778976	0.0013246	1953
cn	with_k4all_expsingle	B73_cn_H3K27ac_merged_peak_3647b	33.54447439	3.689892183	0.0744375	3276
cn	with_k4all_expsingle	B73_cn_H3K27ac_merged_peak_3654	13.25008789	7.044357201	0.156795	1455
cn	with_k4all_expsingle	B73_cn_H3K27ac_merged_peak_3658	10.39880464	6.373461854	0.0465039	1522
cn	with_k4all_expsingle	B73_cn_H3K27ac_merged_peak_3683b	1.907850404	1.104571747	0.0349835	2481
cn	with_k4all_expsingle	B73_cn_H3K27ac_merged_peak_3685b	2.641626626	1.631747261	0.0798112	2191
cn	with_k4all_expsingle	B73_cn_H3K27ac_merged_peak_3689b	0	0	0	2177
cn	with_k4all_expsingle	B73_cn_H3K27ac_merged_peak_3690c	2.012668464	0.2609014675	0.0026784	2897
cn	with_k4all_expsingle	B73_cn_H3K27ac_merged_peak_3702a	40.92429392	0.3019002695	0.101464	2194
cn	with_k4all_expsingle	B73_cn_H3K27ac_merged_peak_3716a	4.696226415	2.348113208	0.00397985	1180
cn	with_k4all_expsingle	B73_cn_H3K27ac_merged_peak_3719	0	0	0	1624
cn	with_k4all_expsingle	B73_cn_H3K27ac_merged_peak_3739	8.386147896	1.006334232	0.014996	1536
cn	with_k4all_expsingle	B73_cn_H3K27ac_merged_peak_3747	60.38028829	14.59184929	0.247433	1475
cn	with_k4all_expsingle	B73_cn_H3K27ac_merged_peak_3753	1.006334232	0.3354447439	0.00118364	1417
cn	with_k4all_expsingle	B73_cn_H3K27ac_merged_peak_3764	0	0	0	2123
cn	with_k4all_expsingle	B73_cn_H3K27ac_merged_peak_3766	0	0	0	944
cn	with_k4all_expsingle	B73_cn_H3K27ac_merged_peak_3776	28.17737021	4.528504043	0.0863961	1588
cn	with_k4all_expsingle	B73_cn_H3K27ac_merged_peak_3780	2.012668464	0	0.00143762	1400
cn	with_k4all_expsingle	B73_cn_H3K27ac_merged_peak_3785a	0	0	0	1654
cn	with_k4all_expsingle	B73_cn_H3K27ac_merged_peak_3786	5.367121763	1.509501348	0.00933181	2013
cn	with_k4all_expsingle	B73_cn_H3K27ac_merged_peak_3788	0.5031671159	0	0.000701767	1195
cn	with_k4all_expsingle	B73_cn_H3K27ac_merged_peak_3790	0	0	0	1491
cn	with_k4all_expsingle	B73_cn_H3K27ac_merged_peak_3797	2.348113208	0.5750481325	0.00468683	1867
cn	with_k4all_expsingle	B73_cn_H3K27ac_merged_peak_3800	3.354447439	0	0.00392696	1623
cn	with_k4all_expsingle	B73_cn_H3K27ac_merged_peak_3803	4.222671842	1.940788703	0.173694	735
cn	with_k4all_expsingle	B73_cn_H3K27ac_merged_peak_3819	36.22805578	23.48113208	0.614394	855
cn	with_k4all_expsingle	B73_cn_H3K27ac_merged_peak_3866a	5.031671159	0.3354447439	0.00387458	2857
cn	with_k4all_expsingle	B73_cn_H3K27ac_merged_peak_3867a	0	0	0	1868
cn	with_k4all_expsingle	B73_cn_H3K27ac_merged_peak_3873	8.050685574	1.509501348	0.0164239	1348
cn	with_k4all_expsingle	B73_cn_H3K27ac_merged_peak_3878	7.379760928	4.001377768	0.173083	923
cn	with_k4all_expsingle	B73_cn_H3K27ac_merged_peak_3932	5.306127015	3.495863225	0.410903	832
cn	with_k4all_expsingle	B73_cn_H3K27ac_merged_peak_3939c	0	0	0	2847
cn	with_k4all_expsingle	B73_cn_H3K27ac_merged_peak_3940d	0	0	0	3110
cn	with_k4all_expsingle	B73_cn_H3K27ac_merged_peak_3950	20.46214696	4.696214696	0.0519649	1730
cn	with_k4all_expsingle	B73_cn_H3K27ac_merged_peak_3951	14.75958045	2.054604184	0.0273406	2006
cn	with_k4all_expsingle	B73_cn_H3K27ac_merged_peak_3955	2.012668464	0	0.00159356	1684
cn	with_k4all_expsingle	B73_cn_H3K27ac_merged_peak_3963b	19.12035626	3.689880464	0.0322394	2159
cn	with_k4all_expsingle	B73_cn_H3K27ac_merged_peak_3964	0	0	0	844
cn	with_k4all_expsingle	B73_cn_H3K27ac_merged_peak_3970b	10.73426696	0	0.0097439	2100
cn	with_k4all_expsingle	B73_cn_H3K27ac_merged_peak_3971a	3.019002695	0.09148493016	0.00357483	3198
cn	with_k4all_expsingle	B73_cn_H3K27ac_merged_peak_3982	0.6708894879	0	0.000290932	2306
cn	with_k4all_expsingle	B73_cn_H3K27ac_merged_peak_3987	0.8386118598	0	0.00150196	1215
cn	with_k4all_expsingle	B73_cn_H3K27ac_merged_peak_3998	4.360781671	0.7667316804	0.0153624	2086
cn	with_k4all_expsingle	B73_cn_H3K27ac_merged_peak_4010a	23.48113208	3.019002695	0.031748	3529
cn	with_k4all_expsingle	B73_cn_H3K27ac_merged_peak_4012a	0	0	0	2698
cn	with_k4all_expsingle	B73_cn_H3K27ac_merged_peak_4018a	0	0	0	2829
cn	with_k4all_expsingle	B73_cn_H3K27ac_merged_peak_4020	0	0	0	1468
cn	with_k4all_expsingle	B73_cn_H3K27ac_merged_peak_4021c	0	0	0	2587
cn	with_k4all_expsingle	B73_cn_H3K27ac_merged_peak_4024	0	0	0	2074
cn	with_k4all_expsingle	B73_cn_H3K27ac_merged_peak_4025b	0	0	0	1028
cn	with_k4all_expsingle	B73_cn_H3K27ac_merged_peak_4030	37.90525021	6.261631314	0.0947014	2522
cn	with_k4all_expsingle	B73_cn_H3K27ac_merged_peak_4044	0	0	0	756
cn	with_k4all_expsingle	B73_cn_H3K27ac_merged_peak_4050	27.17105649	12.83488468	1.67317	962
cn	with_k4all_expsingle	B73_cn_H3K27ac_merged_peak_4058	7.715223251	2.851280323	0.0284419	1317
cn	with_k4all_expsingle	B73_cn_H3K27ac_merged_peak_4067b	19.79122231	1.341778976	0.0394171	3529
cn	with_k4all_expsingle	B73_cn_H3K27ac_merged_peak_4077	0	0	0	2263
cn	with_k4all_expsingle	B73_cn_H3K27ac_merged_peak_4083c	0	0	0	2991
cn	with_k4all_expsingle	B73_cn_H3K27ac_merged_peak_4091a	2.012668464	1.006334232	0.00207599	1939
cn	with_k4all_expsingle	B73_cn_H3K27ac_merged_peak_4096	10.73426696	3.130825423	0.0752232	1154
cn	with_k4all_expsingle	B73_cn_H3K27ac_merged_peak_4097b	32.20274229	3.079994247	0.0957722	1473
cn	with_k4all_expsingle	B73_cn_H3K27ac_merged_peak_4098a	1.945575999	0.3488620649	0.0180155	1309
cn	with_k4all_expsingle	B73_cn_H3K27ac_merged_peak_4099	3.689892183	0.1118149146	0.00591963	1417
cn	with_k4all_expsingle	B73_cn_H3K27ac_merged_peak_4102c	0	0	0	3280
cn	with_k4all_expsingle	B73_cn_H3K27ac_merged_peak_4106	19.12035626	12.91462557	0.0290748	1546
cn	with_k4all_expsingle	B73_cn_H3K27ac_merged_peak_4110b	0	0	0	2396
cn	with_k4all_expsingle	B73_cn_H3K27ac_merged_peak_4111b	7.715223251	0.8902187435	0.012264	2033
cn	with_k4all_expsingle	B73_cn_H3K27ac_merged_peak_4137	4.696226415	1.146102875	0.00866919	2212
cn	with_k4all_expsingle	B73_cn_H3K27ac_merged_peak_4163	11.74059534	0.3354447439	0.0157971	1720
cn	with_k4all_expsingle	B73_cn_H3K27ac_merged_peak_4164	12.74692371	3.941483066	0.0615856	1536
cn	with_k4all_expsingle	B73_cn_H3K27ac_merged_peak_4169	3.689892183	1.341778976	0.00659891	1525
cn	with_k4all_expsingle	B73_cn_H3K27ac_merged_peak_4175	0.3354447439	0.05590745732	0.000530157	1160
cn	with_k4all_expsingle	B73_cn_H3K27ac_merged_peak_4190	2.683557951	0	0.00204073	1315
cn	with_k4all_expsingle	B73_cn_H3K27ac_merged_peak_4198	7.715223251	3.606029532	0.051422	698
cn	with_k4all_expsingle	B73_cn_H3K27ac_merged_peak_4207	0	0	0	971
cn	with_k4all_expsingle	B73_cn_H3K27ac_merged_peak_4216a	0	0	0	2965
cn	with_k4all_expsingle	B73_cn_H3K27ac_merged_peak_4217a	2.348113208	0	0.00240938	2274
cn	with_k4all_expsingle	B73_cn_H3K27ac_merged_peak_4237	8.386147896	0.7267969452	0.00876405	1901
cn	with_k4all_expsingle	B73_cn_H3K27ac_merged_peak_4238	5.702566507	0.5660630054	0.0104559	1945
cn	with_k4all_expsingle	B73_cn_H3K27ac_merged_peak_4240	29.5191609	16.7722372	0.0945678	1919
cn	with_k4all_expsingle	B73_cn_H3K27ac_merged_peak_4241	0.6708894879	0	0.000554637	1512
cn	with_k4all_expsingle	B73_cn_H3K27ac_merged_peak_4250	3.354447439	0	0.00338833	1980
cn	with_k4all_expsingle	B73_cn_H3K27ac_merged_peak_4253	10.06334232	4.696223485	0.0852048	853
cn	with_k4all_expsingle	B73_cn_H3K27ac_merged_peak_4254	5.367121763	1.006334232	0.00916652	1354
cn	with_k4all_expsingle	B73_cn_H3K27ac_merged_peak_4261	0.7081613431	0.5327655262	0.0285928	1146
cn	with_k4all_expsingle	B73_cn_H3K27ac_merged_peak_4268	1.67722372	0	0.00206809	1622
cn	with_k4all_expsingle	B73_cn_H3K27ac_merged_peak_4269	1.67722372	0.1437620331	0.00232406	1598
cn	with_k4all_expsingle	B73_cn_H3K27ac_merged_peak_4274a	0.4360781671	0.04792067771	0.00137926	2621
cn	with_k4all_expsingle	B73_cn_H3K27ac_merged_peak_4283	9.392476269	2.348119067	0.0194032	1700
cn	with_k4all_expsingle	B73_cn_H3K27ac_merged_peak_4307	0	0	0	938
cn	with_k4all_expsingle	B73_cn_H3K27ac_merged_peak_4313	15.4304465	1.006334232	0.0430918	1637
cn	with_k4all_expsingle	B73_cn_H3K27ac_merged_peak_4317b	0	0	0	1700
cn	with_k4all_expsingle	B73_cn_H3K27ac_merged_peak_4324	4.424670607	2.679089027	0.295408	949
cn	with_k4all_expsingle	B73_cn_H3K27ac_merged_peak_4325	1.844945115	1.21132987	0.0596202	701
cn	with_k4all_expsingle	B73_cn_H3K27ac_merged_peak_4328a	6.373432556	0.5590745732	0.00771685	2882
cn	with_k4all_expsingle	B73_cn_H3K27ac_merged_peak_4343	11.06967069	2.348113208	0.0299419	2095
cn	with_k4all_expsingle	B73_cn_H3K27ac_merged_peak_4346b	0	0	0	3045
cn	with_k4all_expsingle	B73_cn_H3K27ac_merged_peak_4349	0	0	0	1147
cn	with_k4all_expsingle	B73_cn_H3K27ac_merged_peak_4355	0	0	0	1231
cn	with_k4all_expsingle	B73_cn_H3K27ac_merged_peak_4370	1.341778976	1.006334232	0.0025457	1713
cn	with_k4all_expsingle	B73_cn_H3K27ac_merged_peak_4381	9.392476269	1.490865529	0.075281	1000
cn	with_k4all_expsingle	B73_cn_H3K27ac_merged_peak_4384	1.420709219	0.8307887241	0.0496006	1129
cn	with_k4all_expsingle	B73_cn_H3K27ac_merged_peak_4385	2.012668464	0	0.000986119	2041
cn	with_k4all_expsingle	B73_cn_H3K27ac_merged_peak_4388c	6.038028829	0.6149820305	0.0080038	1879
cn	with_k4all_expsingle	B73_cn_H3K27ac_merged_peak_4405	0	0	0	1120
cn	with_k4all_expsingle	B73_cn_H3K27ac_merged_peak_4420a	3.689892183	0.4267923587	0.00509152	2616
cn	with_k4all_expsingle	B73_cn_H3K27ac_merged_peak_4434	20.46214696	7.54749209	0.103065	2115
cn	with_k4all_expsingle	B73_cn_H3K27ac_merged_peak_4449	0.3354447439	0	0.000170018	1973
cn	with_k4all_expsingle	B73_cn_H3K27ac_merged_peak_4450	0.6708894879	0	0.000361665	1855
cn	with_k4all_expsingle	B73_cn_H3K27ac_merged_peak_4453	60.71545764	39.58250322	0.359648	1580
cn	with_k4all_expsingle	B73_cn_H3K27ac_merged_peak_4472	7.715223251	0	0.00624209	1236
cn	with_k4all_expsingle	B73_cn_H3K27ac_merged_peak_4473	0	0	0	798
cn	with_k4all_expsingle	B73_cn_H3K27ac_merged_peak_4479a	0.7267969452	0	0.0002933	2478
cn	with_k4all_expsingle	B73_cn_H3K27ac_merged_peak_4480a	1.006334232	0	0.000761451	1652
cn	with_k4all_expsingle	B73_cn_H3K27ac_merged_peak_4487	5.031671159	2.29220575	0.0206781	1022
cn	with_k4all_expsingle	B73_cn_H3K27ac_merged_peak_4489c	0.3354447439	0	0.000134232	2499
cn	with_k4all_expsingle	B73_cn_H3K27ac_merged_peak_4494	6.205730693	2.348113208	0.022257	1477
cn	with_k4all_expsingle	B73_cn_H3K27ac_merged_peak_4500	10.39880464	1.844943162	0.0447496	1657
cn	with_k4all_expsingle	B73_cn_H3K27ac_merged_peak_4509	3.689892183	0.4472596586	0.00543263	1379
cn	with_k4all_expsingle	B73_cn_H3K27ac_merged_peak_4526	1.006334232	0.5367133482	0.0162022	1052
cn	with_k4all_expsingle	B73_cn_H3K27ac_merged_peak_4533b	33.71220555	7.566115864	0.137928	1717
cn	with_k4all_expsingle	B73_cn_H3K27ac_merged_peak_4534	11.06967069	1.198021128	0.0292568	1840
cn	with_k4all_expsingle	B73_cn_H3K27ac_merged_peak_4571	2.012668464	0.2236298293	0.00316133	1627
cn	with_k4all_expsingle	B73_cn_H3K27ac_merged_peak_4576	8.386147896	5.031671159	0.0112772	1636
cn	with_k4all_expsingle	B73_cn_H3K27ac_merged_peak_4584	0	0	0	1417
cn	with_k4all_expsingle	B73_cn_H3K27ac_merged_peak_4599c	1.67722372	0.4193059299	0.00272656	2153
cn	with_k4all_expsingle	B73_cn_H3K27ac_merged_peak_4601	0	0	0	1122
cn	with_k4all_expsingle	B73_cn_H3K27ac_merged_peak_4604	0.3354447439	0	0.000306542	1915
cn	with_k4all_expsingle	B73_cn_H3K27ac_merged_peak_4610	5.367121763	0	0.00642	1672
cn	with_k4all_expsingle	B73_cn_H3K27ac_merged_peak_4615	10.73426696	5.367121763	0.0242445	1771
cn	with_k4all_expsingle	B73_cn_H3K27ac_merged_peak_4619	7.379760928	0.06708894879	0.0124404	2014
cn	with_k4all_expsingle	B73_cn_H3K27ac_merged_peak_4620c	1.341778976	0	0.000421678	3182
cn	with_k4all_expsingle	B73_cn_H3K27ac_merged_peak_4644	0	0	0	1073
cn	with_k4all_expsingle	B73_cn_H3K27ac_merged_peak_4657	3.689892183	1.341778976	0.00668055	1657
cn	with_k4all_expsingle	B73_cn_H3K27ac_merged_peak_4667	5.367121763	0.3981104709	0.00573269	2323
cn	with_k4all_expsingle	B73_cn_H3K27ac_merged_peak_4674	0	0	0	621
cn	with_k4all_expsingle	B73_cn_H3K27ac_merged_peak_4683	5.031671159	0	0.00644768	2029
cn	with_k4all_expsingle	B73_cn_H3K27ac_merged_peak_4695	4.416695965	2.622994713	0.102964	992
cn	with_k4all_expsingle	B73_cn_H3K27ac_merged_peak_4704	0.7267959686	0.4193059299	0.0123724	967
cn	with_k4all_expsingle	B73_cn_H3K27ac_merged_peak_4715	0	0	0	1139
cn	with_k4all_expsingle	B73_cn_H3K27ac_merged_peak_4738	1.006334232	0	0.000543964	1850
cn	with_k4all_expsingle	B73_cn_H3K27ac_merged_peak_4739	4.025336927	0.6708894879	0.00315205	2022
cn	with_k4all_expsingle	B73_cn_H3K27ac_merged_peak_4741	0	0	0	1952
cn	with_k4all_expsingle	B73_cn_H3K27ac_merged_peak_4754e	3.019002695	0	0.000658251	5096
cn	with_k4all_expsingle	B73_cn_H3K27ac_merged_peak_4762	1.67722372	0	0.00118198	1419
cn	with_k4all_expsingle	B73_cn_H3K27ac_merged_peak_4766b	2.348113208	0	0.00120139	3909
cn	with_k4all_expsingle	B73_cn_H3K27ac_merged_peak_4772a	2.683557951	0.167722372	0.00119659	2523
cn	with_k4all_expsingle	B73_cn_H3K27ac_merged_peak_4773	0	0	0	1558
cn	with_k4all_expsingle	B73_cn_H3K27ac_merged_peak_4783	2.348113208	0.4696226415	0.00781202	1141
cn	with_k4all_expsingle	B73_cn_H3K27ac_merged_peak_4790b	1.341778976	0	0.000504998	2657
cn	with_k4all_expsingle	B73_cn_H3K27ac_merged_peak_4829b	1.67722372	0	0.0012075	1389
cn	with_k4all_expsingle	B73_cn_H3K27ac_merged_peak_4833	9.392476269	4.360781671	0.0398341	1280
cn	with_k4all_expsingle	B73_cn_H3K27ac_merged_peak_4842	0	0	0	2099
cn	with_k4all_expsingle	B73_cn_H3K27ac_merged_peak_4856	0.3354447439	0	0.000506277	1546
cn	with_k4all_expsingle	B73_cn_H3K27ac_merged_peak_4863b	4.193073948	0.3186725067	0.00431222	2956
cn	with_k4all_expsingle	B73_cn_H3K27ac_merged_peak_4865	7.491601234	0.5777103923	0.0548709	1283
cn	with_k4all_expsingle	B73_cn_H3K27ac_merged_peak_4873a	5.367121763	0.5096179764	0.0230275	1246
cn	with_k4all_expsingle	B73_cn_H3K27ac_merged_peak_4874	0.2236298293	0	0.000281886	1190
cn	with_k4all_expsingle	B73_cn_H3K27ac_merged_peak_4881	0.6708894879	0	0.000883912	1518
cn	with_k4all_expsingle	B73_cn_H3K27ac_merged_peak_4891a	4.696226415	1.509501348	0.0169675	1403
cn	with_k4all_expsingle	B73_cn_H3K27ac_merged_peak_4902b	1.341778976	0	0.00115089	4906
cn	with_k4all_expsingle	B73_cn_H3K27ac_merged_peak_4909a	1.341778976	0.3354447439	0.00169989	1480
cn	with_k4all_expsingle	B73_cn_H3K27ac_merged_peak_4921b	4.025336927	0.2933735327	0.00649003	1857
cn	with_k4all_expsingle	B73_cn_H3K27ac_merged_peak_4923a	0.6708894879	0	0.000271835	2468
cn	with_k4all_expsingle	B73_cn_H3K27ac_merged_peak_4924	14.93847416	9.379046056	1.06016	1132
cn	with_k4all_expsingle	B73_cn_H3K27ac_merged_peak_4940b	17.44316184	1.170488915	0.144556	1179
cn	with_k4all_expsingle	B73_cn_H3K27ac_merged_peak_4964b	8.453216923	2.180390836	0.0892935	882
cn	with_k4all_expsingle	B73_cn_H3K27ac_merged_peak_4967	18.11402789	0.2012668464	0.0269027	1500
cn	with_k4all_expsingle	B73_cn_H3K27ac_merged_peak_4971d	3.354447439	0.4472596586	0.00268944	4407
cn	with_k4all_expsingle	B73_cn_H3K27ac_merged_peak_4975	2.348113208	1.174056604	0.00107514	2184
cn	with_k4all_expsingle	B73_cn_H3K27ac_merged_peak_5002b	2.348113208	0	0.00145936	1609
cn	with_k4all_expsingle	B73_cn_H3K27ac_merged_peak_5004	5.367121763	2.264254951	0.0238172	1507
cn	with_k4all_expsingle	B73_cn_H3K27ac_merged_peak_5010	22.13934138	3.354447439	0.0775653	1110
cn	with_k4all_expsingle	B73_cn_H3K27ac_merged_peak_5014a	0	0	0	3319
cn	with_k4all_expsingle	B73_cn_H3K27ac_merged_peak_5022	0	0	0	899
cn	with_k4all_expsingle	B73_cn_H3K27ac_merged_peak_5029	1.67722372	0.167722372	0.00349877	1534
cn	with_k4all_expsingle	B73_cn_H3K27ac_merged_peak_5032	3.186716278	0.335444961	0.0187738	1676
cn	with_k4all_expsingle	B73_cn_H3K27ac_merged_peak_5037	1.67722372	0	0.00120577	1391
cn	with_k4all_expsingle	B73_cn_H3K27ac_merged_peak_5039	0	0	0	1028
cn	with_k4all_expsingle	B73_cn_H3K27ac_merged_peak_5040b	4.808039377	0.3354447439	0.00918118	2062
cn	with_k4all_expsingle	B73_cn_H3K27ac_merged_peak_5042	2.348113208	0.8050673854	0.00682323	1819
cn	with_k4all_expsingle	B73_cn_H3K27ac_merged_peak_5051f	32.20274229	1.223084135	0.0824156	4826
cn	with_k4all_expsingle	B73_cn_H3K27ac_merged_peak_5054c	24.48746045	0	0.0083461	2934
cn	with_k4all_expsingle	B73_cn_H3K27ac_merged_peak_5058	4.696226415	1.341778976	0.0112849	1189
cn	with_k4all_expsingle	B73_cn_H3K27ac_merged_peak_5061a	3.903348497	0.946307586	0.0565727	3430
cn	with_k4all_expsingle	B73_cn_H3K27ac_merged_peak_5069	1.341778976	0	0.000728832	1841
cn	with_k4all_expsingle	B73_cn_H3K27ac_merged_peak_5070b	2.348113208	0	0.00201815	2327
cn	with_k4all_expsingle	B73_cn_H3K27ac_merged_peak_5076c	24.82292277	0.07088744589	0.009068	3410
cn	with_k4all_expsingle	B73_cn_H3K27ac_merged_peak_5078	4.193073948	1.257919255	0.0157506	1773
cn	with_k4all_expsingle	B73_cn_H3K27ac_merged_peak_5086	1.725142723	0.7966812668	0.00805751	1867
cn	with_k4all_expsingle	B73_cn_H3K27ac_merged_peak_5110c	0.6708894879	0	0.000340899	2624
cn	with_k4all_expsingle	B73_cn_H3K27ac_merged_peak_5114b	60.9882222	31.50562522	1.89932	2088
cn	with_k4all_expsingle	B73_cn_H3K27ac_merged_peak_5121b	0.5870283019	0	0.000646896	1426
cn	with_k4all_expsingle	B73_cn_H3K27ac_merged_peak_5131b	0.6708894879	0	0.000402517	2639
cn	with_k4all_expsingle	B73_cn_H3K27ac_merged_peak_5144	31.86727997	6.708894879	0.144098	1427
cn	with_k4all_expsingle	B73_cn_H3K27ac_merged_peak_5150	1.533462524	1.0207348	0.0782001	622
cn	with_k4all_expsingle	B73_cn_H3K27ac_merged_peak_5153	5.836739716	3.153181765	0.0458078	1127
cn	with_k4all_expsingle	B73_cn_H3K27ac_merged_peak_5155	4.025336927	1.425640162	0.00796609	1158
cn	with_k4all_expsingle	B73_cn_H3K27ac_merged_peak_5158c	3.354447439	2.348113208	0.0027677	3636
cn	with_k4all_expsingle	B73_cn_H3K27ac_merged_peak_5162	2.348113208	0.3354447439	0.0031476	1492
cn	with_k4all_expsingle	B73_cn_H3K27ac_merged_peak_5163a	0.3354447439	0	0.000155442	2158
cn	with_k4all_expsingle	B73_cn_H3K27ac_merged_peak_5170	2.348113208	0.1870749533	0.00707278	1486
cn	with_k4all_expsingle	B73_cn_H3K27ac_merged_peak_5172	1.67722372	0	0.000824999	2033
cn	with_k4all_expsingle	B73_cn_H3K27ac_merged_peak_5173	2.348113208	0	0.00103945	2259
cn	with_k4all_expsingle	B73_cn_H3K27ac_merged_peak_5174c	0	0	0	2736
cn	with_k4all_expsingle	B73_cn_H3K27ac_merged_peak_5177a	0.7267969452	0.09066810043	0.00397929	4155
cn	with_k4all_expsingle	B73_cn_H3K27ac_merged_peak_5209	2.012668464	1.006334232	0.00153522	1311
cn	with_k4all_expsingle	B73_cn_H3K27ac_merged_peak_5236	13.41778976	4.919855268	0.0722575	2079
cn	with_k4all_expsingle	B73_cn_H3K27ac_merged_peak_5237	1.341778976	0.3354447439	0.00123401	1631
cn	with_k4all_expsingle	B73_cn_H3K27ac_merged_peak_5246	0	0	0	1598
cn	with_k4all_expsingle	B73_cn_H3K27ac_merged_peak_5254	37.95319851	12.88304241	2.153	1026
cn	with_k4all_expsingle	B73_cn_H3K27ac_merged_peak_5257	47.29772647	3.913531779	0.234521	847
cn	with_k4all_expsingle	B73_cn_H3K27ac_merged_peak_5274b	15.4304465	0.9805325929	0.0275611	2256
cn	with_k4all_expsingle	B73_cn_H3K27ac_merged_peak_5281a	19.79122231	4.360781671	0.0380258	2570
cn	with_k4all_expsingle	B73_cn_H3K27ac_merged_peak_5284	0.6708894879	0	0.000344046	1950
cn	with_k4all_expsingle	B73_cn_H3K27ac_merged_peak_5308a	0.1341778976	0	7.34866e-05	3880
cn	with_k4all_expsingle	B73_cn_H3K27ac_merged_peak_5310b	57.36106879	12.78046994	0.174218	2355
cn	with_k4all_expsingle	B73_cn_H3K27ac_merged_peak_5322b	0	0	0	2395
cn	with_k4all_expsingle	B73_cn_H3K27ac_merged_peak_5350	17.27540138	3.354447439	0.0476014	1501
cn	with_k4all_expsingle	B73_cn_H3K27ac_merged_peak_5356	9.057013946	0	0.00625917	1447
cn	with_k4all_expsingle	B73_cn_H3K27ac_merged_peak_5359c	3.354447439	0.6708894879	0.0026605	3026
cn	with_k4all_expsingle	B73_cn_H3K27ac_merged_peak_5385b	2.348113208	0	0.00237543	1977
cn	with_k4all_expsingle	B73_cn_H3K27ac_merged_peak_5386	0	0	0	861
cn	with_k4all_expsingle	B73_cn_H3K27ac_merged_peak_5388b	3.354447439	0	0.00264494	1691
cn	with_k4all_expsingle	B73_cn_H3K27ac_merged_peak_5391a	5.367121763	0.5031671159	0.00339776	4673
cn	with_k4all_expsingle	B73_cn_H3K27ac_merged_peak_5398	0.2236298293	0.1183922626	0.000548713	1412
cn	with_k4all_expsingle	B73_cn_H3K27ac_merged_peak_5402	8.050685574	1.7610893	0.0207756	1437
cn	with_k4all_expsingle	B73_cn_H3K27ac_merged_peak_5404c	1.341778976	0.3522169811	0.00182459	2629
cn	with_k4all_expsingle	B73_cn_H3K27ac_merged_peak_5411	8.134536505	7.65932263	0.0973531	634
cn	with_k4all_expsingle	B73_cn_H3K27ac_merged_peak_5422e	4.025336927	0	0.00323726	5181
cn	with_k4all_expsingle	B73_cn_H3K27ac_merged_peak_5425b	13.08232743	0	0.00408631	6403
cn	with_k4all_expsingle	B73_cn_H3K27ac_merged_peak_5433a	2.683557951	0	0.00107601	2494
cn	with_k4all_expsingle	B73_cn_H3K27ac_merged_peak_5438	5.367121763	1.935797053	0.161691	828
cn	with_k4all_expsingle	B73_cn_H3K27ac_merged_peak_5439b	0	0	0	737
cn	with_k4all_expsingle	B73_cn_H3K27ac_merged_peak_5451a	1.006334232	0.1290172092	0.00305777	3604
cn	with_k4all_expsingle	B73_cn_H3K27ac_merged_peak_5474	3.354447439	1.67722372	0.00289426	1159
cn	with_k4all_expsingle	B73_cn_H3K27ac_merged_peak_5479	0	0	0	708
cn	with_k4all_expsingle	B73_cn_H3K27ac_merged_peak_5484	7.044357201	0.1509501348	0.00958127	2208
cn	with_k4all_expsingle	B73_cn_H3K27ac_merged_peak_5508a	3.354447439	0	0.00129967	2581
cn	with_k4all_expsingle	B73_cn_H3K27ac_merged_peak_5512a	0	0	0	1388
cn	with_k4all_expsingle	B73_cn_H3K27ac_merged_peak_5517b	0	0	0	2013
cn	with_k4all_expsingle	B73_cn_H3K27ac_merged_peak_5518	0.6708894879	0.3354447439	0.000888595	755
cn	with_k4all_expsingle	B73_cn_H3K27ac_merged_peak_5527	4.360787531	2.148824288	0.165379	579
cn	with_k4all_expsingle	B73_cn_H3K27ac_merged_peak_5532	1.006334232	0.167722372	0.0011824	2071
cn	with_k4all_expsingle	B73_cn_H3K27ac_merged_peak_5540e	2.683557951	0	0.000546661	4909
cn	with_k4all_expsingle	B73_cn_H3K27ac_merged_peak_5547	0	0	0	1207
cn	with_k4all_expsingle	B73_cn_H3K27ac_merged_peak_5556	0	0	0	1506
cn	with_k4all_expsingle	B73_cn_H3K27ac_merged_peak_5578	12.41146139	0.7547506739	0.0619479	1132
cn	with_k4all_expsingle	B73_cn_H3K27ac_merged_peak_5583	16.7722372	2.739469315	0.0447376	1927
cn	with_k4all_expsingle	B73_cn_H3K27ac_merged_peak_5607	1.341778976	0	0.0011825	1635
cn	with_k4all_expsingle	B73_cn_H3K27ac_merged_peak_5626	16.7722372	7.379760928	0.0618448	1468
cn	with_k4all_expsingle	B73_cn_H3K27ac_merged_peak_5632b	0.3354447439	0	0.000179767	1866
cn	with_k4all_expsingle	B73_cn_H3K27ac_merged_peak_5634a	32.87360834	3.689892183	0.0504817	2440
cn	with_k4all_expsingle	B73_cn_H3K27ac_merged_peak_5643b	0	0	0	2972
cn	with_k4all_expsingle	B73_cn_H3K27ac_merged_peak_5644b	0.3354447439	0	0.000106457	3151
cn	with_k4all_expsingle	B73_cn_H3K27ac_merged_peak_5647	8.721551623	1.509501348	0.0179842	2145
cn	with_k4all_expsingle	B73_cn_H3K27ac_merged_peak_5648	0	0	0	1884
cn	with_k4all_expsingle	B73_cn_H3K27ac_merged_peak_5660	0.6708894879	0.1341778976	0.000645086	1508
cn	with_k4all_expsingle	B73_cn_H3K27ac_merged_peak_5663	6.373432556	0.5031671159	0.00800593	1875
cn	with_k4all_expsingle	B73_cn_H3K27ac_merged_peak_5697	0.3659397207	0.1118146062	0.00572027	1105
cn	with_k4all_expsingle	B73_cn_H3K27ac_merged_peak_5708d	1.48554352	0.07253448034	0.00461521	4928
cn	with_k4all_expsingle	B73_cn_H3K27ac_merged_peak_5714b	35.05390836	4.20292153	0.217474	1801
cn	with_k4all_expsingle	B73_cn_H3K27ac_merged_peak_5728c	2.012668464	0	0.00148709	3158
cn	with_k4all_expsingle	B73_cn_H3K27ac_merged_peak_5729e	1.341778976	0	0.000197089	6808
cn	with_k4all_expsingle	B73_cn_H3K27ac_merged_peak_5787d	11.06967069	0.3354447439	0.0158808	5237
cn	with_k4all_expsingle	B73_cn_H3K27ac_merged_peak_5798	20.12668464	3.622801184	0.0419855	2138
cn	with_k4all_expsingle	B73_cn_H3K27ac_merged_peak_5803	0	0	0	873
cn	with_k4all_expsingle	B73_cn_H3K27ac_merged_peak_5824a	90.23497012	0.6440540646	0.329294	5678
cn	with_k4all_expsingle	B73_cn_H3K27ac_merged_peak_5825a	0	0	0	1422
cn	with_k4all_expsingle	B73_cn_H3K27ac_merged_peak_5830	4.025336927	0.8246349955	0.017032	1110
cn	with_k4all_expsingle	B73_cn_H3K27ac_merged_peak_5835b	1.006334232	0.5031671159	0.000569516	1767
cn	with_k4all_expsingle	B73_cn_H3K27ac_merged_peak_5839	12.74692371	1.67722372	0.043745	1402
cn	with_k4all_expsingle	B73_cn_H3K27ac_merged_peak_5846	1.341778976	0.6708894879	0.00228973	1172
cn	with_k4all_expsingle	B73_cn_H3K27ac_merged_peak_5847	0	0	0	1247
cn	with_k4all_expsingle	B73_cn_H3K27ac_merged_peak_5891	0	0	0	1403
cn	with_k4all_expsingle	B73_cn_H3K27ac_merged_peak_5901c	19.79122231	0.2538714891	0.0939106	4631
cn	with_k4all_expsingle	B73_cn_H3K27ac_merged_peak_5906c	0	0	0	2089
cn	with_k4all_expsingle	B73_cn_H3K27ac_merged_peak_5910c	19.45581859	0.6038005391	0.0372015	3427
cn	with_k4all_expsingle	B73_cn_H3K27ac_merged_peak_5914d	1.006334232	0.2301668184	0.00307517	5699
cn	with_k4all_expsingle	B73_cn_H3K27ac_merged_peak_5917	23.48113208	6.314604763	0.370487	2423
cn	with_k4all_expsingle	B73_cn_H3K27ac_merged_peak_5918a	1.509507207	0.6549167657	0.0238484	1729
cn	with_k4all_expsingle	B73_cn_H3K27ac_merged_peak_5935c	15.09504278	0.6469295676	0.0427046	3692
cn	with_k4all_expsingle	B73_cn_H3K27ac_merged_peak_5936d	7.379760928	0.2919864698	0.00850784	5732
cn	with_k4all_expsingle	B73_cn_H3K27ac_merged_peak_5979a	0	0	0	1561
cn	with_k4all_expsingle	B73_cn_H3K27ac_merged_peak_5980a	0.1048268664	0.01636315824	0.00142158	1851
cn	with_k4all_expsingle	B73_cn_H3K27ac_merged_peak_6030b	0	0	0	1475
cn	with_k4all_expsingle	B73_cn_H3K27ac_merged_peak_6031b	13.75325208	0.251583558	0.0391908	3739
cn	with_k4all_expsingle	B73_cn_H3K27ac_merged_peak_6036a	0	0	0	1513
cn	with_k4all_expsingle	B73_cn_H3K27ac_merged_peak_6037c	0	0	0	4196
cn	with_k4all_expsingle	B73_cn_H3K27ac_merged_peak_6041	0	0	0	1598
cn	with_k4all_expsingle	B73_cn_H3K27ac_merged_peak_6048	0	0	0	1258
cn	with_k4all_expsingle	B73_cn_H3K27ac_merged_peak_6055	0	0	0	940
cn	with_k4all_expsingle	B73_cn_H3K27ac_merged_peak_6077a	17.27540138	4.528506973	0.0757755	2051
cn	with_k4all_expsingle	B73_cn_H3K27ac_merged_peak_6078	0	0	0	1434
cn	with_k4all_expsingle	B73_cn_H3K27ac_merged_peak_6085	0	0	0	1318
cn	with_k4all_expsingle	B73_cn_H3K27ac_merged_peak_6086	5.031671159	3.186725067	0.0138917	821
cn	with_k4all_expsingle	B73_cn_H3K27ac_merged_peak_6104	11.06967069	0	0.00683735	1619
cn	with_k4all_expsingle	B73_cn_H3K27ac_merged_peak_6111	3.354447439	1.67722372	0.00223481	1501
cn	with_k4all_expsingle	B73_cn_H3K27ac_merged_peak_6118	5.367121763	0.3278212661	0.0072847	1766
cn	with_k4all_expsingle	B73_cn_H3K27ac_merged_peak_6120	0	0	0	1553
cn	with_k4all_expsingle	B73_cn_H3K27ac_merged_peak_6124b	14.0887144	1.229964061	0.0306218	2965
cn	with_k4all_expsingle	B73_cn_H3K27ac_merged_peak_6130	0.9224730458	0.08386118598	0.00250407	998
cn	with_k4all_expsingle	B73_cn_H3K27ac_merged_peak_6142	0	0	0	1462
cn	with_k4all_expsingle	B73_cn_H3K27ac_merged_peak_6143	0	0	0	1436
cn	with_k4all_expsingle	B73_cn_H3K27ac_merged_peak_6161	10.60008203	5.582779461	0.53529	1319
cn	with_k4all_expsingle	B73_cn_H3K27ac_merged_peak_6163	8.050685574	1.146102712	0.0253553	1718
cn	with_k4all_expsingle	B73_cn_H3K27ac_merged_peak_6172	0	0	0	611
cn	with_k4all_expsingle	B73_cn_H3K27ac_merged_peak_6217a	5.367121763	0.6354823431	0.00784305	4311
cn	with_k4all_expsingle	B73_cn_H3K27ac_merged_peak_6224b	7.715223251	0	0.00464772	1660
cn	with_k4all_expsingle	B73_cn_H3K27ac_merged_peak_6225	0	0	0	1396
cn	with_k4all_expsingle	B73_cn_H3K27ac_merged_peak_6232a	0	0	0	1660
cn	with_k4all_expsingle	B73_cn_H3K27ac_merged_peak_6233c	15.76590882	0	0.00752909	2094
cn	with_k4all_expsingle	B73_cn_H3K27ac_merged_peak_6238a	1.006334232	0	0.000819824	2455
cn	with_k4all_expsingle	B73_cn_H3K27ac_merged_peak_6248	1.67722372	0	0.00159432	1578
cn	with_k4all_expsingle	B73_cn_H3K27ac_merged_peak_6252	9.057013946	3.689892183	0.0169925	1599
cn	with_k4all_expsingle	B73_cn_H3K27ac_merged_peak_6256a	3.689892183	0	0.00144645	2551
cn	with_k4all_expsingle	B73_cn_H3K27ac_merged_peak_6257d	0.6708894879	0	0.000543461	3724
cn	with_k4all_expsingle	B73_cn_H3K27ac_merged_peak_6263	0	0	0	1992
cn	with_k4all_expsingle	B73_cn_H3K27ac_merged_peak_6268	48.63939998	25.15838509	0.755424	1039
cn	with_k4all_expsingle	B73_cn_H3K27ac_merged_peak_6269	58.7026837	25.32608696	0.618041	914
cn	with_k4all_expsingle	B73_cn_H3K27ac_merged_peak_6296	1.006334232	0.5031671159	0.00119375	843
cn	with_k4all_expsingle	B73_cn_H3K27ac_merged_peak_6300	4.025336927	0.251583558	0.00443989	2701
cn	with_k4all_expsingle	B73_cn_H3K27ac_merged_peak_6316b	1.006334232	0.6708894879	0.00151296	1552
cn	with_k4all_expsingle	B73_cn_H3K27ac_merged_peak_6321c	4.696226415	0	0.00259035	5413
cn	with_k4all_expsingle	B73_cn_H3K27ac_merged_peak_6337b	15.76590882	1.006334232	0.00892649	5975
cn	with_k4all_expsingle	B73_cn_H3K27ac_merged_peak_6362	2.012668464	0.05590745732	0.00360784	1593
cn	with_k4all_expsingle	B73_cn_H3K27ac_merged_peak_6369c	1.006334232	0.167722372	0.00058838	3275
cn	with_k4all_expsingle	B73_cn_H3K27ac_merged_peak_6370a	10.52458104	5.031671159	0.126745	1977
cn	with_k4all_expsingle	B73_cn_H3K27ac_merged_peak_6374a	0	0	0	1586
cn	with_k4all_expsingle	B73_cn_H3K27ac_merged_peak_6380b	2.012668464	0	0.00182087	1658
cn	with_k4all_expsingle	B73_cn_H3K27ac_merged_peak_6387	0.6708894879	0	0.000647994	1553
cn	with_k4all_expsingle	B73_cn_H3K27ac_merged_peak_6388a	15.76590882	2.281026603	0.0382239	2713
cn	with_k4all_expsingle	B73_cn_H3K27ac_merged_peak_6391c	2.348113208	0	0.00223601	4271
cn	with_k4all_expsingle	B73_cn_H3K27ac_merged_peak_6394b	3.354447439	0	0.00230317	3909
cn	with_k4all_expsingle	B73_cn_H3K27ac_merged_peak_6396a	5.702566507	0.2220543208	0.0124629	4395
cn	with_k4all_expsingle	B73_cn_H3K27ac_merged_peak_6408a	0	0	0	1531
cn	with_k4all_expsingle	B73_cn_H3K27ac_merged_peak_6418c	30.19002695	0	0.0318349	5077
cn	with_k4all_expsingle	B73_cn_H3K27ac_merged_peak_6419c	0	0	0	1527
cn	with_k4all_expsingle	B73_cn_H3K27ac_merged_peak_6422	1.25791779	0.5940167341	0.00951623	641
cn	with_k4all_expsingle	B73_cn_H3K27ac_merged_peak_6445b	7.715223251	0	0.00547697	2113
cn	with_k4all_expsingle	B73_cn_H3K27ac_merged_peak_6452	0	0	0	1599
cn	with_k4all_expsingle	B73_cn_H3K27ac_merged_peak_6455	9.727879995	0	0.00931109	1369
cn	with_k4all_expsingle	B73_cn_H3K27ac_merged_peak_6473b	0	0	0	1000
cn	with_k4all_expsingle	B73_cn_H3K27ac_merged_peak_6474d	0	0	0	4331
cn	with_k4all_expsingle	B73_cn_H3K27ac_merged_peak_6475a	8.050685574	1.52813912	0.0332737	2404
cn	with_k4all_expsingle	B73_cn_H3K27ac_merged_peak_6478	1.341778976	0	0.0019957	2017
cn	with_k4all_expsingle	B73_cn_H3K27ac_merged_peak_6479	3.354447439	0	0.00318259	1054
cn	with_k4all_expsingle	B73_cn_H3K27ac_merged_peak_6480c	0.85151313	0.3689892183	0.00679441	2288
cn	with_k4all_expsingle	B73_cn_H3K27ac_merged_peak_6481	2.180387906	0.9289230048	0.0368287	1091
cn	with_k4all_expsingle	B73_cn_H3K27ac_merged_peak_6483	0.3354447439	0	0.000539053	1089
cn	with_k4all_expsingle	B73_cn_H3K27ac_merged_peak_6484	0	0	0	988
cn	with_k4all_expsingle	B73_cn_H3K27ac_merged_peak_6505d	5.367121763	0	0.00242177	4594
cn	with_k4all_expsingle	B73_cn_H3K27ac_merged_peak_6514c	0	0	0	2768
cn	with_k4all_expsingle	B73_cn_H3K27ac_merged_peak_6524	4.025336927	0.5750481325	0.00608937	1448
cn	with_k4all_expsingle	B73_cn_H3K27ac_merged_peak_6545c	3.689892183	0	0.00394607	2954
cn	with_k4all_expsingle	B73_cn_H3K27ac_merged_peak_6567a	7.044357201	0	0.00398826	3112
cn	with_k4all_expsingle	B73_cn_H3K27ac_merged_peak_6573b	0.7471261306	0.4951289968	0.0105888	2795
cn	with_k4all_expsingle	B73_cn_H3K27ac_merged_peak_6574c	2.348113208	0.4792067771	0.00297123	2809
cn	with_k4all_expsingle	B73_cn_H3K27ac_merged_peak_6578	0	0	0	1475
cn	with_k4all_expsingle	B73_cn_H3K27ac_merged_peak_6587	2.012668464	0	0.00161401	1247
cn	with_k4all_expsingle	B73_cn_H3K27ac_merged_peak_6589	0	0	0	886
cn	with_k4all_expsingle	B73_cn_H3K27ac_merged_peak_6602	11.40513301	0.7454327643	0.0144205	2657
cn	with_k4all_expsingle	B73_cn_H3K27ac_merged_peak_6622	5.031671159	0.6708894879	0.015052	1716
cn	with_k4all_expsingle	B73_cn_H3K27ac_merged_peak_6627b	23.48113208	2.683557951	0.0298343	1754
cn	with_k4all_expsingle	B73_cn_H3K27ac_merged_peak_6633a	11.99216278	2.01266651	0.0505712	2992
cn	with_k4all_expsingle	B73_cn_H3K27ac_merged_peak_6636c	21.80393765	1.006334232	0.0277601	2743
cn	with_k4all_expsingle	B73_cn_H3K27ac_merged_peak_6637b	6.373432556	0.3354447439	0.0085643	3963
cn	with_k4all_expsingle	B73_cn_H3K27ac_merged_peak_6640a	1.67722372	0.1150096265	0.00503581	1184
cn	with_k4all_expsingle	B73_cn_H3K27ac_merged_peak_6644	0.5031671159	0.1916827108	0.00433127	989
cn	with_k4all_expsingle	B73_cn_H3K27ac_merged_peak_6645	29.5191609	1.900855502	0.0493315	2389
cn	with_k4all_expsingle	B73_cn_H3K27ac_merged_peak_6647b	0.3354447439	0	0.000406076	2134
cn	with_k4all_expsingle	B73_cn_H3K27ac_merged_peak_6653	1.67722372	0.3354447439	0.00152277	1542
cn	with_k4all_expsingle	B73_cn_H3K27ac_merged_peak_6655	0	0	0	1265
cn	with_k4all_expsingle	B73_cn_H3K27ac_merged_peak_6690	0	0	0	975
cn	with_k4all_expsingle	B73_cn_H3K27ac_merged_peak_6699	2.673685553	1.580000849	0.19954	771
cn	with_k4all_expsingle	B73_cn_H3K27ac_merged_peak_6718	0	0	0	1385
cn	with_k4all_expsingle	B73_cn_H3K27ac_merged_peak_6730a	3.019002695	0.3019002695	0.00200522	2342
cn	with_k4all_expsingle	B73_cn_H3K27ac_merged_peak_6734c	1.341778976	0	0.000684407	2614
cn	with_k4all_expsingle	B73_cn_H3K27ac_merged_peak_6736	3.689892183	0.251583558	0.00296262	1755
cn	with_k4all_expsingle	B73_cn_H3K27ac_merged_peak_6740b	3.019002695	0	0.00195551	2230
cn	with_k4all_expsingle	B73_cn_H3K27ac_merged_peak_6741d	3.019002695	0.5590745732	0.007911	3874
cn	with_k4all_expsingle	B73_cn_H3K27ac_merged_peak_6745c	0	0	0	2903
cn	with_k4all_expsingle	B73_cn_H3K27ac_merged_peak_6746a	0	0	0	1788
cn	with_k4all_expsingle	B73_cn_H3K27ac_merged_peak_6747	1.67722372	1.174056604	0.0040334	998
cn	with_k4all_expsingle	B73_cn_H3K27ac_merged_peak_6748	0.6708894879	0.3354447439	0.000822168	816
cn	with_k4all_expsingle	B73_cn_H3K27ac_merged_peak_6757	0.3354447439	0	0.0003581	2295
cn	with_k4all_expsingle	B73_cn_H3K27ac_merged_peak_6763	44.11109809	10.2949613	0.11368	2433
cn	with_k4all_expsingle	B73_cn_H3K27ac_merged_peak_6767b	1.67722372	0.03049497672	0.00325882	1506
cn	with_k4all_expsingle	B73_cn_H3K27ac_merged_peak_6772c	9.057013946	0.5590745732	0.0103345	2261
cn	with_k4all_expsingle	B73_cn_H3K27ac_merged_peak_6800	0	0	0	1414
cn	with_k4all_expsingle	B73_cn_H3K27ac_merged_peak_6802	1.509501348	0.1397686433	0.00247934	1601
cn	with_k4all_expsingle	B73_cn_H3K27ac_merged_peak_6810a	5.367121763	0.2246281767	0.00516737	4485
cn	with_k4all_expsingle	B73_cn_H3K27ac_merged_peak_6825c	2.180387906	0.5916017494	0.0153319	3388
cn	with_k4all_expsingle	B73_cn_H3K27ac_merged_peak_6830b	2.348113208	0	0.00254187	4067
cn	with_k4all_expsingle	B73_cn_H3K27ac_merged_peak_6835b	0.8945193172	0.2714052928	0.0045952	2361
cn	with_k4all_expsingle	B73_cn_H3K27ac_merged_peak_6843b	1.006334232	0	0.000488038	2062
cn	with_k4all_expsingle	B73_cn_H3K27ac_merged_peak_6863d	0	0	0	3500
cn	with_k4all_expsingle	B73_cn_H3K27ac_merged_peak_6873	10.73426696	0.167722372	0.0174459	1942
cn	with_k4all_expsingle	B73_cn_H3K27ac_merged_peak_6875	2.180390836	0.7547506739	0.0129186	766
cn	with_k4all_expsingle	B73_cn_H3K27ac_merged_peak_6878a	2.012668464	0	0.00172249	4187
cn	with_k4all_expsingle	B73_cn_H3K27ac_merged_peak_6880	19.45581859	5.444518566	0.356409	1079
cn	with_k4all_expsingle	B73_cn_H3K27ac_merged_peak_6895	4.360781671	1.229964061	0.0132641	902
cn	with_k4all_expsingle	B73_cn_H3K27ac_merged_peak_6896d	0.3354447439	0	9.3857e-05	3574
cn	with_k4all_expsingle	B73_cn_H3K27ac_merged_peak_6901a	3.689892183	0.5516205711	0.00522273	2699
cn	with_k4all_expsingle	B73_cn_H3K27ac_merged_peak_6904	5.635474042	2.87712195	0.313083	896
cn	with_k4all_expsingle	B73_cn_H3K27ac_merged_peak_6913b	4.025336927	0	0.00279379	5283
cn	with_k4all_expsingle	B73_cn_H3K27ac_merged_peak_6917c	2.683560881	0	0.00322304	2902
cn	with_k4all_expsingle	B73_cn_H3K27ac_merged_peak_6957a	2.683557951	0.08386118598	0.000943719	3359
cn	with_k4all_expsingle	B73_cn_H3K27ac_merged_peak_7003	0	0	0	1769
cn	with_k4all_expsingle	B73_cn_H3K27ac_merged_peak_7008a	0	0	0	3695
cn	with_k4all_expsingle	B73_cn_H3K27ac_merged_peak_7009c	4.025336927	0	0.00177641	3399
cn	with_k4all_expsingle	B73_cn_H3K27ac_merged_peak_7022	2.012668464	0	0.00137451	2050
cn	with_k4all_expsingle	B73_cn_H3K27ac_merged_peak_7054	0	0	0	1190
cn	with_k4all_expsingle	B73_cn_H3K27ac_merged_peak_7058	4.360781671	0	0.00380571	2847
cn	with_k4all_expsingle	B73_cn_H3K27ac_merged_peak_7065	1.006334232	0	0.000783984	1517
cn	with_k4all_expsingle	B73_cn_H3K27ac_merged_peak_7074a	0.6708894879	0	0.000427555	3609
cn	with_k4all_expsingle	B73_cn_H3K27ac_merged_peak_7106	6.205730693	0.3354447439	0.0118383	2419
cn	with_k4all_expsingle	B73_cn_H3K27ac_merged_peak_7112	8.721551623	3.052543068	0.0339128	1366
cn	with_k4all_expsingle	B73_cn_H3K27ac_merged_peak_7113b	0.6708894879	0	0.000479207	2800
cn	with_k4all_expsingle	B73_cn_H3K27ac_merged_peak_7144a	0	0	0	2602
cn	with_k4all_expsingle	B73_cn_H3K27ac_merged_peak_7151b	5.702566507	0.3983413659	0.0297527	3866
cn	with_k4all_expsingle	B73_cn_H3K27ac_merged_peak_7176b	2.012668464	0.2208344564	0.00296092	2475
cn	with_k4all_expsingle	B73_cn_H3K27ac_merged_peak_7183f	6.373432556	0	0.00401634	4872
cn	with_k4all_expsingle	B73_cn_H3K27ac_merged_peak_7184b	1.006334232	0.2025323383	0.0113606	1673
cn	with_k4all_expsingle	B73_cn_H3K27ac_merged_peak_7238	0	0	0	2068
cn	with_k4all_expsingle	B73_cn_H3K27ac_merged_peak_7260d	3.689892183	0.5520598845	0.0230669	3786
cn	with_k4all_expsingle	B73_cn_H3K27ac_merged_peak_7308d	2.683557951	0	0.00214399	3416
cn	with_k4all_expsingle	B73_cn_H3K27ac_merged_peak_7312b	0	0	0	2884
cn	with_k4all_expsingle	B73_cn_H3K27ac_merged_peak_7318	0	0	0	1423
cn	with_k4all_expsingle	B73_cn_H3K27ac_merged_peak_7323b	1.341778976	0	0.00140599	2863
cn	with_k4all_expsingle	B73_cn_H3K27ac_merged_peak_7324	5.702566507	1.341778976	0.0198326	1635
cn	with_k4all_expsingle	B73_cn_H3K27ac_merged_peak_7326	0	0	0	2072
cn	with_k4all_expsingle	B73_cn_H3K27ac_merged_peak_7364c	0	0	0	3875
cn	with_k4all_expsingle	B73_cn_H3K27ac_merged_peak_7369c	3.354447439	0.3838651098	0.0309832	3788
cn	with_k4all_expsingle	B73_cn_H3K27ac_merged_peak_7373e	7.04434046	0.4917314462	0.052953	5476
cn	with_k4all_expsingle	B73_cn_H3K27ac_merged_peak_7378a	2.012668464	0	0.00244774	2147
cn	with_k4all_expsingle	B73_cn_H3K27ac_merged_peak_7387a	0.3354447439	0	0.000151736	5711
cn	with_k4all_expsingle	B73_cn_H3K27ac_merged_peak_7390d	0	0	0	4673
cn	with_k4all_expsingle	B73_cn_H3K27ac_merged_peak_7392	0	0	0	2584
cn	with_k4all_expsingle	B73_cn_H3K27ac_merged_peak_7393b	3.354447439	0	0.00456698	3446
cn	with_k4all_expsingle	B73_cn_H3K27ac_merged_peak_7430b	8.050685574	3.354447439	0.148249	1190
cn	with_k4all_expsingle	B73_cn_H3K27ac_merged_peak_7435	15.76590882	0.6708894879	0.0332612	2013
cn	with_k4all_expsingle	B73_cn_H3K27ac_merged_peak_7438	0	0	0	1318
cn	with_k4all_expsingle	B73_cn_H3K27ac_merged_peak_7439	10.06334232	0	0.00783749	1284
cn	with_k4all_expsingle	B73_cn_H3K27ac_merged_peak_7452a	3.689892183	0	0.00121658	3033
cn	with_k4all_expsingle	B73_cn_H3K27ac_merged_peak_7460	1.132126743	0.03074910153	0.00212862	1469
cn	with_k4all_expsingle	B73_cn_H3K27ac_merged_peak_7481c	11.06967069	2.012668464	0.014419	2466
cn	with_k4all_expsingle	B73_cn_H3K27ac_merged_peak_7482	18.44949021	2.264253486	0.0620786	2052
cn	with_k4all_expsingle	B73_cn_H3K27ac_merged_peak_7497a	2.012668464	0.1537455076	0.00244749	3415
cn	with_k4all_expsingle	B73_cn_H3K27ac_merged_peak_7515a	0	0	0	2002
cn	with_k4all_expsingle	B73_cn_H3K27ac_merged_peak_7551	19.79122231	2.753443006	0.0924764	1381
cn	with_k4all_expsingle	B73_cn_H3K27ac_merged_peak_7567a	0	0	0	993
cn	with_k4all_expsingle	B73_cn_H3K27ac_merged_peak_7568c	43.94327903	4.360781671	0.0900063	3066
cn	with_k4all_expsingle	B73_cn_H3K27ac_merged_peak_7569a	0.5031671159	0.05031671159	0.000646257	3224
cn	with_k4all_expsingle	B73_cn_H3K27ac_merged_peak_7615	2.348113208	0	0.00222781	1054
cn	with_k4all_expsingle	B73_cn_H3K27ac_merged_peak_7618	6.038028829	1.25791779	0.0154914	1209
cn	with_k4all_expsingle	B73_cn_H3K27ac_merged_peak_7619	0	0	0	1834
cn	with_k4all_expsingle	B73_cn_H3K27ac_merged_peak_7626	0	0	0	2058
cn	with_k4all_expsingle	B73_cn_H3K27ac_merged_peak_7629b	0	0	0	1840
cn	with_k4all_expsingle	B73_cn_H3K27ac_merged_peak_7635	0.4696226415	0	0.000666447	2567
cn	with_k4all_expsingle	B73_cn_H3K27ac_merged_peak_7644d	13.46570458	0.5778399888	0.102553	4649
cn	with_k4all_expsingle	B73_cn_H3K27ac_merged_peak_7669b	7.715223251	2.51583558	0.0395631	797
cn	with_k4all_expsingle	B73_cn_H3K27ac_merged_peak_7673b	1.006334232	0	0.00068084	2135
cn	with_k4all_expsingle	B73_cn_H3K27ac_merged_peak_7674	10.33170046	3.174868928	0.197934	912
cn	with_k4all_expsingle	B73_cn_H3K27ac_merged_peak_7692c	3.354447439	0	0.00431348	2333
cn	with_k4all_expsingle	B73_cn_H3K27ac_merged_peak_7713c	0	0	0	3281
cn	with_k4all_expsingle	B73_cn_H3K27ac_merged_peak_7718	0	0	0	990
cn	with_k4all_expsingle	B73_cn_H3K27ac_merged_peak_7738d	20.79760928	0.7055912744	0.0462857	3813
cn	with_k4all_expsingle	B73_cn_H3K27ac_merged_peak_7749	0	0	0	1925
cn	with_k4all_expsingle	B73_cn_H3K27ac_merged_peak_7760b	5.450984413	1.048264825	0.0522308	2752
cn	with_k4all_expsingle	B73_cn_H3K27ac_merged_peak_7767	1.341778976	0	0.00237735	1411
cn	with_k4all_expsingle	B73_cn_H3K27ac_merged_peak_7768b	7.715223251	1.22996341	0.0309304	1967
cn	with_k4all_expsingle	B73_cn_H3K27ac_merged_peak_7769b	2.348113208	0	0.00176417	1331
cn	with_k4all_expsingle	B73_cn_H3K27ac_merged_peak_7774b	2.348113208	0.1694165373	0.00212454	2691
cn	with_k4all_expsingle	B73_cn_H3K27ac_merged_peak_7775a	19.12035626	0	0.0117913	3105
cn	with_k4all_expsingle	B73_cn_H3K27ac_merged_peak_7795	2.012668464	0	0.00223962	1348
cn	with_k4all_expsingle	B73_cn_H3K27ac_merged_peak_7836c	0	0	0	1595
cn	with_k4all_expsingle	B73_cn_H3K27ac_merged_peak_7837b	15.4304465	1.25791779	0.0135634	3067
cn	with_k4all_expsingle	B73_cn_H3K27ac_merged_peak_7838b	3.407421343	2.201042432	0.0627612	1675
cn	with_k4all_expsingle	B73_cn_H3K27ac_merged_peak_7842	19.45581859	2.348113208	0.0276989	1974
cn	with_k4all_expsingle	B73_cn_H3K27ac_merged_peak_7849c	14.75958045	0	0.0162681	3606
cn	with_k4all_expsingle	B73_cn_H3K27ac_merged_peak_7857a	7.044357201	1.006334232	0.00662063	2242
cn	with_k4all_expsingle	B73_cn_H3K27ac_merged_peak_7858b	1.610137115	0.3354450886	0.00386976	2288
cn	with_k4all_expsingle	B73_cn_H3K27ac_merged_peak_7860b	0	0	0	2180
cn	with_k4all_expsingle	B73_cn_H3K27ac_merged_peak_7867a	2.012668464	0.1118149146	0.0015586	3302
cn	with_k4all_expsingle	B73_cn_H3K27ac_merged_peak_7874d	8.721551623	0.5870283019	0.0095925	3098
cn	with_k4all_expsingle	B73_cn_H3K27ac_merged_peak_7882a	0.6708894879	0.1956761006	0.0043108	3183
cn	with_k4all_expsingle	B73_cn_H3K27ac_merged_peak_7884	3.689892183	0.5031671159	0.00925129	1958
cn	with_k4all_expsingle	B73_cn_H3K27ac_merged_peak_7893a	0	0	0	1604
cn	with_k4all_expsingle	B73_cn_H3K27ac_merged_peak_7894a	0	0	0	1913
cn	with_k4all_expsingle	B73_cn_H3K27ac_merged_peak_7899	4.025336927	1.341778976	0.0188921	1070
cn	with_k4all_expsingle	B73_cn_H3K27ac_merged_peak_7900	1.768710781	1.021581987	0.0290652	964
cn	with_k4all_expsingle	B73_cn_H3K27ac_merged_peak_7923a	23.8165944	0.3354447439	0.0351808	3280
cn	with_k4all_expsingle	B73_cn_H3K27ac_merged_peak_7928c	10.79016758	2.936005503	0.16594	2755
cn	with_k4all_expsingle	B73_cn_H3K27ac_merged_peak_7938b	14.75958045	5.702566507	0.027656	2159
cn	with_k4all_expsingle	B73_cn_H3K27ac_merged_peak_7950b	12.74692371	0	0.0127391	3015
cn	with_k4all_expsingle	B73_cn_H3K27ac_merged_peak_7952	1.006334232	0	0.00149483	1667
cn	with_k4all_expsingle	B73_cn_H3K27ac_merged_peak_7955	0	0	0	1582
cn	with_k4all_expsingle	B73_cn_H3K27ac_merged_peak_7973c	0	0	0	3227
cn	with_k4all_expsingle	B73_cn_H3K27ac_merged_peak_7994	9.057013946	0.7267969452	0.0228032	1270
cn	with_k4all_expsingle	B73_cn_H3K27ac_merged_peak_8011	0.6708894879	0	0.000319928	2097
cn	with_k4all_expsingle	B73_cn_H3K27ac_merged_peak_8021c	0	0	0	2970
cn	with_k4all_expsingle	B73_cn_H3K27ac_merged_peak_8025a	0.6708894879	0	0.000706447	2849
cn	with_k4all_expsingle	B73_cn_H3K27ac_merged_peak_8062b	1.67722372	0	0.000501198	4685
cn	with_k4all_expsingle	B73_cn_H3K27ac_merged_peak_8064	0.3354447439	0.167722372	0.000633313	1589
cn	with_k4all_expsingle	B73_cn_H3K27ac_merged_peak_8082a	16.7722372	0.5809588573	0.154025	3365
cn	with_k4all_expsingle	B73_cn_H3K27ac_merged_peak_8084c	4.025336927	0.1863581911	0.00532313	3489
cn	with_k4all_expsingle	B73_cn_H3K27ac_merged_peak_8086	3.354447439	0.8978072418	0.0434744	2074
cn	with_k4all_expsingle	B73_cn_H3K27ac_merged_peak_8087a	69.10172272	0.6708894879	0.377723	2940
cn	with_k4all_expsingle	B73_cn_H3K27ac_merged_peak_8099	9.440407828	5.696535622	0.309191	933
cn	with_k4all_expsingle	B73_cn_H3K27ac_merged_peak_8124c	8.050685574	0	0.0076584	2420
cn	with_k4all_expsingle	B73_cn_H3K27ac_merged_peak_8126	0.8386118598	0	0.000873554	960
cn	with_k4all_expsingle	B73_cn_H3K27ac_merged_peak_8144	8.55384976	1.928808743	0.0226131	1073
cn	with_k4all_expsingle	B73_cn_H3K27ac_merged_peak_8182a	2.683557951	0.3698491828	0.0226429	4199
cn	with_k4all_expsingle	B73_cn_H3K27ac_merged_peak_8191	7.715223251	3.00502461	0.0405156	1373
cn	with_k4all_expsingle	B73_cn_H3K27ac_merged_peak_8216a	0.8386118598	0	0.000312915	2680
cn	with_k4all_expsingle	B73_cn_H3K27ac_merged_peak_8222b	3.019002695	1.341778976	0.00347012	2320
cn	with_k4all_expsingle	B73_cn_H3K27ac_merged_peak_8236j	61.38638228	0.5411004744	0.087633	10630
cn	with_k4all_expsingle	B73_cn_H3K27ac_merged_peak_8277c	1.341778976	0	0.00108286	2788
cn	with_k4all_expsingle	B73_cn_H3K27ac_merged_peak_8278d	0	0	0	4338
cn	with_k4all_expsingle	B73_cn_H3K27ac_merged_peak_8282	1.006334232	0.2459928122	0.00432272	848
cn	with_k4all_expsingle	B73_cn_H3K27ac_merged_peak_8291a	5.786432087	0.08685913574	0.00636054	5835
cn	with_k4all_expsingle	B73_cn_H3K27ac_merged_peak_8296b	0.6708894879	0	0.000755197	2443
cn	with_k4all_expsingle	B73_cn_H3K27ac_merged_peak_8314a	0.3354447439	0	0.000197791	2793
cn	with_k4all_expsingle	B73_cn_H3K27ac_merged_peak_8315	6.037992207	4.633335287	0.168859	916
cn	with_k4all_expsingle	B73_cn_H3K27ac_merged_peak_8319e	2.012668464	0.5632947779	0.0121722	4657
cn	with_k4all_expsingle	B73_cn_H3K27ac_merged_peak_8335b	1.341778976	0	0.00113614	2362
cn	with_k4all_expsingle	B73_cn_H3K27ac_merged_peak_8338	0	0	0	1439
cn	with_k4all_expsingle	B73_cn_H3K27ac_merged_peak_8348	0	0	0	1176
cn	with_k4all_expsingle	B73_cn_H3K27ac_merged_peak_8355	0	0	0	1449
cn	with_k4all_expsingle	B73_cn_H3K27ac_merged_peak_8393	2.348113208	0	0.00213368	2201
cn	with_k4all_expsingle	B73_cn_H3K27ac_merged_peak_8407f	7.882954412	0.2795372866	0.0041493	5174
cn	with_k4all_expsingle	B73_cn_H3K27ac_merged_peak_8414b	1.229964061	0	0.00361492	2184
cn	with_k4all_expsingle	B73_cn_H3K27ac_merged_peak_8423	0	0	0	1296
cn	with_k4all_expsingle	B73_cn_H3K27ac_merged_peak_8426	0	0	0	593
cn	with_k4all_expsingle	B73_cn_H3K27ac_merged_peak_8430a	1.341778976	0	0.000615777	2179
cn	with_k4all_expsingle	B73_cn_H3K27ac_merged_peak_8440b	28.6805344	0.8721563342	0.0501517	1795
cn	with_k4all_expsingle	B73_cn_H3K27ac_merged_peak_8443b	1.006334232	0	0.000790522	1273
cn	with_k4all_expsingle	B73_cn_H3K27ac_merged_peak_8476d	38.24071253	1.803751945	0.163652	4014
cn	with_k4all_expsingle	B73_cn_H3K27ac_merged_peak_8477	1.006334232	0.06098995344	0.0018694	1194
cn	with_k4all_expsingle	B73_cn_H3K27ac_merged_peak_8483	2.851283253	0	0.00716777	1021
cn	with_k4all_expsingle	B73_cn_H3K27ac_merged_peak_8485	0.6708894879	0	0.000618331	1085
cn	with_k4all_expsingle	B73_cn_H3K27ac_merged_peak_8489	1.341778976	0.2236298293	0.00196167	1938
cn	with_k4all_expsingle	B73_cn_H3K27ac_merged_peak_8490	0	0	0	684
cn	with_k4all_expsingle	B73_cn_H3K27ac_merged_peak_8491a	2.012668464	0	0.00147647	2035
cn	with_k4all_expsingle	B73_cn_H3K27ac_merged_peak_8506b	4.025336927	0.1341778976	0.00332881	4994
cn	with_k4all_expsingle	B73_cn_H3K27ac_merged_peak_8514b	9.392476269	0.167722372	0.00395934	5041
cn	with_k4all_expsingle	B73_cn_H3K27ac_merged_peak_8516b	0	0	0	2694
cn	with_k4all_expsingle	B73_cn_H3K27ac_merged_peak_8537	46.62686042	7.337850111	0.1188	2213
cn	with_k4all_expsingle	B73_cn_H3K27ac_merged_peak_8545	17.53896637	13.2500293	0.57638	608
cn	with_k4all_expsingle	B73_cn_H3K27ac_merged_peak_8549	12.74692371	1.174059534	0.067004	1297
cn	with_k4all_expsingle	B73_cn_H3K27ac_merged_peak_8551	3.019002695	0.28817753	0.00219363	1639
cn	with_k4all_expsingle	B73_cn_H3K27ac_merged_peak_8556a	3.354447439	0	0.00164033	3652
cn	with_k4all_expsingle	B73_cn_H3K27ac_merged_peak_8559	4.444641392	1.40887144	0.0361451	1646
cn	with_k4all_expsingle	B73_cn_H3K27ac_merged_peak_8563	9.392476269	2.012668464	0.0240663	1432
cn	with_k4all_expsingle	B73_cn_H3K27ac_merged_peak_8565	1.161157137	0.4237202934	0.0209392	992
cn	with_k4all_expsingle	B73_cn_H3K27ac_merged_peak_8572	18.24821282	4.360785578	0.383993	605
cn	with_k4all_expsingle	B73_cn_H3K27ac_merged_peak_8576c	5.031671159	0.3466262354	0.00420826	3364
cn	with_k4all_expsingle	B73_cn_H3K27ac_merged_peak_8577	0	0	0	1208
cn	with_k4all_expsingle	B73_cn_H3K27ac_merged_peak_8578	0	0	0	951
cn	with_k4all_expsingle	B73_cn_H3K27ac_merged_peak_8581a	0	0	0	1769
cn	with_k4all_expsingle	B73_cn_H3K27ac_merged_peak_8585a	13.75323255	1.912035626	0.0566936	1935
cn	with_k4all_expsingle	B73_cn_H3K27ac_merged_peak_8594a	1.427428001	1.014205789	0.0870225	2031
cn	with_k4all_expsingle	B73_cn_H3K27ac_merged_peak_8600	0.6708894879	0.1341778976	0.00127314	808
cn	with_k4all_expsingle	B73_cn_H3K27ac_merged_peak_8601a	1.341778976	0	0.000738967	2421
cn	with_k4all_expsingle	B73_cn_H3K27ac_merged_peak_8603	0	0	0	1580
cn	with_k4all_expsingle	B73_cn_H3K27ac_merged_peak_8619	2.348113208	0	0.00120416	2275
cn	with_k4all_expsingle	B73_cn_H3K27ac_merged_peak_8632h	3.354447439	0	0.000650844	5154
cn	with_k4all_expsingle	B73_cn_H3K27ac_merged_peak_8671d	2.683557951	0	0.00257958	3381
cn	with_k4all_expsingle	B73_cn_H3K27ac_merged_peak_8674c	2.348113208	0	0.00123261	2540
cn	with_k4all_expsingle	B73_cn_H3K27ac_merged_peak_8691b	3.354447439	0	0.00214937	2341
cn	with_k4all_expsingle	B73_cn_H3K27ac_merged_peak_8715	7.044357201	3.522178601	0.0034616	2035
cn	with_k4all_expsingle	B73_cn_H3K27ac_merged_peak_8743	4.360781671	0.3633984726	0.00600299	1145
cn	with_k4all_expsingle	B73_cn_H3K27ac_merged_peak_8745b	0.6708894879	0	0.000255188	2629
cn	with_k4all_expsingle	B73_cn_H3K27ac_merged_peak_8764e	14.68501374	0.5577116601	0.0811016	6698
cn	with_k4all_expsingle	B73_cn_H3K27ac_merged_peak_8770b	0	0	0	4612
cn	with_k4all_expsingle	B73_cn_H3K27ac_merged_peak_8797	4.919860151	2.365074971	0.353206	732
cn	with_k4all_expsingle	B73_cn_H3K27ac_merged_peak_8805	0	0	0	1827
cn	with_k4all_expsingle	B73_cn_H3K27ac_merged_peak_8806c	1.67722372	0	0.000549369	3053
cn	with_k4all_expsingle	B73_cn_H3K27ac_merged_peak_8808b	4.360781671	0	0.00634142	2063
cn	with_k4all_expsingle	B73_cn_H3K27ac_merged_peak_8815a	70.44357201	35.22169811	0.279871	2010
cn	with_k4all_expsingle	B73_cn_H3K27ac_merged_peak_8819e	3.354447439	0	0.00108966	5849
cn	with_k4all_expsingle	B73_cn_H3K27ac_merged_peak_8826a	0.3354447439	0	0.00050919	2701
cn	with_k4all_expsingle	B73_cn_H3K27ac_merged_peak_8832	0	0	0	2146
cn	with_k4all_expsingle	B73_cn_H3K27ac_merged_peak_8833c	6.708894879	1.45359389	0.00909406	3455
cn	with_k4all_expsingle	B73_cn_H3K27ac_merged_peak_8835a	2.180390836	0	0.00177052	1642
cn	with_k4all_expsingle	B73_cn_H3K27ac_merged_peak_8836d	0.1118149146	0	8.32782e-05	4028
cn	with_k4all_expsingle	B73_cn_H3K27ac_merged_peak_8850	1.67722372	0	0.00155456	1643
cn	with_k4all_expsingle	B73_cn_H3K27ac_merged_peak_8854b	1.174056604	0.393893183	0.00781589	3312
cn	with_k4all_expsingle	B73_cn_H3K27ac_merged_peak_8855a	3.689892183	0	0.00657453	1398
cn	with_k4all_expsingle	B73_cn_H3K27ac_merged_peak_8892d	1.341778976	0	0.000327903	4092
cn	with_k4all_expsingle	B73_cn_H3K27ac_merged_peak_8895a	4.696226415	0.3354447439	0.00479394	2559
cn	with_k4all_expsingle	B73_cn_H3K27ac_merged_peak_8902b	2.012668464	0.5031671159	0.00634509	2249
cn	with_k4all_expsingle	B73_cn_H3K27ac_merged_peak_8917a	3.689892183	1.062238759	0.0183046	5241
cn	with_k4all_expsingle	B73_cn_H3K27ac_merged_peak_8931	0	0	0	1313
cn	with_k4all_expsingle	B73_cn_H3K27ac_merged_peak_8944	1.67722372	0	0.00106966	1568
cn	with_k4all_expsingle	B73_cn_H3K27ac_merged_peak_8961	1.006334232	0.09031204644	0.000860231	2463
cn	with_k4all_expsingle	B73_cn_H3K27ac_merged_peak_8966	3.354447439	0	0.00368932	1182
cn	with_k4all_expsingle	B73_cn_H3K27ac_merged_peak_8968	4.360775812	0.2236298293	0.0132045	2233
cn	with_k4all_expsingle	B73_cn_H3K27ac_merged_peak_8984c	28.17737021	0.7659321653	0.0452629	4175
cn	with_k4all_expsingle	B73_cn_H3K27ac_merged_peak_8989	2.683557951	0.1118149146	0.00477873	1198
cn	with_k4all_expsingle	B73_cn_H3K27ac_merged_peak_8991	3.019002695	0.1976726909	0.0124255	1146
cn	with_k4all_expsingle	B73_cn_H3K27ac_merged_peak_9007b	20.79760928	5.534835345	0.0386761	2813
cn	with_k4all_expsingle	B73_cn_H3K27ac_merged_peak_9008c	5.031671159	0.7125055108	0.0189884	3447
cn	with_k4all_expsingle	B73_cn_H3K27ac_merged_peak_9013a	7.379760928	0.3354447439	0.00580362	3309
cn	with_k4all_expsingle	B73_cn_H3K27ac_merged_peak_9015c	3.689892183	0	0.00268649	2747
cn	with_k4all_expsingle	B73_cn_H3K27ac_merged_peak_9061a	5.031671159	0.2884215196	0.0278826	8269
cn	with_k4all_expsingle	B73_cn_H3K27ac_merged_peak_9070	0.7827044025	0.386270371	0.00568545	1096
cn	with_k4all_expsingle	B73_cn_H3K27ac_merged_peak_9081	1.341778976	0.1437620331	0.00206524	1369
cn	with_k4all_expsingle	B73_cn_H3K27ac_merged_peak_9082c	6.038028829	0	0.00567128	1597
cn	with_k4all_expsingle	B73_cn_H3K27ac_merged_peak_9124	0	0	0	856
cn	with_k4all_expsingle	B73_cn_H3K27ac_merged_peak_9151	22.4748037	5.223359729	0.370437	1097
cn	with_k4all_expsingle	B73_cn_H3K27ac_merged_peak_9174c	0.9104903651	0	0.000467448	3084
cn	with_k4all_expsingle	B73_cn_H3K27ac_merged_peak_9187b	7.044357201	0.5590745732	0.00743278	3806
cn	with_k4all_expsingle	B73_cn_H3K27ac_merged_peak_9195b	0.3354447439	0	0.00013793	2432
cn	with_k4all_expsingle	B73_cn_H3K27ac_merged_peak_9203	0.6708894879	0	0.000578852	1159
cn	with_k4all_expsingle	B73_cn_H3K27ac_merged_peak_9264b	11.00258994	1.044603549	0.105865	2647
cn	with_k4all_expsingle	B73_cn_H3K27ac_merged_peak_9276	0.4193059299	0	0.00140356	1937
cn	with_k4all_expsingle	B73_cn_H3K27ac_merged_peak_9280	62.39247627	3.689898043	0.143168	1958
cn	with_k4all_expsingle	B73_cn_H3K27ac_merged_peak_9304c	0	0	0	3101
cn	with_k4all_expsingle	B73_cn_H3K27ac_merged_peak_9339b	13.08232743	0.4612365229	0.00833765	2777
cn	with_k4all_expsingle	B73_cn_H3K27ac_merged_peak_9343	51.32309856	7.631401617	0.659109	974
cn	with_k4all_expsingle	B73_cn_H3K27ac_merged_peak_9348a	0	0	0	2744
cn	with_k4all_expsingle	B73_cn_H3K27ac_merged_peak_9395a	7.715223251	0.9344568426	0.0183356	2591
cn	with_k4all_expsingle	B73_cn_H3K27ac_merged_peak_9406a	0.6708894879	0	0.000470057	1903
cn	with_k4all_expsingle	B73_cn_H3K27ac_merged_peak_9408a	2.348113208	0	0.000965507	2432
cn	with_k4all_expsingle	B73_cn_H3K27ac_merged_peak_9411a	189.1907887	4.942222352	0.452992	5063
cn	with_k4all_expsingle	B73_cn_H3K27ac_merged_peak_9420b	3.019002695	0.4312860993	0.0025614	2753
cn	with_k4all_expsingle	B73_cn_H3K27ac_merged_peak_9433a	0	0	0	3744
cn	with_k4all_expsingle	B73_cn_H3K27ac_merged_peak_9447	12.41146139	1.576590882	0.0740211	1109
cn	with_k4all_expsingle	B73_cn_H3K27ac_merged_peak_9448	2.683557951	0.2210885812	0.00387692	1758
cn	with_k4all_expsingle	B73_cn_H3K27ac_merged_peak_9452b	3.689892183	0.2515830697	0.00757356	1956
cn	with_k4all_expsingle	B73_cn_H3K27ac_merged_peak_9454c	2.683557951	0	0.00116322	2307
cn	with_k4all_expsingle	B73_cn_H3K27ac_merged_peak_9455b	0	0	0	2721
cn	with_k4all_expsingle	B73_cn_H3K27ac_merged_peak_9469	0	0	0	1867
cn	with_k4all_expsingle	B73_cn_H3K27ac_merged_peak_9484	3.354447439	0	0.00226346	1482
cn	with_k4all_expsingle	B73_cn_H3K27ac_merged_peak_9499	0.6708894879	0.05590745732	0.000755324	1658
cn	with_k4all_expsingle	B73_cn_H3K27ac_merged_peak_9502d	2.012668464	0	0.00125938	4315
cn	with_k4all_expsingle	B73_cn_H3K27ac_merged_peak_9504a	0	0	0	2177
cn	with_k4all_expsingle	B73_cn_H3K27ac_merged_peak_9506b	3.354447439	0.2329477388	0.0030453	5324
cn	with_k4all_expsingle	B73_cn_H3K27ac_merged_peak_9510b	1.67722372	0	0.000452082	3710
cn	with_k4all_expsingle	B73_cn_H3K27ac_merged_peak_9526c	4.360781671	0.3182425996	0.0094999	3674
cn	with_k4all_expsingle	B73_cn_H3K27ac_merged_peak_9529	0.6708894879	0	0.0010274	653
cn	with_k4all_expsingle	B73_cn_H3K27ac_merged_peak_9536b	0	0	0	1500
cn	with_k4all_expsingle	B73_cn_H3K27ac_merged_peak_9537b	0	0	0	2337
cn	with_k4all_expsingle	B73_cn_H3K27ac_merged_peak_9538	0	0	0	942
cn	with_k4all_expsingle	B73_cn_H3K27ac_merged_peak_9543f	16.7722372	0	0.00528495	6728
cn	with_k4all_expsingle	B73_cn_H3K27ac_merged_peak_9545c	1.341778976	0.1437620331	0.00127362	3171
cn	with_k4all_expsingle	B73_cn_H3K27ac_merged_peak_9552b	1.67722372	0	0.00117741	2849
cn	with_k4all_expsingle	B73_cn_H3K27ac_merged_peak_9571a	9.727879995	0.3354447439	0.00657694	3957
cn	with_k4all_expsingle	B73_cn_H3K27ac_merged_peak_9592	15.4304465	2.59970116	0.0575199	1595
cn	with_k4all_expsingle	B73_cn_H3K27ac_merged_peak_9596	2.012668464	0	0.0014523	1817
cn	with_k4all_expsingle	B73_cn_H3K27ac_merged_peak_9608f	4.696226415	0.4952586763	0.0873041	5949
cn	with_k4all_expsingle	B73_cn_H3K27ac_merged_peak_9625b	1.006334232	0.5031671159	0.00187793	1429
cn	with_k4all_expsingle	B73_cn_H3K27ac_merged_peak_9657	0.3354447439	0	0.000211885	1847
cn	with_k4all_expsingle	B73_cn_H3K27ac_merged_peak_9660a	0	0	0	1443
cn	with_k4all_expsingle	B73_cn_H3K27ac_merged_peak_9683	24.82292277	0.5031671159	0.0476479	1458
cn	with_k4all_expsingle	B73_cn_H3K27ac_merged_peak_9740a	3.689892183	0	0.00510359	1446
cn	with_k4all_expsingle	B73_cn_H3K27ac_merged_peak_9856a	2.683557951	0.3689892183	0.00638932	3220
cn	with_k4all_expsingle	B73_cn_H3K27ac_merged_peak_9876	4.025342787	0	0.00598246	1727
cn	with_k4all_expsingle	B73_cn_H3K27ac_merged_peak_9877d	3.130825423	0.9164828565	0.0205676	4105
cn	with_k4all_expsingle	B73_cn_H3K27ac_merged_peak_9883	0	0	0	1651
cn	with_k4all_expsingle	B73_cn_H3K27ac_merged_peak_9889b	15.46774288	8.313198376	1.23739	1161
cn	with_k4all_expsingle	B73_cn_H3K27ac_merged_peak_9894	0.167722372	0.03354447439	0.00018359	1279
cn	with_k4all_expsingle	B73_cn_H3K27ac_merged_peak_9896b	3.689892183	0.6708894879	0.00818439	2910
cn	with_k4all_expsingle	B73_cn_H3K27ac_merged_peak_9911b	10.73426696	0.4652336907	0.023352	3903
cn	with_k4all_expsingle	B73_cn_H3K27ac_merged_peak_9923	1.006334232	0.5031671159	0.000504428	1995
cn	with_k4all_expsingle	B73_cn_H3K27ac_merged_peak_9927c	0.6708894879	0.02396033885	0.0005524	3123
cn	with_k4all_expsingle	B73_cn_H3K27ac_merged_peak_9933	0	0	0	1092
cn	with_k4all_expsingle	B73_cn_H3K27ac_merged_peak_9968a	0.6708894879	0	0.000629193	2818
cn	with_k4all_expsingle	B73_cn_H3K27ac_merged_peak_9977a	0.6708894879	0	0.000408456	1971
cn	with_k4all_expsingle	B73_cn_H3K27ac_merged_peak_9999b	0	0	0	2429
cn	with_k4all_expsingle	B73_cn_H3K27ac_merged_peak_10005	0.3354447439	0	0.000158753	2113
cn	with_k4all_expsingle	B73_cn_H3K27ac_merged_peak_10034	0	0	0	1097
cn	with_k4all_expsingle	B73_cn_H3K27ac_merged_peak_10040	0	0	0	1125
cn	with_k4all_expsingle	B73_cn_H3K27ac_merged_peak_10052	17.77856557	0.4332827942	0.0246698	1644
cn	with_k4all_expsingle	B73_cn_H3K27ac_merged_peak_10053	6.708894879	0.5367115903	0.00774377	1571
cn	with_k4all_expsingle	B73_cn_H3K27ac_merged_peak_10079a	3.019002695	0	0.00297093	1863
cn	with_k4all_expsingle	B73_cn_H3K27ac_merged_peak_10127	3.019002695	1.341778976	0.00688746	1315
cn	with_k4all_expsingle	B73_cn_H3K27ac_merged_peak_10129	0	0	0	2096
cn	with_k4all_expsingle	B73_cn_H3K27ac_merged_peak_10140b	5.702566507	0.5143486074	0.0152527	1549
cn	with_k4all_expsingle	B73_cn_H3K27ac_merged_peak_10141b	0	0	0	3649
cn	with_k4all_expsingle	B73_cn_H3K27ac_merged_peak_10142c	2.51583558	1.090195418	0.00305662	2140
cn	with_k4all_expsingle	B73_cn_H3K27ac_merged_peak_10165a	0	0	0	2448
cn	with_k4all_expsingle	B73_cn_H3K27ac_merged_peak_10166	3.354447439	0	0.00278377	1205
cn	with_k4all_expsingle	B73_cn_H3K27ac_merged_peak_10170b	3.019002695	0.1956761006	0.00211439	2935
cn	with_k4all_expsingle	B73_cn_H3K27ac_merged_peak_10205b	4.696226415	2.012668464	0.00722538	2507
cn	with_k4all_expsingle	B73_cn_H3K27ac_merged_peak_10221	39.58250322	6.58310017	0.450555	1403
cn	with_k4all_expsingle	B73_cn_H3K27ac_merged_peak_10223a	6.038028829	0	0.00602226	2669
cn	with_k4all_expsingle	B73_cn_H3K27ac_merged_peak_10266a	2.012668464	0	0.000545291	3691
cn	with_k4all_expsingle	B73_cn_H3K27ac_merged_peak_10302c	0.7827063557	0.2921162692	0.00654558	2597
cn	with_k4all_expsingle	B73_cn_H3K27ac_merged_peak_10304b	11.06967069	3.522169811	0.0150564	3431
cn	with_k4all_expsingle	B73_cn_H3K27ac_merged_peak_10313	0	0	0	1493
cn	with_k4all_expsingle	B73_cn_H3K27ac_merged_peak_10320	0	0	0	1882
cn	with_k4all_expsingle	B73_cn_H3K27ac_merged_peak_10345a	17.10769952	9.637058577	0.530869	1725
cn	with_k4all_expsingle	B73_cn_H3K27ac_merged_peak_10361a	5.031671159	0.167722372	0.0034995	4762
cn	with_k4all_expsingle	B73_cn_H3K27ac_merged_peak_10367d	3.857611625	0	0.00119202	3799
cn	with_k4all_expsingle	B73_cn_H3K27ac_merged_peak_10395e	3.019002695	1.03454349	0.0460741	4572
cn	with_k4all_expsingle	B73_cn_H3K27ac_merged_peak_10413	5.031671159	0	0.00335669	1499
cn	with_k4all_expsingle	B73_cn_H3K27ac_merged_peak_10444a	0.5031671159	0.2237769542	0.00636358	1648
cn	with_k4all_expsingle	B73_cn_H3K27ac_merged_peak_10455	0.3659397207	0.1973204376	0.00341382	1410
cn	with_k4all_expsingle	B73_cn_H3K27ac_merged_peak_10469a	0	0	0	3355
cn	with_k4all_expsingle	B73_cn_H3K27ac_merged_peak_10470a	0.6708894879	0	0.000272166	2465
cn	with_k4all_expsingle	B73_cn_H3K27ac_merged_peak_10473	2.827317473	0.5031683715	0.0228357	1210
cn	with_k4all_expsingle	B73_cn_H3K27ac_merged_peak_10481	0	0	0	1316
cn	with_k4all_expsingle	B73_cn_H3K27ac_merged_peak_10486	226.5929333	3.578079222	1.02945	2437
cn	with_k4all_expsingle	B73_cn_H3K27ac_merged_peak_10511a	0.6708894879	0	0.000284079	3385
cn	with_k4all_expsingle	B73_cn_H3K27ac_merged_peak_10522a	0.8013398961	0.2415633165	0.00981259	1273
cn	with_k4all_expsingle	B73_cn_H3K27ac_merged_peak_10535b	0	0	0	3014
cn	with_k4all_expsingle	B73_cn_H3K27ac_merged_peak_10545	46.2913981	10.67834681	0.188236	1499
cn	with_k4all_expsingle	B73_cn_H3K27ac_merged_peak_10554	0	0	0	1770
cn	with_k4all_expsingle	B73_cn_H3K27ac_merged_peak_10555	0.3354447439	0	0.000148099	2265
cn	with_k4all_expsingle	B73_cn_H3K27ac_merged_peak_10556b	2.348113208	0.3354447439	0.00245678	1775
cn	with_k4all_expsingle	B73_cn_H3K27ac_merged_peak_10557a	0	0	0	1412
cn	with_k4all_expsingle	B73_cn_H3K27ac_merged_peak_10561b	6.373432556	1.006334232	0.0120699	1869
cn	with_k4all_expsingle	B73_cn_H3K27ac_merged_peak_10579b	4.360781671	0	0.00265473	3856
cn	with_k4all_expsingle	B73_cn_H3K27ac_merged_peak_10580	0	0	0	1845
cn	with_k4all_expsingle	B73_cn_H3K27ac_merged_peak_10581	0	0	0	1527
cn	with_k4all_expsingle	B73_cn_H3K27ac_merged_peak_10592	0	0	0	1062
cn	with_k4all_expsingle	B73_cn_H3K27ac_merged_peak_10602	1.341778976	0	0.00210388	1807
cn	with_k4all_expsingle	B73_cn_H3K27ac_merged_peak_10605	0	0	0	1273
cn	with_k4all_expsingle	B73_cn_H3K27ac_merged_peak_10626	0.6708894879	0	0.000879443	1869
cn	with_k4all_expsingle	B73_cn_H3K27ac_merged_peak_10632	26.83557951	6.038012088	0.0922369	1489
cn	with_k4all_expsingle	B73_cn_H3K27ac_merged_peak_10634b	3.689892183	0.1660451482	0.00311956	2029
cn	with_k4all_expsingle	B73_cn_H3K27ac_merged_peak_10647b	0.4792067771	0.008827493261	0.00057188	2584
cn	with_k4all_expsingle	B73_cn_H3K27ac_merged_peak_10659b	1.341778976	0	0.000885663	1515
cn	with_k4all_expsingle	B73_cn_H3K27ac_merged_peak_10680a	0	0	0	3374
cn	with_k4all_expsingle	B73_cn_H3K27ac_merged_peak_10691	57.02566507	18.76395318	1.40639	721
cn	with_k4all_expsingle	B73_cn_H3K27ac_merged_peak_10694	30.19002695	8.490932263	0.100533	1779
cn	with_k4all_expsingle	B73_cn_H3K27ac_merged_peak_10728a	0	0	0	4104
cn	with_k4all_expsingle	B73_cn_H3K27ac_merged_peak_10729c	0.167722372	0	4.08084e-05	4110
cn	with_k4all_expsingle	B73_cn_H3K27ac_merged_peak_10737a	6.373461854	1.525800993	0.0263082	4423
cn	with_k4all_expsingle	B73_cn_H3K27ac_merged_peak_10749f	2.012668464	0	0.00126675	5112
cn	with_k4all_expsingle	B73_cn_H3K27ac_merged_peak_10754a	0.3354447439	0	0.00078573	1943
cn	with_k4all_expsingle	B73_cn_H3K27ac_merged_peak_10758	2.683560881	0.2683557951	0.00376698	1217
cn	with_k4all_expsingle	B73_cn_H3K27ac_merged_peak_10759	19.12035626	2.739466385	0.0368127	1868
cn	with_k4all_expsingle	B73_cn_H3K27ac_merged_peak_10796b	0	0	0	2024
cn	with_k4all_expsingle	B73_cn_H3K27ac_merged_peak_10800	5.011926017	1.956762634	0.303049	706
cn	with_k4all_expsingle	B73_cn_H3K27ac_merged_peak_10803	7.044357201	1.67722372	0.013592	2542
cn	with_k4all_expsingle	B73_cn_H3K27ac_merged_peak_10826	0	0	0	860
cn	with_k4all_expsingle	B73_cn_H3K27ac_merged_peak_10832b	0	0	0	1284
cn	with_k4all_expsingle	B73_cn_H3K27ac_merged_peak_10856a	0	0	0	3199
cn	with_k4all_expsingle	B73_cn_H3K27ac_merged_peak_10862g	7.044357201	0	0.00135135	6454
cn	with_k4all_expsingle	B73_cn_H3K27ac_merged_peak_10871b	1.341778976	0	0.000541695	2477
cn	with_k4all_expsingle	B73_cn_H3K27ac_merged_peak_10878	3.689892183	1.67722372	0.0202766	761
cn	with_k4all_expsingle	B73_cn_H3K27ac_merged_peak_10879	5.19940232	0.9644029064	0.0156017	1852
cn	with_k4all_expsingle	B73_cn_H3K27ac_merged_peak_10884	5.702566507	2.348113208	0.0189599	1610
cn	with_k4all_expsingle	B73_cn_H3K27ac_merged_peak_10885	4.360775812	2.012669365	0.0603265	1048
cn	with_k4all_expsingle	B73_cn_H3K27ac_merged_peak_10899a	11.23740185	2.90020118	0.058188	2429
cn	with_k4all_expsingle	B73_cn_H3K27ac_merged_peak_10903	2.51583558	0	0.00273652	1900
cn	with_k4all_expsingle	B73_cn_H3K27ac_merged_peak_10906a	0.6708894879	0	0.000366406	1831
cn	with_k4all_expsingle	B73_cn_H3K27ac_merged_peak_10912	0	0	0	2025
cn	with_k4all_expsingle	B73_cn_H3K27ac_merged_peak_10914a	1.174056604	0	0.000920487	4039
cn	with_k4all_expsingle	B73_cn_H3K27ac_merged_peak_10917	2.012668464	0.1341778976	0.00334825	1326
cn	with_k4all_expsingle	B73_cn_H3K27ac_merged_peak_10918	7.379760928	1.844946092	0.0120063	2142
cn	with_k4all_expsingle	B73_cn_H3K27ac_merged_peak_10938	2.683557951	0.2683557951	0.00371036	1109
cn	with_k4all_expsingle	B73_cn_H3K27ac_merged_peak_10939c	6.708894879	0	0.00360403	3723
cn	with_k4all_expsingle	B73_cn_H3K27ac_merged_peak_10955a	0	0	0	1558
cn	with_k4all_expsingle	B73_cn_H3K27ac_merged_peak_10956	3.689892183	0.04413746631	0.00785582	1365
cn	with_k4all_expsingle	B73_cn_H3K27ac_merged_peak_10980	2.012671393	0.769610141	0.0659668	890
cn	with_k4all_expsingle	B73_cn_H3K27ac_merged_peak_10981	10.06334232	3.019002695	0.0225725	1174
cn	with_k4all_expsingle	B73_cn_H3K27ac_merged_peak_11013a	3.019002695	0	0.00248478	2754
cn	with_k4all_expsingle	B73_cn_H3K27ac_merged_peak_11015	0	0	0	1715
cn	with_k4all_expsingle	B73_cn_H3K27ac_merged_peak_11020	2.012668464	0.125791779	0.00508954	1082
cn	with_k4all_expsingle	B73_cn_H3K27ac_merged_peak_11033	0	0	0	1451
cn	with_k4all_expsingle	B73_cn_H3K27ac_merged_peak_11045	0	0	0	1156
cn	with_k4all_expsingle	B73_cn_H3K27ac_merged_peak_11061	7.379760928	1.844946092	0.0163927	1532
cn	with_k4all_expsingle	B73_cn_H3K27ac_merged_peak_11068b	0	0	0	3769
cn	with_k4all_expsingle	B73_cn_H3K27ac_merged_peak_11069	0	0	0	983
cn	with_k4all_expsingle	B73_cn_H3K27ac_merged_peak_11099	2.012668464	0.6708894879	0.00295683	1437
cn	with_k4all_expsingle	B73_cn_H3K27ac_merged_peak_11100	1.341778976	0.3354447439	0.00283152	1856
cn	with_k4all_expsingle	B73_cn_H3K27ac_merged_peak_11101	1.006334232	0	0.000849944	1184
cn	with_k4all_expsingle	B73_cn_H3K27ac_merged_peak_11106	0	0	0	1213
cn	with_k4all_expsingle	B73_cn_H3K27ac_merged_peak_11117b	1.67722372	0.2767419137	0.00449115	1830
cn	with_k4all_expsingle	B73_cn_H3K27ac_merged_peak_11135	5.367121763	1.174056604	0.00608241	2206
cn	with_k4all_expsingle	B73_cn_H3K27ac_merged_peak_11144	3.354447439	1.341778976	0.0157	876
cn	with_k4all_expsingle	B73_cn_H3K27ac_merged_peak_11150	3.354447439	1.341778976	0.010665	1667
cn	with_k4all_expsingle	B73_cn_H3K27ac_merged_peak_11159d	2.348113208	0	0.00160686	2899
cn	with_k4all_expsingle	B73_cn_H3K27ac_merged_peak_11162b	0	0	0	1590
cn	with_k4all_expsingle	B73_cn_H3K27ac_merged_peak_11168	2.683557951	0.7827029376	0.00453303	2072
cn	with_k4all_expsingle	B73_cn_H3K27ac_merged_peak_11173a	0	0	0	988
cn	with_k4all_expsingle	B73_cn_H3K27ac_merged_peak_11174	0	0	0	1665
cn	with_k4all_expsingle	B73_cn_H3K27ac_merged_peak_11179	15.09504278	5.367121763	0.0590356	1991
cn	with_k4all_expsingle	B73_cn_H3K27ac_merged_peak_11186	1.341778976	0.6708894879	0.0015675	1712
cn	with_k4all_expsingle	B73_cn_H3K27ac_merged_peak_11187	1.341778976	0.3354447439	0.00158884	1689
cn	with_k4all_expsingle	B73_cn_H3K27ac_merged_peak_11188d	3.354447439	0	0.00153697	4365
cn	with_k4all_expsingle	B73_cn_H3K27ac_merged_peak_11189	2.683557951	0.6149825188	0.0405761	782
cn	with_k4all_expsingle	B73_cn_H3K27ac_merged_peak_11196	100.2982538	21.80390836	0.544387	1652
cn	with_k4all_expsingle	B73_cn_H3K27ac_merged_peak_11200	10.06334232	2.683557951	0.024573	1576
cn	with_k4all_expsingle	B73_cn_H3K27ac_merged_peak_11212	6.708894879	0.1467570755	0.0104598	1836
cn	with_k4all_expsingle	B73_cn_H3K27ac_merged_peak_11218a	0.6708894879	0	0.000244315	2746
cn	with_k4all_expsingle	B73_cn_H3K27ac_merged_peak_11228	3.354447439	0	0.00324624	1550
cn	with_k4all_expsingle	B73_cn_H3K27ac_merged_peak_11229b	1.006334232	0	0.000754101	1935
cn	with_k4all_expsingle	B73_cn_H3K27ac_merged_peak_11235	4.099878033	1.502511191	0.216035	978
cn	with_k4all_expsingle	B73_cn_H3K27ac_merged_peak_11239	1.006334232	0.5031671159	0.000537572	1872
cn	with_k4all_expsingle	B73_cn_H3K27ac_merged_peak_11246f	3.689892183	0	0.00204269	6191
cn	with_k4all_expsingle	B73_cn_H3K27ac_merged_peak_11249	1.811402789	0.9526637759	0.0398093	788
cn	with_k4all_expsingle	B73_cn_H3K27ac_merged_peak_11256	5.702566507	2.348113208	0.0096825	1559
cn	with_k4all_expsingle	B73_cn_H3K27ac_merged_peak_11260	6.820715653	0.5590745732	0.0161884	1398
cn	with_k4all_expsingle	B73_cn_H3K27ac_merged_peak_11281	3.354447439	0.3750456764	0.0177065	1408
cn	with_k4all_expsingle	B73_cn_H3K27ac_merged_peak_11292	5.702566507	1.006334232	0.0098816	1901
cn	with_k4all_expsingle	B73_cn_H3K27ac_merged_peak_11293	7.044357201	1.341778976	0.0118958	1675
cn	with_k4all_expsingle	B73_cn_H3K27ac_merged_peak_11295	11.40513301	1.67722372	0.0324146	1435
cn	with_k4all_expsingle	B73_cn_H3K27ac_merged_peak_11311	51.43488678	23.885655	2.50995	768
cn	with_k4all_expsingle	B73_cn_H3K27ac_merged_peak_11325c	0	0	0	3731
cn	with_k4all_expsingle	B73_cn_H3K27ac_merged_peak_11340	0	0	0	1222
cn	with_k4all_expsingle	B73_cn_H3K27ac_merged_peak_11357b	68.09504278	14.75958045	0.200527	1994
cn	with_k4all_expsingle	B73_cn_H3K27ac_merged_peak_11375	4.696238134	1.79562391	0.350269	1190
cn	with_k4all_expsingle	B73_cn_H3K27ac_merged_peak_11377a	3.354447439	0.4025336927	0.00447673	2342
cn	with_k4all_expsingle	B73_cn_H3K27ac_merged_peak_11385	11.74059534	1.341778976	0.0162164	1750
cn	with_k4all_expsingle	B73_cn_H3K27ac_merged_peak_11397	6.708894879	1.67722372	0.0181113	2025
cn	with_k4all_expsingle	B73_cn_H3K27ac_merged_peak_11398	19.79122231	4.828007372	0.234651	705
cn	with_k4all_expsingle	B73_cn_H3K27ac_merged_peak_11411	120.9278683	25.49381812	1.84241	748
cn	with_k4all_expsingle	B73_cn_H3K27ac_merged_peak_11420	5.814377515	1.677225347	0.0539366	1362
cn	with_k4all_expsingle	B73_cn_H3K27ac_merged_peak_11437	2.348113208	0.6708894879	0.00433765	1624
cn	with_k4all_expsingle	B73_cn_H3K27ac_merged_peak_11438	11.06967069	10.06334232	0.0153601	2031
cn	with_k4all_expsingle	B73_cn_H3K27ac_merged_peak_11446b	13.41778976	2.124481425	0.0266152	2456
cn	with_k4all_expsingle	B73_cn_H3K27ac_merged_peak_11454	0.5031671159	0	0.000353845	1422
cn	with_k4all_expsingle	B73_cn_H3K27ac_merged_peak_11456	8.050685574	0.6038028829	0.0115795	1953
cn	with_k4all_expsingle	B73_cn_H3K27ac_merged_peak_11462	18.11402789	3.466268214	0.0785934	1766
cn	with_k4all_expsingle	B73_cn_H3K27ac_merged_peak_11464	12.41146139	6.205724833	0.0251754	1479
cn	with_k4all_expsingle	B73_cn_H3K27ac_merged_peak_11465	2.51583558	1.106969999	0.00760868	1956
cn	with_k4all_expsingle	B73_cn_H3K27ac_merged_peak_11468	2.012668464	0.06708894879	0.00261605	1590
cn	with_k4all_expsingle	B73_cn_H3K27ac_merged_peak_11484	8.721551623	2.348113208	0.0192049	1572
cn	with_k4all_expsingle	B73_cn_H3K27ac_merged_peak_11487	0	0	0	1729
cn	with_k4all_expsingle	B73_cn_H3K27ac_merged_peak_11492	2.683557951	0	0.00683883	981
cn	with_k4all_expsingle	B73_cn_H3K27ac_merged_peak_11510	0	0	0	997
cn	with_k4all_expsingle	B73_cn_H3K27ac_merged_peak_11530b	1.677227905	0.670891162	0.0168778	2062
cn	with_k4all_expsingle	B73_cn_H3K27ac_merged_peak_11532	1.533462524	0.7539049229	0.0134265	1991
cn	with_k4all_expsingle	B73_cn_H3K27ac_merged_peak_11536	15.59309845	5.820423729	1.04004	1022
cn	with_k4all_expsingle	B73_cn_H3K27ac_merged_peak_11537	0.4312860993	0	0.00137984	1287
cn	with_k4all_expsingle	B73_cn_H3K27ac_merged_peak_11538	13.41778976	7.882954412	0.0695738	1620
cn	with_k4all_expsingle	B73_cn_H3K27ac_merged_peak_11547	17.47667878	13.29199871	1.66199	751
cn	with_k4all_expsingle	B73_cn_H3K27ac_merged_peak_11560	5.702566507	1.006334232	0.00415115	2101
cn	with_k4all_expsingle	B73_cn_H3K27ac_merged_peak_11564	11.74059534	6.410725679	0.397064	874
cn	with_k4all_expsingle	B73_cn_H3K27ac_merged_peak_11565	32.03504043	8.134536505	0.512654	893
cn	with_k4all_expsingle	B73_cn_H3K27ac_merged_peak_11568	15.43046603	4.863947322	0.287514	922
cn	with_k4all_expsingle	B73_cn_H3K27ac_merged_peak_11570	0	0	0	1630
cn	with_k4all_expsingle	B73_cn_H3K27ac_merged_peak_11577	4.360781671	1.530468109	0.131792	717
cn	with_k4all_expsingle	B73_cn_H3K27ac_merged_peak_11610a	5.702566507	0	0.00194097	2938
cn	with_k4all_expsingle	B73_cn_H3K27ac_merged_peak_11659	2.348113208	1.341778976	0.00223134	2255
cn	with_k4all_expsingle	B73_cn_H3K27ac_merged_peak_11663	6.373432556	1.274686511	0.0363999	918
cn	with_k4all_expsingle	B73_cn_H3K27ac_merged_peak_11667	2.51583558	0.9783803153	0.0236758	1104
cn	with_k4all_expsingle	B73_cn_H3K27ac_merged_peak_11678	0	0	0	1034
cn	with_k4all_expsingle	B73_cn_H3K27ac_merged_peak_11679	3.689892183	1.341778976	0.0100012	1241
cn	with_k4all_expsingle	B73_cn_H3K27ac_merged_peak_11685	1.67722372	0.3354447439	0.00620359	1381
cn	with_k4all_expsingle	B73_cn_H3K27ac_merged_peak_11686	10.73426696	1.006334232	0.0153822	2188
cn	with_k4all_expsingle	B73_cn_H3K27ac_merged_peak_11698	0	0	0	1408
cn	with_k4all_expsingle	B73_cn_H3K27ac_merged_peak_11702	16.43677487	3.186725067	0.0492974	1810
cn	with_k4all_expsingle	B73_cn_H3K27ac_merged_peak_11707a	0.9504277511	0.1610134771	0.00631371	2509
cn	with_k4all_expsingle	B73_cn_H3K27ac_merged_peak_11712a	2.012668464	0.3354447439	0.00716513	1417
cn	with_k4all_expsingle	B73_cn_H3K27ac_merged_peak_11717	0	0	0	1429
cn	with_k4all_expsingle	B73_cn_H3K27ac_merged_peak_11731	0	0	0	1034
cn	with_k4all_expsingle	B73_cn_H3K27ac_merged_peak_11735b	2.348113208	0.3833654216	0.00531088	1561
cn	with_k4all_expsingle	B73_cn_H3K27ac_merged_peak_11737a	0.6708894879	0	0.000594497	2257
cn	with_k4all_expsingle	B73_cn_H3K27ac_merged_peak_11738	0	0	0	1474
cn	with_k4all_expsingle	B73_cn_H3K27ac_merged_peak_11741	1.4557025	1.229969003	0.149712	640
cn	with_k4all_expsingle	B73_cn_H3K27ac_merged_peak_11750	0.7827044025	0	0.000823899	950
cn	with_k4all_expsingle	B73_cn_H3K27ac_merged_peak_11760b	2.012668464	0.1341778976	0.00365266	2419
cn	with_k4all_expsingle	B73_cn_H3K27ac_merged_peak_11764a	0.8386118598	0	0.000479975	2912
cn	with_k4all_expsingle	B73_cn_H3K27ac_merged_peak_11772b	0	0	0	2036
cn	with_k4all_expsingle	B73_cn_H3K27ac_merged_peak_11774a	3.019002695	0	0.00590051	1690
cn	with_k4all_expsingle	B73_cn_H3K27ac_merged_peak_11776	0	0	0	1193
cn	with_k4all_expsingle	B73_cn_H3K27ac_merged_peak_11777	0	0	0	1232
cn	with_k4all_expsingle	B73_cn_H3K27ac_merged_peak_11780	4.360781671	1.509501348	0.0108709	1512
cn	with_k4all_expsingle	B73_cn_H3K27ac_merged_peak_11809	1.006334232	0	0.000966953	1908
cn	with_k4all_expsingle	B73_cn_H3K27ac_merged_peak_11834	0.3354447439	0	0.000549909	1220
cn	with_k4all_expsingle	B73_cn_H3K27ac_merged_peak_11839	0.3354447439	0	0.00027977	1199
cn	with_k4all_expsingle	B73_cn_H3K27ac_merged_peak_11850	10.73426696	2.725492207	0.103398	955
cn	with_k4all_expsingle	B73_cn_H3K27ac_merged_peak_11862a	3.019002695	0	0.00355105	3873
cn	with_k4all_expsingle	B73_cn_H3K27ac_merged_peak_11863	6.373432556	0.3354447439	0.00870994	1502
cn	with_k4all_expsingle	B73_cn_H3K27ac_merged_peak_11869	2.012668464	0	0.00157486	1278
cn	with_k4all_expsingle	B73_cn_H3K27ac_merged_peak_11877b	3.689892183	0.2264252022	0.00300021	3398
cn	with_k4all_expsingle	B73_cn_H3K27ac_merged_peak_11878b	7.044357201	1.860922302	0.013413	6233
cn	with_k4all_expsingle	B73_cn_H3K27ac_merged_peak_11896	2.222320696	1.204804875	0.0539609	588
cn	with_k4all_expsingle	B73_cn_H3K27ac_merged_peak_11902	5.031671159	2.264252022	0.0146854	651
cn	with_k4all_expsingle	B73_cn_H3K27ac_merged_peak_11903a	0	0	0	1597
cn	with_k4all_expsingle	B73_cn_H3K27ac_merged_peak_11908b	4.360781671	0.2236298293	0.00866142	2640
cn	with_k4all_expsingle	B73_cn_H3K27ac_merged_peak_11919	0	0	0	1163
cn	with_k4all_expsingle	B73_cn_H3K27ac_merged_peak_11937	1.006334232	0	0.000492336	2044
cn	with_k4all_expsingle	B73_cn_H3K27ac_merged_peak_11940b	2.348113208	0	0.00128172	1832
cn	with_k4all_expsingle	B73_cn_H3K27ac_merged_peak_11968	3.354447439	0	0.00213932	1568
cn	with_k4all_expsingle	B73_cn_H3K27ac_merged_peak_11980	1.006334232	0	0.000606591	1659
cn	with_k4all_expsingle	B73_cn_H3K27ac_merged_peak_11981	8.721551623	6.708894879	0.0170126	1814
cn	with_k4all_expsingle	B73_cn_H3K27ac_merged_peak_11987	19.79122231	8.55384976	0.0790572	1606
cn	with_k4all_expsingle	B73_cn_H3K27ac_merged_peak_11991a	2.683557951	0	0.00138157	2428
cn	with_k4all_expsingle	B73_cn_H3K27ac_merged_peak_12000	32.87360834	3.731824241	0.22828	1040
cn	with_k4all_expsingle	B73_cn_H3K27ac_merged_peak_12024e	2.683557951	0	0.00140869	3810
cn	with_k4all_expsingle	B73_cn_H3K27ac_merged_peak_12027	0	0	0	1493
cn	with_k4all_expsingle	B73_cn_H3K27ac_merged_peak_12031a	2.55776837	0.5670617714	0.0230117	1736
cn	with_k4all_expsingle	B73_cn_H3K27ac_merged_peak_12033	9.057013946	6.038028829	0.0207612	1438
cn	with_k4all_expsingle	B73_cn_H3K27ac_merged_peak_12042b	1.677226975	0.3773768018	0.0110881	2228
cn	with_k4all_expsingle	B73_cn_H3K27ac_merged_peak_12044	0	0	0	1833
cn	with_k4all_expsingle	B73_cn_H3K27ac_merged_peak_12049b	1.341778976	0	0.000759558	2797
cn	with_k4all_expsingle	B73_cn_H3K27ac_merged_peak_12067f	2.683557951	0	0.000655412	5310
cn	with_k4all_expsingle	B73_cn_H3K27ac_merged_peak_12074	0	0	0	642
cn	with_k4all_expsingle	B73_cn_H3K27ac_merged_peak_12089b	1.006334232	0	0.000342991	2934
cn	with_k4all_expsingle	B73_cn_H3K27ac_merged_peak_12095	29.5192195	14.54024477	0.951635	703
cn	with_k4all_expsingle	B73_cn_H3K27ac_merged_peak_12101b	0	0	0	3263
cn	with_k4all_expsingle	B73_cn_H3K27ac_merged_peak_12108a	0	0	0	959
cn	with_k4all_expsingle	B73_cn_H3K27ac_merged_peak_12121b	1.341778976	0.6092780251	0.0139817	3781
cn	with_k4all_expsingle	B73_cn_H3K27ac_merged_peak_12122e	2.683557951	0	0.000532452	5040
cn	with_k4all_expsingle	B73_cn_H3K27ac_merged_peak_12125b	43.60781671	9.560178132	0.160105	3523
cn	with_k4all_expsingle	B73_cn_H3K27ac_merged_peak_12127a	1.006334232	0	0.000797834	1892
cn	with_k4all_expsingle	B73_cn_H3K27ac_merged_peak_12131	0	0	0	1319
cn	with_k4all_expsingle	B73_cn_H3K27ac_merged_peak_12136	0	0	0	1264
cn	with_k4all_expsingle	B73_cn_H3K27ac_merged_peak_12141a	3.689892183	0.3354447439	0.0179332	3738
cn	with_k4all_expsingle	B73_cn_H3K27ac_merged_peak_12145c	0.6708894879	0	0.000142228	4717
cn	with_k4all_expsingle	B73_cn_H3K27ac_merged_peak_12157a	2.012668464	0	0.00147596	2942
cn	with_k4all_expsingle	B73_cn_H3K27ac_merged_peak_12166a	0	0	0	2504
cn	with_k4all_expsingle	B73_cn_H3K27ac_merged_peak_12168b	0.3354447439	0	0.000179863	1865
cn	with_k4all_expsingle	B73_cn_H3K27ac_merged_peak_12169c	16.7722372	0.5590745732	0.0299745	1851
cn	with_k4all_expsingle	B73_cn_H3K27ac_merged_peak_12183b	10.06334232	1.341778976	0.0139902	3141
cn	with_k4all_expsingle	B73_cn_H3K27ac_merged_peak_12184a	9.727879995	0.4472596586	0.0122011	2621
cn	with_k4all_expsingle	B73_cn_H3K27ac_merged_peak_12190b	2.683557951	0.6708894879	0.00365143	1378
cn	with_k4all_expsingle	B73_cn_H3K27ac_merged_peak_12191a	1.67722372	0	0.000790025	2123
cn	with_k4all_expsingle	B73_cn_H3K27ac_merged_peak_12192	2.348113208	0.6708894879	0.00350563	1531
cn	with_k4all_expsingle	B73_cn_H3K27ac_merged_peak_12194a	0	0	0	2648
cn	with_k4all_expsingle	B73_cn_H3K27ac_merged_peak_12195a	1.006334232	0	0.000722941	2320
cn	with_k4all_expsingle	B73_cn_H3K27ac_merged_peak_12196	0	0	0	1023
cn	with_k4all_expsingle	B73_cn_H3K27ac_merged_peak_12200c	0.6708894879	0	0.000193396	3469
cn	with_k4all_expsingle	B73_cn_H3K27ac_merged_peak_12221	3.019002695	0	0.0027971	1619
cn	with_k4all_expsingle	B73_cn_H3K27ac_merged_peak_12222b	1.341778976	0	0.000766086	3492
cn	with_k4all_expsingle	B73_cn_H3K27ac_merged_peak_12231	0.8050673854	0.08386118598	0.00297724	1357
cn	with_k4all_expsingle	B73_cn_H3K27ac_merged_peak_12239	0	0	0	1323
cn	with_k4all_expsingle	B73_cn_H3K27ac_merged_peak_12306	9.727879995	3.019002695	0.0180026	1854
cn	with_k4all_expsingle	B73_cn_H3K27ac_merged_peak_12308a	38.24071253	1.811401617	0.0508339	2173
cn	with_k4all_expsingle	B73_cn_H3K27ac_merged_peak_12333a	1.006334232	0.167722372	0.00112895	3417
cn	with_k4all_expsingle	B73_cn_H3K27ac_merged_peak_12336b	5.031671159	0	0.00470564	2994
cn	with_k4all_expsingle	B73_cn_H3K27ac_merged_peak_12338b	0	0	0	2639
cn	with_k4all_expsingle	B73_cn_H3K27ac_merged_peak_12344a	1.565408805	0.3168092504	0.00770813	2687
cn	with_k4all_expsingle	B73_cn_H3K27ac_merged_peak_12345b	0	0	0	1187
cn	with_k4all_expsingle	B73_cn_H3K27ac_merged_peak_12346b	0	0	0	3097
cn	with_k4all_expsingle	B73_cn_H3K27ac_merged_peak_12347b	0	0	0	2146
cn	with_k4all_expsingle	B73_cn_H3K27ac_merged_peak_12384	12.07599906	4.025333021	0.117561	827
cn	with_k4all_expsingle	B73_cn_H3K27ac_merged_peak_12403	8.251939529	3.119629673	0.257266	712
cn	with_k4all_expsingle	B73_cn_H3K27ac_merged_peak_12410	29.35141509	14.98320247	1.1229	733
cn	with_k4all_expsingle	B73_cn_H3K27ac_merged_peak_12416b	2.348113208	0.05919613128	0.00268602	2860
cn	with_k4all_expsingle	B73_cn_H3K27ac_merged_peak_12420	0.7188101656	0.2455934732	0.00607275	1023
cn	with_k4all_expsingle	B73_cn_H3K27ac_merged_peak_12428f	0.6708894879	0	0.000317856	5092
cn	with_k4all_expsingle	B73_cn_H3K27ac_merged_peak_12431c	1.006334232	0.05590745732	0.000970576	3665
cn	with_k4all_expsingle	B73_cn_H3K27ac_merged_peak_12455d	0	0	0	4200
cn	with_k4all_expsingle	B73_cn_H3K27ac_merged_peak_12466	0	0	0	833
cn	with_k4all_expsingle	B73_cn_H3K27ac_merged_peak_12479	0	0	0	1869
cn	with_k4all_expsingle	B73_cn_H3K27ac_merged_peak_12482b	0.4472596586	0.09317909554	0.00196985	998
cn	with_k4all_expsingle	B73_cn_H3K27ac_merged_peak_12494a	5.19940232	0	0.00213528	2435
cn	with_k4all_expsingle	B73_cn_H3K27ac_merged_peak_12502	1.639953384	0.7267969452	0.0260211	844
cn	with_k4all_expsingle	B73_cn_H3K27ac_merged_peak_12503a	8.050685574	1.341780041	0.025494	2208
cn	with_k4all_expsingle	B73_cn_H3K27ac_merged_peak_12511d	0.8233649042	0.07062019409	0.00307211	4787
cn	with_k4all_expsingle	B73_cn_H3K27ac_merged_peak_12519b	26.16471347	0	0.0214289	2442
cn	with_k4all_expsingle	B73_cn_H3K27ac_merged_peak_12528	0	0	0	1528
cn	with_k4all_expsingle	B73_cn_H3K27ac_merged_peak_12563	0	0	0	1533
cn	with_k4all_expsingle	B73_cn_H3K27ac_merged_peak_12606a	2.348119067	0.6708894879	0.0030204	1851
cn	with_k4all_expsingle	B73_cn_H3K27ac_merged_peak_12614b	1.341778976	0.3354447439	0.00137252	2444
cn	with_k4all_expsingle	B73_cn_H3K27ac_merged_peak_12633b	2.012668464	1.341778976	0.00268582	2373
cn	with_k4all_expsingle	B73_cn_H3K27ac_merged_peak_12636b	40.92429392	2.058095165	0.134148	2467
cn	with_k4all_expsingle	B73_cn_H3K27ac_merged_peak_12637a	6.038028829	0.3354447439	0.0102038	3330
cn	with_k4all_expsingle	B73_cn_H3K27ac_merged_peak_12641	0	0	0	918
cn	with_k4all_expsingle	B73_cn_H3K27ac_merged_peak_12645	0	0	0	1454
cn	with_k4all_expsingle	B73_cn_H3K27ac_merged_peak_12648	0	0	0	1940
cn	with_k4all_expsingle	B73_cn_H3K27ac_merged_peak_12653	2.012668464	0.9034654674	0.0190068	2173
cn	with_k4all_expsingle	B73_cn_H3K27ac_merged_peak_12658	0	0	0	745
cn	with_k4all_expsingle	B73_cn_H3K27ac_merged_peak_12660b	1.67722372	0	0.00181326	2402
cn	with_k4all_expsingle	B73_cn_H3K27ac_merged_peak_12663d	0.7379784367	0.1310831978	0.00679494	3356
cn	with_k4all_expsingle	B73_cn_H3K27ac_merged_peak_12666c	5.702566507	0	0.00193357	7638
cn	with_k4all_expsingle	B73_cn_H3K27ac_merged_peak_12672	17.10769952	3.22026837	0.0558963	1004
cn	with_k4all_expsingle	B73_cn_H3K27ac_merged_peak_12677	2.012668464	0.6708894879	0.00328178	1431
cn	with_k4all_expsingle	B73_cn_H3K27ac_merged_peak_12686d	0	0	0	3814
cn	with_k4all_expsingle	B73_cn_H3K27ac_merged_peak_12689	0	0	0	1084
cn	with_k4all_expsingle	B73_cn_H3K27ac_merged_peak_12699b	8.050685574	0.6192835057	0.00711825	2648
cn	with_k4all_expsingle	B73_cn_H3K27ac_merged_peak_12701c	2.348113208	0.9453442784	0.00353031	2816
cn	with_k4all_expsingle	B73_cn_H3K27ac_merged_peak_12704	1.067326849	0.7541067182	0.0502662	905
cn	with_k4all_expsingle	B73_cn_H3K27ac_merged_peak_12706a	9.057013946	0.2683557951	0.0192905	2545
cn	with_k4all_expsingle	B73_cn_H3K27ac_merged_peak_12708	5.031671159	1.034286496	0.0120385	1918
cn	with_k4all_expsingle	B73_cn_H3K27ac_merged_peak_12709b	6.373432556	0.6289588949	0.0134681	2679
cn	with_k4all_expsingle	B73_cn_H3K27ac_merged_peak_12734	0	0	0	2598
cn	with_k4all_expsingle	B73_cn_H3K27ac_merged_peak_12735c	0	0	0	3299
cn	with_k4all_expsingle	B73_cn_H3K27ac_merged_peak_12736	7.715223251	1.844946092	0.043876	1309
cn	with_k4all_expsingle	B73_cn_H3K27ac_merged_peak_12742	26.83557951	6.373441345	0.144923	949
cn	with_k4all_expsingle	B73_cn_H3K27ac_merged_peak_12743	16.10137115	9.895611157	0.290793	601
cn	with_k4all_expsingle	B73_cn_H3K27ac_merged_peak_12748a	2.683557951	0	0.000979401	2740
cn	with_k4all_expsingle	B73_cn_H3K27ac_merged_peak_12751	9.831108186	5.33483681	0.152721	1341
cn	with_k4all_expsingle	B73_cn_H3K27ac_merged_peak_12762	0	0	0	1216
cn	with_k4all_expsingle	B73_cn_H3K27ac_merged_peak_12787	1.844946092	0	0.00219167	1403
cn	with_k4all_expsingle	B73_cn_H3K27ac_merged_peak_12788	0.3354447439	0	0.000271176	1237
cn	with_k4all_expsingle	B73_cn_H3K27ac_merged_peak_12794	0.1978262372	0.1213312023	0.00657608	1151
cn	with_k4all_expsingle	B73_cn_H3K27ac_merged_peak_12810	0	0	0	1919
cn	with_k4all_expsingle	B73_cn_H3K27ac_merged_peak_12828c	2.060588304	1.073424743	0.0194012	2083
cn	with_k4all_expsingle	B73_cn_H3K27ac_merged_peak_12859e	31.53181765	1.090195418	0.0555819	4464
cn	with_k4all_expsingle	B73_cn_H3K27ac_merged_peak_12868	13.25008789	8.945210928	0.742911	789
cn	with_k4all_expsingle	B73_cn_H3K27ac_merged_peak_12883	0	0	0	1743
cn	with_k4all_expsingle	B73_cn_H3K27ac_merged_peak_12885b	0	0	0	2078
cn	with_k4all_expsingle	B73_cn_H3K27ac_merged_peak_12891	0	0	0	1525
cn	with_k4all_expsingle	B73_cn_H3K27ac_merged_peak_12900	0	0	0	1616
cn	with_k4all_expsingle	B73_cn_H3K27ac_merged_peak_12902g	0.4792067771	0	7.00083e-05	6845
cn	with_k4all_expsingle	B73_cn_H3K27ac_merged_peak_12931b	1.006334232	0	0.000471793	2133
cn	with_k4all_expsingle	B73_cn_H3K27ac_merged_peak_12976b	0.6708894879	0.2156430497	0.00163809	2333
cn	with_k4all_expsingle	B73_cn_H3K27ac_merged_peak_12996	2.012668464	0	0.00100232	2510
cn	with_k4all_expsingle	B73_cn_H3K27ac_merged_peak_13004	0	0	0	1618
cn	with_k4all_expsingle	B73_cn_H3K27ac_merged_peak_13025b	0	0	0	2827
cn	with_k4all_expsingle	B73_cn_H3K27ac_merged_peak_13031c	0	0	0	2476
cn	with_k4all_expsingle	B73_cn_H3K27ac_merged_peak_13049b	1.341778976	0.3354447439	0.00163931	1637
cn	with_k4all_expsingle	B73_cn_H3K27ac_merged_peak_13053	0.3354447439	0	0.00033747	994
cn	with_k4all_expsingle	B73_cn_H3K27ac_merged_peak_13054	0	0	0	1094
cn	with_k4all_expsingle	B73_cn_H3K27ac_merged_peak_13086b	0	0	0	1267
cn	with_k4all_expsingle	B73_cn_H3K27ac_merged_peak_13107	1.006334232	0	0.000785585	1281
cn	with_k4all_expsingle	B73_cn_H3K27ac_merged_peak_13123	0	0	0	652
cn	with_k4all_expsingle	B73_cn_H3K27ac_merged_peak_13126	1.006334232	0.5590745732	0.00475915	837
cn	with_k4all_expsingle	B73_cn_H3K27ac_merged_peak_13129a	1.425641627	0.07547506739	0.006364	1659
cn	with_k4all_expsingle	B73_cn_H3K27ac_merged_peak_13133	0	0	0	1015
cn	with_k4all_expsingle	B73_cn_H3K27ac_merged_peak_13135	1.341778976	0	0.00122425	1370
cn	with_k4all_expsingle	B73_cn_H3K27ac_merged_peak_13143	0	0	0	2005
cn	with_k4all_expsingle	B73_cn_H3K27ac_merged_peak_13153a	0	0	0	2456
cn	with_k4all_expsingle	B73_cn_H3K27ac_merged_peak_13156a	6.373432556	5.367121763	0.0148762	1150
cn	with_k4all_expsingle	B73_cn_H3K27ac_merged_peak_13157a	13.08235673	0	0.023143	2222
cn	with_k4all_expsingle	B73_cn_H3K27ac_merged_peak_13160c	0	0	0	2302
cn	with_k4all_expsingle	B73_cn_H3K27ac_merged_peak_13174	0.4193059299	0.1198016943	0.000831956	792
cn	with_k4all_expsingle	B73_cn_H3K27ac_merged_peak_13175	6.373432556	3.102858022	0.0148299	1278
cn	with_k4all_expsingle	B73_cn_H3K27ac_merged_peak_13176a	2.683557951	0.5590745732	0.00255852	4414
cn	with_k4all_expsingle	B73_cn_H3K27ac_merged_peak_13179c	2.683557951	1.341778976	0.00563507	2649
cn	with_k4all_expsingle	B73_cn_H3K27ac_merged_peak_13197c	2.012668464	0.2236298293	0.00143938	2816
cn	with_k4all_expsingle	B73_cn_H3K27ac_merged_peak_13211a	0	0	0	1875
cn	with_k4all_expsingle	B73_cn_H3K27ac_merged_peak_13212d	0.6708894879	0	0.000212711	4731
cn	with_k4all_expsingle	B73_cn_H3K27ac_merged_peak_13220c	0.3354447439	0	0.000111185	3017
cn	with_k4all_expsingle	B73_cn_H3K27ac_merged_peak_13221	14.75958045	3.000371108	0.0538363	1912
cn	with_k4all_expsingle	B73_cn_H3K27ac_merged_peak_13225b	0	0	0	2638
cn	with_k4all_expsingle	B73_cn_H3K27ac_merged_peak_13244	0	0	0	1076
cn	with_k4all_expsingle	B73_cn_H3K27ac_merged_peak_13255	0.5031671159	0.251583558	0.000399022	1261
cn	with_k4all_expsingle	B73_cn_H3K27ac_merged_peak_13259a	21.46847533	7.715223251	0.0133969	3205
cn	with_k4all_expsingle	B73_cn_H3K27ac_merged_peak_13264	15.59817766	2.111671639	0.220991	1047
cn	with_k4all_expsingle	B73_cn_H3K27ac_merged_peak_13266a	0.2415205672	0.1509499883	0.0092251	2727
cn	with_k4all_expsingle	B73_cn_H3K27ac_merged_peak_13271a	10.73426696	0	0.0136448	2850
cn	with_k4all_expsingle	B73_cn_H3K27ac_merged_peak_13285	0	0	0	1961
cn	with_k4all_expsingle	B73_cn_H3K27ac_merged_peak_13292	0	0	0	1314
cn	with_k4all_expsingle	B73_cn_H3K27ac_merged_peak_13317	4.97249433	2.064797709	0.548376	739
cn	with_k4all_expsingle	B73_cn_H3K27ac_merged_peak_13323	1.006334232	0.5870283019	0.00205572	1387
cn	with_k4all_expsingle	B73_cn_H3K27ac_merged_peak_13337	1.006334232	0	0.000809927	2485
cn	with_k4all_expsingle	B73_cn_H3K27ac_merged_peak_13344a	0	0	0	1840
cn	with_k4all_expsingle	B73_cn_H3K27ac_merged_peak_13345a	0.3354447439	0	0.000249959	1342
cn	with_k4all_expsingle	B73_cn_H3K27ac_merged_peak_13361b	1.341778976	0	0.000546438	3274
cn	with_k4all_expsingle	B73_cn_H3K27ac_merged_peak_13363b	1.454640045	0.9317916817	0.0437703	3110
cn	with_k4all_expsingle	B73_cn_H3K27ac_merged_peak_13365b	0.05160688368	0	0.000131836	2863
cn	with_k4all_expsingle	B73_cn_H3K27ac_merged_peak_13366b	1.851940017	0.9979491386	0.0378371	3091
cn	with_k4all_expsingle	B73_cn_H3K27ac_merged_peak_13368b	9.727879995	0.3354447439	0.0152831	1712
cn	with_k4all_expsingle	B73_cn_H3K27ac_merged_peak_13369	9.057013946	4.360781671	0.0217619	1079
cn	with_k4all_expsingle	B73_cn_H3K27ac_merged_peak_13372	0.167722372	0.06098995344	0.000750122	1974
cn	with_k4all_expsingle	B73_cn_H3K27ac_merged_peak_13374d	5.534835345	1.490299357	0.218187	4472
cn	with_k4all_expsingle	B73_cn_H3K27ac_merged_peak_13394a	2.012668464	0	0.00139769	1440
cn	with_k4all_expsingle	B73_cn_H3K27ac_merged_peak_13431b	2.348113208	0.1118149146	0.00238074	4335
cn	with_k4all_expsingle	B73_cn_H3K27ac_merged_peak_13432c	3.354447439	0.6708894879	0.0180094	2864
cn	with_k4all_expsingle	B73_cn_H3K27ac_merged_peak_13433b	0.1118149146	0	0.000115036	2187
cn	with_k4all_expsingle	B73_cn_H3K27ac_merged_peak_13466b	18.78489394	6.038028829	0.110561	2007
cn	with_k4all_expsingle	B73_cn_H3K27ac_merged_peak_13472	0	0	0	1624
cn	with_k4all_expsingle	B73_cn_H3K27ac_merged_peak_13495	2.012668464	0.6708894879	0.00273275	1473
cn	with_k4all_expsingle	B73_cn_H3K27ac_merged_peak_13513f	5.367121763	0.3354447439	0.00184203	7991
cn	with_k4all_expsingle	B73_cn_H3K27ac_merged_peak_13515a	3.354447439	0	0.00149752	2240
cn	with_k4all_expsingle	B73_cn_H3K27ac_merged_peak_13517a	0.6708894879	0	0.000501412	2007
cn	with_k4all_expsingle	B73_cn_H3K27ac_merged_peak_13540a	2.012668464	0	0.000969027	2077
cn	with_k4all_expsingle	B73_cn_H3K27ac_merged_peak_13544a	0	0	0	2663
cn	with_k4all_expsingle	B73_cn_H3K27ac_merged_peak_13551	3.689892183	1.844946092	0.00225406	1637
cn	with_k4all_expsingle	B73_cn_H3K27ac_merged_peak_13553	0	0	0	2023
cn	with_k4all_expsingle	B73_cn_H3K27ac_merged_peak_13554	0	0	0	1605
cn	with_k4all_expsingle	B73_cn_H3K27ac_merged_peak_13570	3.019002695	0.6708894879	0.00428957	1564
cn	with_k4all_expsingle	B73_cn_H3K27ac_merged_peak_13587	0.8386118598	0	0.00131033	1280
cn	with_k4all_expsingle	B73_cn_H3K27ac_merged_peak_13588	2.683557951	0	0.00233121	1343
cn	with_k4all_expsingle	B73_cn_H3K27ac_merged_peak_13596b	0	0	0	2654
cn	with_k4all_expsingle	B73_cn_H3K27ac_merged_peak_13600	9.392476269	2.51583558	0.030386	1632
cn	with_k4all_expsingle	B73_cn_H3K27ac_merged_peak_13606a	8.050685574	0.3354447439	0.00860114	1872
cn	with_k4all_expsingle	B73_cn_H3K27ac_merged_peak_13609b	4.025336927	1.341778976	0.0165838	1335
cn	with_k4all_expsingle	B73_cn_H3K27ac_merged_peak_13625	0	0	0	1616
cn	with_k4all_expsingle	B73_cn_H3K27ac_merged_peak_13634	15.4304465	0.251583558	0.0143543	2407
cn	with_k4all_expsingle	B73_cn_H3K27ac_merged_peak_13639	3.019002695	0	0.00511154	1330
cn	with_k4all_expsingle	B73_cn_H3K27ac_merged_peak_13644b	0.3354447439	0	0.000420114	1730
cn	with_k4all_expsingle	B73_cn_H3K27ac_merged_peak_13668	5.590745732	0.3354447439	0.0108865	1592
cn	with_k4all_expsingle	B73_cn_H3K27ac_merged_peak_13669c	0.5031690691	0.1343929263	0.00271448	2746
cn	with_k4all_expsingle	B73_cn_H3K27ac_merged_peak_13691d	3.019002695	0	0.00192212	4712
cn	with_k4all_expsingle	B73_cn_H3K27ac_merged_peak_13696f	2.59970116	0	0.000765527	5806
cn	with_k4all_expsingle	B73_cn_H3K27ac_merged_peak_13711d	13.08232743	2.683557951	0.0348516	3011
cn	with_k4all_expsingle	B73_cn_H3K27ac_merged_peak_13722b	4.696226415	0	0.00288636	2673
cn	with_k4all_expsingle	B73_cn_H3K27ac_merged_peak_13750b	0	0	0	1830
cn	with_k4all_expsingle	B73_cn_H3K27ac_merged_peak_13762a	6.541163717	0	0.00585174	2035
cn	with_k4all_expsingle	B73_cn_H3K27ac_merged_peak_13774	0	0	0	1987
cn	with_k4all_expsingle	B73_cn_H3K27ac_merged_peak_13783	1.67722372	1.174056604	0.00215516	1323
cn	with_k4all_expsingle	B73_cn_H3K27ac_merged_peak_13819	14.42411813	5.534844135	0.291793	820
cn	with_k4all_expsingle	B73_cn_H3K27ac_merged_peak_13823a	5.367121763	0.6784767681	0.016439	1648
cn	with_k4all_expsingle	B73_cn_H3K27ac_merged_peak_13854b	0.6708894879	0	0.00110162	1421
cn	with_k4all_expsingle	B73_cn_H3K27ac_merged_peak_13858	0.2981731057	0	0.000414129	720
cn	with_k4all_expsingle	B73_cn_H3K27ac_merged_peak_13859a	0.5367115903	0.1381243063	0.00147075	2013
cn	with_k4all_expsingle	B73_cn_H3K27ac_merged_peak_13860a	30.19002695	5.367121763	0.0931703	2111
cn	with_k4all_expsingle	B73_cn_H3K27ac_merged_peak_13863	3.354447439	0.6708894879	0.00783292	1713
cn	with_k4all_expsingle	B73_cn_H3K27ac_merged_peak_13864	0	0	0	1742
cn	with_k4all_expsingle	B73_cn_H3K27ac_merged_peak_13865	0.6708894879	0	0.000483908	1733
cn	with_k4all_expsingle	B73_cn_H3K27ac_merged_peak_13876	0.7827044025	0	0.000689607	1135
cn	with_k4all_expsingle	B73_cn_H3K27ac_merged_peak_13877	1.341778976	0.3659397207	0.00427997	1251
cn	with_k4all_expsingle	B73_cn_H3K27ac_merged_peak_13898	21.13301301	5.153881569	0.352588	924
cn	with_k4all_expsingle	B73_cn_H3K27ac_merged_peak_13903	13.41778976	0.4887914148	0.0521659	1502
cn	with_k4all_expsingle	B73_cn_H3K27ac_merged_peak_13905b	16.10137115	1.961953104	0.09446	2709
cn	with_k4all_expsingle	B73_cn_H3K27ac_merged_peak_13950b	6.038009297	1.129331224	0.0333753	1195
cn	with_k4all_expsingle	B73_cn_H3K27ac_merged_peak_13984a	1.006334232	0	0.00138289	2119
cn	with_k4all_expsingle	B73_cn_H3K27ac_merged_peak_13989	10.39880464	1.341778976	0.0121913	1816
cn	with_k4all_expsingle	B73_cn_H3K27ac_merged_peak_14014a	4.27692488	1.375079492	0.0226907	2621
cn	with_k4all_expsingle	B73_cn_H3K27ac_merged_peak_14019b	0.167722372	0	5.0595e-05	3315
cn	with_k4all_expsingle	B73_cn_H3K27ac_merged_peak_14036	8.386147896	1.090195418	0.0183393	2451
cn	with_k4all_expsingle	B73_cn_H3K27ac_merged_peak_14049a	11.40513301	0.5510894678	0.00667913	3941
cn	with_k4all_expsingle	B73_cn_H3K27ac_merged_peak_14095c	6.038028829	1.023108813	0.00968723	2185
cn	with_k4all_expsingle	B73_cn_H3K27ac_merged_peak_14112	13.08232743	3.019008555	0.0617305	1606
cn	with_k4all_expsingle	B73_cn_H3K27ac_merged_peak_14123	0	0	0	553
cn	with_k4all_expsingle	B73_cn_H3K27ac_merged_peak_14125a	97.27879995	3.270581859	0.128162	3727
cn	with_k4all_expsingle	B73_cn_H3K27ac_merged_peak_14148e	5.702566507	0.7707246516	0.00814337	6651
cn	with_k4all_expsingle	B73_cn_H3K27ac_merged_peak_14154a	23.14572835	0.2795372866	0.014673	4684
cn	with_k4all_expsingle	B73_cn_H3K27ac_merged_peak_14162b	3.019002695	0.08386118598	0.005556	2092
cn	with_k4all_expsingle	B73_cn_H3K27ac_merged_peak_14169	1.006334232	0	0.000451676	2228
cn	with_k4all_expsingle	B73_cn_H3K27ac_merged_peak_14176	0	0	0	1003
cn	with_k4all_expsingle	B73_cn_H3K27ac_merged_peak_14177	9.392476269	4.696232275	0.0969601	971
cn	with_k4all_expsingle	B73_cn_H3K27ac_merged_peak_14184a	0.6708894879	0	0.000370044	1813
cn	with_k4all_expsingle	B73_cn_H3K27ac_merged_peak_14186	0	0	0	1000
cn	with_k4all_expsingle	B73_cn_H3K27ac_merged_peak_14187	1.341778976	0.2372073546	0.00362993	1310
cn	with_k4all_expsingle	B73_cn_H3K27ac_merged_peak_14209a	5.031671159	0.06098995344	0.00312791	2757
cn	with_k4all_expsingle	B73_cn_H3K27ac_merged_peak_14212a	1.006334232	0	0.000626063	2679
cn	with_k4all_expsingle	B73_cn_H3K27ac_merged_peak_14250	0	0	0	1486
cn	with_k4all_expsingle	B73_cn_H3K27ac_merged_peak_14255b	69.43689207	3.689895113	0.125995	2267
cn	with_k4all_expsingle	B73_cn_H3K27ac_merged_peak_14259b	21.46847533	0.827430759	0.0478678	4210
cn	with_k4all_expsingle	B73_cn_H3K27ac_merged_peak_14260	4.025336927	1.299848383	0.0244	1989
cn	with_k4all_expsingle	B73_cn_H3K27ac_merged_peak_14270	0	0	0	1480
cn	with_k4all_expsingle	B73_cn_H3K27ac_merged_peak_14280	6.373432556	2.348113208	0.0143135	1453
cn	with_k4all_expsingle	B73_cn_H3K27ac_merged_peak_14319	4.086327946	0.9001106814	0.0370967	1582
cn	with_k4all_expsingle	B73_cn_H3K27ac_merged_peak_14320e	9.392476269	0.3354447439	0.0160397	3114
cn	with_k4all_expsingle	B73_cn_H3K27ac_merged_peak_14339b	5.19940232	0.1639952081	0.0122805	3084
cn	with_k4all_expsingle	B73_cn_H3K27ac_merged_peak_14347a	2.683557951	0.8712217762	0.0110275	4054
cn	with_k4all_expsingle	B73_cn_H3K27ac_merged_peak_14358	8.609750381	0.4845312968	0.0587736	1069
cn	with_k4all_expsingle	B73_cn_H3K27ac_merged_peak_14380	5.367121763	0.3354447439	0.0062481	1718
cn	with_k4all_expsingle	B73_cn_H3K27ac_merged_peak_14382a	6.373432556	0.5870283019	0.00525208	1948
cn	with_k4all_expsingle	B73_cn_H3K27ac_merged_peak_14384	28.60867891	14.30112504	1.82205	660
cn	with_k4all_expsingle	B73_cn_H3K27ac_merged_peak_14386c	1.341778976	0	0.00144905	3409
cn	with_k4all_expsingle	B73_cn_H3K27ac_merged_peak_14450	91.2410641	4.90969285	0.295865	1403
cn	with_k4all_expsingle	B73_cn_H3K27ac_merged_peak_14481b	0	0	0	2431
cn	with_k4all_expsingle	B73_cn_H3K27ac_merged_peak_14483	48.97497949	14.42411813	0.214418	1056
cn	with_k4all_expsingle	B73_cn_H3K27ac_merged_peak_14484	0	0	0	1338
cn	with_k4all_expsingle	B73_cn_H3K27ac_merged_peak_14495f	0.3354447439	0.167722372	7.22008e-05	4646
cn	with_k4all_expsingle	B73_cn_H3K27ac_merged_peak_14496a	4.360781671	0.7924278048	0.0367922	2488
cn	with_k4all_expsingle	B73_cn_H3K27ac_merged_peak_14513c	3.689892183	0.230019253	0.00434752	4973
cn	with_k4all_expsingle	B73_cn_H3K27ac_merged_peak_14514d	4.025336927	0	0.00403389	5187
cn	with_k4all_expsingle	B73_cn_H3K27ac_merged_peak_14515	2.012668464	0	0.0017182	1692
cn	with_k4all_expsingle	B73_cn_H3K27ac_merged_peak_14521b	1.67722372	0.5590745732	0.00566516	2490
cn	with_k4all_expsingle	B73_cn_H3K27ac_merged_peak_14524a	0	0	0	1761
cn	with_k4all_expsingle	B73_cn_H3K27ac_merged_peak_14529d	3.354447439	0.1381243063	0.00509448	4338
cn	with_k4all_expsingle	B73_cn_H3K27ac_merged_peak_14595	0	0	0	1447
cn	with_k4all_expsingle	B73_cn_H3K27ac_merged_peak_14600	10.39880464	2.180387906	0.0333752	1565
cn	with_k4all_expsingle	B73_cn_H3K27ac_merged_peak_14635	0	0	0	761
cn	with_k4all_expsingle	B73_cn_H3K27ac_merged_peak_14637a	26.16471347	3.522169811	0.0367191	3652
cn	with_k4all_expsingle	B73_cn_H3K27ac_merged_peak_14653	0	0	0	952
cn	with_k4all_expsingle	B73_cn_H3K27ac_merged_peak_14654a	8.050685574	1.537457518	0.0143738	2720
cn	with_k4all_expsingle	B73_cn_H3K27ac_merged_peak_14662	0	0	0	862
cn	with_k4all_expsingle	B73_cn_H3K27ac_merged_peak_14663	0	0	0	986
cn	with_k4all_expsingle	B73_cn_H3K27ac_merged_peak_14680a	3.68989023	1.086203144	0.0468785	1957
cn	with_k4all_expsingle	B73_cn_H3K27ac_merged_peak_14707a	7.379760928	0	0.00930404	2019
cn	with_k4all_expsingle	B73_cn_H3K27ac_merged_peak_14726b	10.39880464	0.5870283019	0.0112208	2991
cn	with_k4all_expsingle	B73_cn_H3K27ac_merged_peak_14727	36.56351811	11.40513301	0.891913	832
cn	with_k4all_expsingle	B73_cn_H3K27ac_merged_peak_14760	0.06708894879	0	0.000101148	1216
cn	with_k4all_expsingle	B73_cn_H3K27ac_merged_peak_14765c	28.51283253	1.687089397	0.0487733	5742
cn	with_k4all_expsingle	B73_cn_H3K27ac_merged_peak_14772	1.67722372	0	0.000852826	2360
cn	with_k4all_expsingle	B73_cn_H3K27ac_merged_peak_14784b	7.044357201	0	0.00381151	3491
cn	with_k4all_expsingle	B73_cn_H3K27ac_merged_peak_14785	0	0	0	553
cn	with_k4all_expsingle	B73_cn_H3K27ac_merged_peak_14800	9.727879995	0.2236298293	0.0266202	1111
cn	with_k4all_expsingle	B73_cn_H3K27ac_merged_peak_14875	0	0	0	1182
cn	with_k4all_expsingle	B73_cn_H3K27ac_merged_peak_14877	0	0	0	1563
cn	with_k4all_expsingle	B73_cn_H3K27ac_merged_peak_14878	17.44316184	4.696226415	0.107983	1335
cn	with_k4all_expsingle	B73_cn_H3K27ac_merged_peak_14896a	0.6708894879	0.3354447439	0.000565674	1186
cn	with_k4all_expsingle	B73_cn_H3K27ac_merged_peak_14910	43.27241298	18.11402789	0.651412	1284
cn	with_k4all_noexp	B73_cn_H3K27ac_merged_peak_1	0.1565408805	0.1565408805	0.00030104	520
cn	with_k4all_noexp	B73_cn_H3K27ac_merged_peak_4	0	0	0	1077
cn	with_k4all_noexp	B73_cn_H3K27ac_merged_peak_15	0	0	0	908
cn	with_k4all_noexp	B73_cn_H3K27ac_merged_peak_21a	0	0	0	1417
cn	with_k4all_noexp	B73_cn_H3K27ac_merged_peak_45	0	0	0	992
cn	with_k4all_noexp	B73_cn_H3K27ac_merged_peak_63b	0	0	0	2739
cn	with_k4all_noexp	B73_cn_H3K27ac_merged_peak_64b	2.012668464	0.5590745732	0.00837074	1454
cn	with_k4all_noexp	B73_cn_H3K27ac_merged_peak_65	0.8386118598	0.3354447439	0.00543608	883
cn	with_k4all_noexp	B73_cn_H3K27ac_merged_peak_71	11.06967069	3.035775812	0.0348513	1474
cn	with_k4all_noexp	B73_cn_H3K27ac_merged_peak_89a	1.509501348	0	0.000710688	2124
cn	with_k4all_noexp	B73_cn_H3K27ac_merged_peak_91c	1.006334232	0	0.000429507	2343
cn	with_k4all_noexp	B73_cn_H3K27ac_merged_peak_92b	0.6708894879	0.04792067771	0.000295608	2972
cn	with_k4all_noexp	B73_cn_H3K27ac_merged_peak_93	1.341778976	1.006334232	0.00361323	1145
cn	with_k4all_noexp	B73_cn_H3K27ac_merged_peak_94	0	0	0	1298
cn	with_k4all_noexp	B73_cn_H3K27ac_merged_peak_95	2.012668464	0.3354447439	0.0043684	1395
cn	with_k4all_noexp	B73_cn_H3K27ac_merged_peak_96a	0	0	0	4449
cn	with_k4all_noexp	B73_cn_H3K27ac_merged_peak_104c	0.3354447439	0	0.00023023	1457
cn	with_k4all_noexp	B73_cn_H3K27ac_merged_peak_142b	2.851283253	1.006334232	0.00959221	2473
cn	with_k4all_noexp	B73_cn_H3K27ac_merged_peak_149	1.341778976	0	0.000827748	1621
cn	with_k4all_noexp	B73_cn_H3K27ac_merged_peak_186	0	0	0	1666
cn	with_k4all_noexp	B73_cn_H3K27ac_merged_peak_200a	1.006334232	0.251583558	0.00183065	1924
[truncated: 58,636 more rows]
